# Supplementary material for: Chemical Motifs Associated with FAERS-Derived Severe Cutaneous Adverse Reaction Disproportionality Signals: An Interpretable Pharmacovigilance-Driven Cheminformatics Study
Source: Int J Mol Sci. 2026 Jun 3;27(11):5062. doi: 10.3390/ijms27115062 (PMC13257069; doi:10.3390/ijms27115062)
Supplement: Supplementary file 1 [file ijms-27-05062-s001.zip]

Archive with 2 entries (2 files):
- ijms-4324442_supplementary_tables_S1-S8.xlsx
- ijms-4324442_supplementary_methods.docx
