# Supplementary material for: Chemical Motifs Associated with FAERS-Derived Severe Cutaneous Adverse Reaction Disproportionality Signals: An Interpretable Pharmacovigilance-Driven Cheminformatics Study
Source: Int J Mol Sci. 2026 Jun 3;27(11):5062. doi: 10.3390/ijms27115062 (PMC13257069; doi:10.3390/ijms27115062)
Supplement: Supplementary file 1 [file ijms-27-05062-s001.zip › ijms-4324442_supplementary_tables_S1-S8.xlsx]

## Sheet: 00_Index
Supplementary table index for MDPI submission
Supplementary item	Worksheet(s)	Description
Supplementary Table S1	S1_excluded_confounders	Excluded therapeutic/supportive confounders with rationale and evidence sources.
Supplementary Table S2	S2_included_compounds	Included compounds with FAERS signal labels, lnROR, confidence intervals, p-values, counts, and standardized SMILES.
Supplementary Table S3	S3_top_features; S3_prevalence_by_run; S3_representatives; S3_exceptions	Top-ranked descriptors, class-level prevalence, representative compounds, and exception examples.
Supplementary Table S4	S4_feature_smiles_map	Full feature-SMILES mapping for the retained substructure descriptors.
Supplementary Table S5	S5_final_hyperparameters	Final model hyperparameters, search space, and training configuration.
Supplementary Table S6	S6_cluster_summary; S6_cluster_metrics; S6_cluster_folds	Descriptor-space cluster-based validation, train-test Tanimoto comparison, and cluster-based label-randomization check.
Supplementary Table S7	S7_sensitivity_summary; S7_sensitivity_metrics; S7_motif_stability; S7_motif_stability_long	Minimum case-count sensitivity analyses, therapeutic/supportive-drug retention analysis, and motif-stability summaries.
Supplementary Table S8	S8_confusion_calibration	Normalized confusion matrices and calibration-availability note.

## Sheet: S1_excluded_confounders
Supplementary Table S1. Excluded therapeutic / supportive confounders (n = 31).
No.	Drug name / active ingredient	Drug category	ATC code	Reason for exclusion	Clinical context	Evidence source / reference	lnROR	Fisher's exact test p-value	95% CI for ROR (lower–upper)	Exclusion flag	Source / notes
1	Alclometasone	Glucocorticoid receptor agonist	D07AB10; S01BA10	Therapeutic / supportive confounder co-reported in FAERS for SCAR treatment, supportive care, or complication management; satisfied predefined exclusion rule (lnROR > 0 and Fisher's exact test p < 0.05 against the broad-SCAR endpoint).	First-line systemic and/or topical anti-inflammatory therapy for SCAR (SJS/TEN, DRESS/DIHS, AGEP).	Japanese Dermatological Association SJS/TEN management supplement (2025); DRESS international consensus (Bocquet et al., JAMA Dermatol 2023, doi:10.1001/jamadermatol.2023.4450); Spanish DRESS guideline (PMID:31932268).	1.10767	0.00124635	1.731 – 5.295	1	Evidence type: Guideline / international consensus (class-level recommendation).
2	Amcinonide	Glucocorticoid receptor agonist	D07AC11	Therapeutic / supportive confounder co-reported in FAERS for SCAR treatment, supportive care, or complication management; satisfied predefined exclusion rule (lnROR > 0 and Fisher's exact test p < 0.05 against the broad-SCAR endpoint).	First-line systemic and/or topical anti-inflammatory therapy for SCAR (SJS/TEN, DRESS/DIHS, AGEP).	Japanese Dermatological Association SJS/TEN management supplement (2025); DRESS international consensus (Bocquet et al., JAMA Dermatol 2023, doi:10.1001/jamadermatol.2023.4450); Spanish DRESS guideline (PMID:31932268).	2.10251	0.000194617	3.731 – 17.965	1	Evidence type: Guideline / international consensus (class-level recommendation).
3	Beclometasone	Glucocorticoid receptor agonist	A07EA07; D07AC15; R01AD01; R03BA01	Therapeutic / supportive confounder co-reported in FAERS for SCAR treatment, supportive care, or complication management; satisfied predefined exclusion rule (lnROR > 0 and Fisher's exact test p < 0.05 against the broad-SCAR endpoint).	First-line systemic and/or topical anti-inflammatory therapy for SCAR (SJS/TEN, DRESS/DIHS, AGEP).	Japanese Dermatological Association SJS/TEN management supplement (2025); DRESS international consensus (Bocquet et al., JAMA Dermatol 2023, doi:10.1001/jamadermatol.2023.4450); Spanish DRESS guideline (PMID:31932268).	0.536229	4.91548e-21	1.543 – 1.894	1	For this agent, drug-level disproportionality statistics were not retained in the table used for the present analysis; however, the agent satisfied the predefined exclusion criteria at the time of screening (lnROR > 0 and Fisher's exact test p < 0.05 against the broad-SCAR endpoint). Evidence type: Guideline / international consensus (class-level recommendation).
4	Betamethasone	Glucocorticoid receptor agonist	A07EA04; C05AA05; D07AC01; H02AB01; R01AD06; R03BA04; S01BA06; S02BA07; S03BA03	Therapeutic / supportive confounder co-reported in FAERS for SCAR treatment, supportive care, or complication management; satisfied predefined exclusion rule (lnROR > 0 and Fisher's exact test p < 0.05 against the broad-SCAR endpoint).	First-line systemic and/or topical anti-inflammatory therapy for SCAR (SJS/TEN, DRESS/DIHS, AGEP).	Japanese Dermatological Association SJS/TEN management supplement (2025); DRESS international consensus (Bocquet et al., JAMA Dermatol 2023, doi:10.1001/jamadermatol.2023.4450); Spanish DRESS guideline (PMID:31932268).	1.33967	7.4982e-294	3.598 – 4.051	1	For this agent, drug-level disproportionality statistics were not retained in the table used for the present analysis; however, the agent satisfied the predefined exclusion criteria at the time of screening (lnROR > 0 and Fisher's exact test p < 0.05 against the broad-SCAR endpoint). Evidence type: Guideline / international consensus (class-level recommendation).
5	Ciclosporin	Immunosuppressant (calcineurin inhibitor)	L04AD01; S01XA18	Therapeutic / supportive confounder co-reported in FAERS for SCAR treatment, supportive care, or complication management; satisfied predefined exclusion rule (lnROR > 0 and Fisher's exact test p < 0.05 against the broad-SCAR endpoint).	Off-label salvage/adjunct therapy for SJS/TEN and steroid-refractory DRESS/DIHS.	Ciclosporin meta-analysis (doi:10.1016/j.dsi.2017.04.004); systematic review (doi:10.1007/s10787-024-01590-0); DRESS international consensus (doi:10.1001/jamadermatol.2023.4450); Cochrane SJS/TEN review (doi:10.1002/14651858.CD013130.pub2).	0.793637	9.59954e-149	2.097 – 2.332	1	For this agent, drug-level disproportionality statistics were not retained in the table used for the present analysis; however, the agent satisfied the predefined exclusion criteria at the time of screening (lnROR > 0 and Fisher's exact test p < 0.05 against the broad-SCAR endpoint). Evidence type: Meta-analysis / systematic review + international consensus (active-ingredient-level mention).
6	Clobetasol	Glucocorticoid receptor agonist	D07AD01	Therapeutic / supportive confounder co-reported in FAERS for SCAR treatment, supportive care, or complication management; satisfied predefined exclusion rule (lnROR > 0 and Fisher's exact test p < 0.05 against the broad-SCAR endpoint).	First-line systemic and/or topical anti-inflammatory therapy for SCAR (SJS/TEN, DRESS/DIHS, AGEP).	Japanese Dermatological Association SJS/TEN management supplement (2025); DRESS international consensus (Bocquet et al., JAMA Dermatol 2023, doi:10.1001/jamadermatol.2023.4450); Spanish DRESS guideline (PMID:31932268).	0.848504	7.18737e-56	2.129 – 2.563	1	Evidence type: Guideline / international consensus (class-level recommendation).
7	Clobetasone	Glucocorticoid receptor agonist	D07AB01	Therapeutic / supportive confounder co-reported in FAERS for SCAR treatment, supportive care, or complication management; satisfied predefined exclusion rule (lnROR > 0 and Fisher's exact test p < 0.05 against the broad-SCAR endpoint).	First-line systemic and/or topical anti-inflammatory therapy for SCAR (SJS/TEN, DRESS/DIHS, AGEP).	Japanese Dermatological Association SJS/TEN management supplement (2025); DRESS international consensus (Bocquet et al., JAMA Dermatol 2023, doi:10.1001/jamadermatol.2023.4450); Spanish DRESS guideline (PMID:31932268).	1.80404	3.28074e-29	4.757 – 7.756	1	Evidence type: Guideline / international consensus (class-level recommendation).
8	Cortivazol	Glucocorticoid receptor agonist	H02AB17	Therapeutic / supportive confounder co-reported in FAERS for SCAR treatment, supportive care, or complication management; satisfied predefined exclusion rule (lnROR > 0 and Fisher's exact test p < 0.05 against the broad-SCAR endpoint).	First-line systemic and/or topical anti-inflammatory therapy for SCAR (SJS/TEN, DRESS/DIHS, AGEP).	Japanese Dermatological Association SJS/TEN management supplement (2025); DRESS international consensus (Bocquet et al., JAMA Dermatol 2023, doi:10.1001/jamadermatol.2023.4450); Spanish DRESS guideline (PMID:31932268).	3.17475	9.39861e-12	12.935 – 44.237	1	Evidence type: Guideline / international consensus (class-level recommendation).
9	Cyclophosphamide	Immunosuppressant / antineoplastic alkylating agent	L01AA01	Therapeutic / supportive confounder co-reported in FAERS for SCAR treatment, supportive care, or complication management; satisfied predefined exclusion rule (lnROR > 0 and Fisher's exact test p < 0.05 against the broad-SCAR endpoint).	Reported in TEN and refractory DRESS/DIHS as case-level immunosuppressive support; not a standard recommendation.	Cyclophosphamide use in TEN (PMID:1802900, JAAD 1991); DRESS case (PMID:20110143, AJKD); TEN-related case reports (doi:10.1007/s10157-015-1181-4; CKJ 7(3):323).	0.154379	1.46692e-07	1.103 – 1.234	1	For this agent, drug-level disproportionality statistics were not retained in the table used for the present analysis; however, the agent satisfied the predefined exclusion criteria at the time of screening (lnROR > 0 and Fisher's exact test p < 0.05 against the broad-SCAR endpoint). Evidence type: Case series / case reports (active-ingredient-level; not a standard recommendation).
10	Deflazacort	Glucocorticoid receptor agonist	H02AB13	Therapeutic / supportive confounder co-reported in FAERS for SCAR treatment, supportive care, or complication management; satisfied predefined exclusion rule (lnROR > 0 and Fisher's exact test p < 0.05 against the broad-SCAR endpoint).	First-line systemic and/or topical anti-inflammatory therapy for SCAR (SJS/TEN, DRESS/DIHS, AGEP).	Japanese Dermatological Association SJS/TEN management supplement (2025); DRESS international consensus (Bocquet et al., JAMA Dermatol 2023, doi:10.1001/jamadermatol.2023.4450); Spanish DRESS guideline (PMID:31932268).	1.20797	1.10586e-28	2.801 – 3.999	1	Evidence type: Guideline / international consensus (class-level recommendation).
11	Desonide	Glucocorticoid receptor agonist	D07AB08	Therapeutic / supportive confounder co-reported in FAERS for SCAR treatment, supportive care, or complication management; satisfied predefined exclusion rule (lnROR > 0 and Fisher's exact test p < 0.05 against the broad-SCAR endpoint).	First-line systemic and/or topical anti-inflammatory therapy for SCAR (SJS/TEN, DRESS/DIHS, AGEP).	Japanese Dermatological Association SJS/TEN management supplement (2025); DRESS international consensus (Bocquet et al., JAMA Dermatol 2023, doi:10.1001/jamadermatol.2023.4450); Spanish DRESS guideline (PMID:31932268).	0.620491	8.05219e-05	1.413 – 2.448	1	Evidence type: Guideline / international consensus (class-level recommendation).
12	Dexamethasone	Glucocorticoid receptor agonist	A01AC02; C05AA09; D07AB19; H02AB02; R01AD03; S01BA01; S02BA06; S03BA01	Therapeutic / supportive confounder co-reported in FAERS for SCAR treatment, supportive care, or complication management; satisfied predefined exclusion rule (lnROR > 0 and Fisher's exact test p < 0.05 against the broad-SCAR endpoint).	First-line systemic and/or topical anti-inflammatory therapy for SCAR (SJS/TEN, DRESS/DIHS, AGEP).	Japanese Dermatological Association SJS/TEN management supplement (2025); DRESS international consensus (Bocquet et al., JAMA Dermatol 2023, doi:10.1001/jamadermatol.2023.4450); Spanish DRESS guideline (PMID:31932268).	0.524713	1.38212e-153	1.630 – 1.752	1	For this agent, drug-level disproportionality statistics were not retained in the table used for the present analysis; however, the agent satisfied the predefined exclusion criteria at the time of screening (lnROR > 0 and Fisher's exact test p < 0.05 against the broad-SCAR endpoint). Evidence type: Guideline / international consensus (class-level recommendation).
13	Diflorasone	Glucocorticoid receptor agonist	D07AC10	Therapeutic / supportive confounder co-reported in FAERS for SCAR treatment, supportive care, or complication management; satisfied predefined exclusion rule (lnROR > 0 and Fisher's exact test p < 0.05 against the broad-SCAR endpoint).	First-line systemic and/or topical anti-inflammatory therapy for SCAR (SJS/TEN, DRESS/DIHS, AGEP).	Japanese Dermatological Association SJS/TEN management supplement (2025); DRESS international consensus (Bocquet et al., JAMA Dermatol 2023, doi:10.1001/jamadermatol.2023.4450); Spanish DRESS guideline (PMID:31932268).	2.09121	2.38986e-10	5.014 – 13.067	1	Evidence type: Guideline / international consensus (class-level recommendation).
14	Diflucortolone	Glucocorticoid receptor agonist	D07AC06	Therapeutic / supportive confounder co-reported in FAERS for SCAR treatment, supportive care, or complication management; satisfied predefined exclusion rule (lnROR > 0 and Fisher's exact test p < 0.05 against the broad-SCAR endpoint).	First-line systemic and/or topical anti-inflammatory therapy for SCAR (SJS/TEN, DRESS/DIHS, AGEP).	Japanese Dermatological Association SJS/TEN management supplement (2025); DRESS international consensus (Bocquet et al., JAMA Dermatol 2023, doi:10.1001/jamadermatol.2023.4450); Spanish DRESS guideline (PMID:31932268).	1.8138	3.07562e-33	4.876 – 7.715	1	Evidence type: Guideline / international consensus (class-level recommendation).
15	Difluprednate	Glucocorticoid receptor agonist	D07AC19	Therapeutic / supportive confounder co-reported in FAERS for SCAR treatment, supportive care, or complication management; satisfied predefined exclusion rule (lnROR > 0 and Fisher's exact test p < 0.05 against the broad-SCAR endpoint).	Topical/ophthalmic GC; first-line anti-inflammatory therapy for SCAR; ophthalmic GCs additionally indicated for SJS/TEN ocular complications.	Japanese Dermatological Association SJS/TEN management supplement (2025); DRESS international consensus (Bocquet et al., JAMA Dermatol 2023, doi:10.1001/jamadermatol.2023.4450); Spanish DRESS guideline (PMID:31932268).	1.02762	1.70416e-12	2.189 – 3.567	1	Evidence type: Guideline / international consensus (class-level recommendation).
16	Fluocortolone	Glucocorticoid receptor agonist	H02AB03	Therapeutic / supportive confounder co-reported in FAERS for SCAR treatment, supportive care, or complication management; satisfied predefined exclusion rule (lnROR > 0 and Fisher's exact test p < 0.05 against the broad-SCAR endpoint).	Topical/ophthalmic GC; first-line anti-inflammatory therapy for SCAR; ophthalmic GCs additionally indicated for SJS/TEN ocular complications.	Japanese Dermatological Association SJS/TEN management supplement (2025); DRESS international consensus (Bocquet et al., JAMA Dermatol 2023, doi:10.1001/jamadermatol.2023.4450); Spanish DRESS guideline (PMID:31932268).	2.17226	3.54325e-05	4.219 – 18.266	1	Evidence type: Guideline / international consensus (class-level recommendation).
17	Fluorometholone	Glucocorticoid receptor agonist	D07AB06	Therapeutic / supportive confounder co-reported in FAERS for SCAR treatment, supportive care, or complication management; satisfied predefined exclusion rule (lnROR > 0 and Fisher's exact test p < 0.05 against the broad-SCAR endpoint).	Topical/ophthalmic GC; first-line anti-inflammatory therapy for SCAR; ophthalmic GCs additionally indicated for SJS/TEN ocular complications.	Japanese Dermatological Association SJS/TEN management supplement (2025); DRESS international consensus (Bocquet et al., JAMA Dermatol 2023, doi:10.1001/jamadermatol.2023.4450); Spanish DRESS guideline (PMID:31932268).	0.626852	0.000873919	1.351 – 2.593	1	Evidence type: Guideline / international consensus (class-level recommendation).
18	Fluprednidene	Glucocorticoid receptor agonist	D07AB07	Therapeutic / supportive confounder co-reported in FAERS for SCAR treatment, supportive care, or complication management; satisfied predefined exclusion rule (lnROR > 0 and Fisher's exact test p < 0.05 against the broad-SCAR endpoint).	First-line systemic and/or topical anti-inflammatory therapy for SCAR (SJS/TEN, DRESS/DIHS, AGEP).	Japanese Dermatological Association SJS/TEN management supplement (2025); DRESS international consensus (Bocquet et al., JAMA Dermatol 2023, doi:10.1001/jamadermatol.2023.4450); Spanish DRESS guideline (PMID:31932268).	2.39239	0.000197135	4.627 – 25.866	1	Evidence type: Guideline / international consensus (class-level recommendation).
19	Ganciclovir	Antiviral agent (anti-CMV/HHV-6 nucleoside analogue)	J05AB06; S01AD09	Therapeutic / supportive confounder co-reported in FAERS for SCAR treatment, supportive care, or complication management; satisfied predefined exclusion rule (lnROR > 0 and Fisher's exact test p < 0.05 against the broad-SCAR endpoint).	Antiviral therapy for HHV-6 / CMV reactivation as a DRESS/DIHS complication.	Spanish DRESS guideline (PMID:31932268, J Investig Allergol Clin Immunol 2020); DRESS international consensus (doi:10.1001/jamadermatol.2023.4450).	1.39587	1.15977e-68	3.554 – 4.588	1	For this agent, drug-level disproportionality statistics were not retained in the table used for the present analysis; however, the agent satisfied the predefined exclusion criteria at the time of screening (lnROR > 0 and Fisher's exact test p < 0.05 against the broad-SCAR endpoint). Evidence type: Guideline / international consensus (active-ingredient-level mention).
20	Hydrocortisone	Glucocorticoid receptor agonist	A01AC03; A07EA02; C05AA01; D07AA02; D07AB02; D07AB11; D07AC16; H02AB09; S01BA02; S02BA01	Therapeutic / supportive confounder co-reported in FAERS for SCAR treatment, supportive care, or complication management; satisfied predefined exclusion rule (lnROR > 0 and Fisher's exact test p < 0.05 against the broad-SCAR endpoint).	First-line systemic and/or topical anti-inflammatory therapy for SCAR (SJS/TEN, DRESS/DIHS, AGEP).	Japanese Dermatological Association SJS/TEN management supplement (2025); DRESS international consensus (Bocquet et al., JAMA Dermatol 2023, doi:10.1001/jamadermatol.2023.4450); Spanish DRESS guideline (PMID:31932268).	0.882947	7.52804e-160	2.286 – 2.558	1	For this agent, drug-level disproportionality statistics were not retained in the table used for the present analysis; however, the agent satisfied the predefined exclusion criteria at the time of screening (lnROR > 0 and Fisher's exact test p < 0.05 against the broad-SCAR endpoint). Evidence type: Guideline / international consensus (class-level recommendation).
21	Methylprednisolone	Glucocorticoid receptor agonist	D07AA01; D07AC14; H02AB04	Therapeutic / supportive confounder co-reported in FAERS for SCAR treatment, supportive care, or complication management; satisfied predefined exclusion rule (lnROR > 0 and Fisher's exact test p < 0.05 against the broad-SCAR endpoint).	First-line systemic and/or topical anti-inflammatory therapy for SCAR (SJS/TEN, DRESS/DIHS, AGEP).	Japanese Dermatological Association SJS/TEN management supplement (2025); DRESS international consensus (Bocquet et al., JAMA Dermatol 2023, doi:10.1001/jamadermatol.2023.4450); Spanish DRESS guideline (PMID:31932268).	0.910977	5.52112e-315	2.386 – 2.5913	1	For this agent, drug-level disproportionality statistics were not retained in the table used for the present analysis; however, the agent satisfied the predefined exclusion criteria at the time of screening (lnROR > 0 and Fisher's exact test p < 0.05 against the broad-SCAR endpoint). Evidence type: Guideline / international consensus (class-level recommendation).
22	Pentoxifylline	Vasodilator / haemorrheologic agent (xanthine derivative)	C04AD03	Therapeutic / supportive confounder co-reported in FAERS for SCAR treatment, supportive care, or complication management; satisfied predefined exclusion rule (lnROR > 0 and Fisher's exact test p < 0.05 against the broad-SCAR endpoint).	Reported in supportive microcirculatory care of TEN at case-report level.	Pentoxifylline TEN report (BJD 1994, doi:10.1111/j.1365-2133.1994.tb13130.x; PMID:8204489).	1.37724	3.09924e-45	3.390 – 4.635	1	For this agent, drug-level disproportionality statistics were not retained in the table used for the present analysis; however, the agent satisfied the predefined exclusion criteria at the time of screening (lnROR > 0 and Fisher's exact test p < 0.05 against the broad-SCAR endpoint). Evidence type: Short report / case-level (active-ingredient-level; not a standard recommendation).
23	Prednazoline	Glucocorticoid receptor agonist		Therapeutic / supportive confounder co-reported in FAERS for SCAR treatment, supportive care, or complication management; satisfied predefined exclusion rule (lnROR > 0 and Fisher's exact test p < 0.05 against the broad-SCAR endpoint).	First-line systemic and/or topical anti-inflammatory therapy for SCAR (SJS/TEN, DRESS/DIHS, AGEP).	Japanese Dermatological Association SJS/TEN management supplement (2025); DRESS international consensus (Bocquet et al., JAMA Dermatol 2023, doi:10.1001/jamadermatol.2023.4450); Spanish DRESS guideline (PMID:31932268).	2.44859	0.000153405	4.887 – 27.399	1	Evidence type: Guideline / international consensus (class-level recommendation).
24	Prednicarbate	Glucocorticoid receptor agonist	D07AC18	Therapeutic / supportive confounder co-reported in FAERS for SCAR treatment, supportive care, or complication management; satisfied predefined exclusion rule (lnROR > 0 and Fisher's exact test p < 0.05 against the broad-SCAR endpoint).	First-line systemic and/or topical anti-inflammatory therapy for SCAR (SJS/TEN, DRESS/DIHS, AGEP).	Japanese Dermatological Association SJS/TEN management supplement (2025); DRESS international consensus (Bocquet et al., JAMA Dermatol 2023, doi:10.1001/jamadermatol.2023.4450); Spanish DRESS guideline (PMID:31932268).	2.68275	8.73829e-34	10.738 – 19.919	1	Evidence type: Guideline / international consensus (class-level recommendation).
25	Prednisolone	Glucocorticoid receptor agonist	A01AC04; A07EA01; C05AA04; D07AA03; H02AB06; R01AD02; S01BA04; S02BA03; S03BA02	Therapeutic / supportive confounder co-reported in FAERS for SCAR treatment, supportive care, or complication management; satisfied predefined exclusion rule (lnROR > 0 and Fisher's exact test p < 0.05 against the broad-SCAR endpoint).	First-line systemic and/or topical anti-inflammatory therapy for SCAR (SJS/TEN, DRESS/DIHS, AGEP).	Japanese Dermatological Association SJS/TEN management supplement (2025); DRESS international consensus (Bocquet et al., JAMA Dermatol 2023, doi:10.1001/jamadermatol.2023.4450); Spanish DRESS guideline (PMID:31932268).	1.2215	4.94066e-324	3.281 – 3.507	1	For this agent, drug-level disproportionality statistics were not retained in the table used for the present analysis; however, the agent satisfied the predefined exclusion criteria at the time of screening (lnROR > 0 and Fisher's exact test p < 0.05 against the broad-SCAR endpoint). Evidence type: Guideline / international consensus (class-level recommendation).
26	Prednisone	Glucocorticoid receptor agonist	A07EA03; H02AB07	Therapeutic / supportive confounder co-reported in FAERS for SCAR treatment, supportive care, or complication management; satisfied predefined exclusion rule (lnROR > 0 and Fisher's exact test p < 0.05 against the broad-SCAR endpoint).	First-line systemic and/or topical anti-inflammatory therapy for SCAR (SJS/TEN, DRESS/DIHS, AGEP).	Japanese Dermatological Association SJS/TEN management supplement (2025); DRESS international consensus (Bocquet et al., JAMA Dermatol 2023, doi:10.1001/jamadermatol.2023.4450); Spanish DRESS guideline (PMID:31932268).	0.356666	1.01345e-90	1.382 – 1.476	1	For this agent, drug-level disproportionality statistics were not retained in the table used for the present analysis; however, the agent satisfied the predefined exclusion criteria at the time of screening (lnROR > 0 and Fisher's exact test p < 0.05 against the broad-SCAR endpoint). Evidence type: Guideline / international consensus (class-level recommendation).
27	Prednylidene	Glucocorticoid receptor agonist	H02AB11	Therapeutic / supportive confounder co-reported in FAERS for SCAR treatment, supportive care, or complication management; satisfied predefined exclusion rule (lnROR > 0 and Fisher's exact test p < 0.05 against the broad-SCAR endpoint).	First-line systemic and/or topical anti-inflammatory therapy for SCAR (SJS/TEN, DRESS/DIHS, AGEP).	Japanese Dermatological Association SJS/TEN management supplement (2025); DRESS international consensus (Bocquet et al., JAMA Dermatol 2023, doi:10.1001/jamadermatol.2023.4450); Spanish DRESS guideline (PMID:31932268).	4.10533	0.0270271	9.558 – 385.003	1	Evidence type: Guideline / international consensus (class-level recommendation).
28	Steroids (generic FAERS term)	Glucocorticoid receptor agonist (generic class term)		Therapeutic / supportive confounder co-reported in FAERS for SCAR treatment, supportive care, or complication management; satisfied predefined exclusion rule (lnROR > 0 and Fisher's exact test p < 0.05 against the broad-SCAR endpoint).	First-line systemic and/or topical anti-inflammatory therapy for SCAR (SJS/TEN, DRESS/DIHS, AGEP).	Japanese Dermatological Association SJS/TEN management supplement (2025); DRESS international consensus (Bocquet et al., JAMA Dermatol 2023, doi:10.1001/jamadermatol.2023.4450); Spanish DRESS guideline (PMID:31932268).	0.642994	7.77614e-05	1.429 – 2.532	1	For this agent, drug-level disproportionality statistics were not retained in the table used for the present analysis; however, the agent satisfied the predefined exclusion criteria at the time of screening (lnROR > 0 and Fisher's exact test p < 0.05 against the broad-SCAR endpoint). Evidence type: Guideline / international consensus (class-level recommendation).
29	Tixocortol	Glucocorticoid receptor agonist	R01AD07	Therapeutic / supportive confounder co-reported in FAERS for SCAR treatment, supportive care, or complication management; satisfied predefined exclusion rule (lnROR > 0 and Fisher's exact test p < 0.05 against the broad-SCAR endpoint).	Topical/ophthalmic GC; first-line anti-inflammatory therapy for SCAR; ophthalmic GCs additionally indicated for SJS/TEN ocular complications.	Japanese Dermatological Association SJS/TEN management supplement (2025); DRESS international consensus (Bocquet et al., JAMA Dermatol 2023, doi:10.1001/jamadermatol.2023.4450); Spanish DRESS guideline (PMID:31932268).	3.5257	6.36175e-76	26.299 – 43.898	1	Evidence type: Guideline / international consensus (class-level recommendation).
30	Triamcinolone	Glucocorticoid receptor agonist	A01AC01; C05AA12; D07AB09; H02AB08; R01AD11; R03BA06; S01BA05	Therapeutic / supportive confounder co-reported in FAERS for SCAR treatment, supportive care, or complication management; satisfied predefined exclusion rule (lnROR > 0 and Fisher's exact test p < 0.05 against the broad-SCAR endpoint).	First-line systemic and/or topical anti-inflammatory therapy for SCAR (SJS/TEN, DRESS/DIHS, AGEP).	Japanese Dermatological Association SJS/TEN management supplement (2025); DRESS international consensus (Bocquet et al., JAMA Dermatol 2023, doi:10.1001/jamadermatol.2023.4450); Spanish DRESS guideline (PMID:31932268).	0.116347	0.0234642	1.018 – 1.239	1	For this agent, drug-level disproportionality statistics were not retained in the table used for the present analysis; however, the agent satisfied the predefined exclusion criteria at the time of screening (lnROR > 0 and Fisher's exact test p < 0.05 against the broad-SCAR endpoint). Evidence type: Guideline / international consensus (class-level recommendation).
31	Valganciclovir	Antiviral agent (anti-CMV/HHV-6 nucleoside analogue)	J05AB14	Therapeutic / supportive confounder co-reported in FAERS for SCAR treatment, supportive care, or complication management; satisfied predefined exclusion rule (lnROR > 0 and Fisher's exact test p < 0.05 against the broad-SCAR endpoint).	Antiviral therapy for HHV-6 / CMV reactivation as a DRESS/DIHS complication.	Spanish DRESS guideline (PMID:31932268, J Investig Allergol Clin Immunol 2020); DRESS international consensus (doi:10.1001/jamadermatol.2023.4450).	0.535113	1.17799e-10	1.470 – 1.983	1	For this agent, drug-level disproportionality statistics were not retained in the table used for the present analysis; however, the agent satisfied the predefined exclusion criteria at the time of screening (lnROR > 0 and Fisher's exact test p < 0.05 against the broad-SCAR endpoint). Evidence type: Guideline / international consensus (active-ingredient-level mention).
Notes: The exclusion set comprises n = 31 therapeutic / supportive confounders (24 glucocorticoid receptor agonists, 1 generic FAERS class term "steroids", 2 immunosuppressants, 2 anti-CMV/HHV-6 nucleoside analogues, and 1 haemorrheologic xanthine derivative) defined a priori from clinical guidelines and consensus statements for SCAR (SJS/TEN, DRESS/DIHS, AGEP) management. Drug-level disproportio…

## Sheet: S2_included_compounds
Supplementary Table S2. Included compounds (n = 1676): class label, lnROR, ROR with 95% confidence interval, nominal p-value, raw 2×2 contingency counts (SCAR PRIMARYIDs), and standardized SMILES.
No.	Drug name	Class label	lnROR	ROR	95% CI lower (ROR)	95% CI upper (ROR)	95% CI lower (lnROR)	95% CI upper (lnROR)	Nominal p-value	SCAR reports with drug (a)	non-SCAR reports with drug (b)	SCAR reports without drug (c)	non-SCAR reports without drug (d)	Standardized SMILES (canonical, RDKit)
1	VOLIXIBAT	positive-signal	6.8134	909.955	43.6835	18954.9	3.77697	9.84982	2.98641e-05	2	0	100119	18220845	CCCC[C@]1(CC)CS(=O)(=O)c2ccc(N(C)C)cc2[C@@H](c2cccc(NC(=O)N[C@@H]3O[C@H](COS(=O)(=O)O)[C@@H](O)[C@H](OCc4ccccc4)[C@H]3O)c2)[C@H]1O
2	9,11-LINOLEIC ACID	positive-signal	6.8134	909.955	43.6835	18954.9	3.77697	9.84982	2.98641e-05	2	0	100119	18220845	CCCCCC/C=C/C=C/CCCCCCCC(=O)O
3	NORUCHOLIC ACID	positive-signal	6.30256	545.967	22.2399	13403	3.10189	9.50323	0.00546483	1	0	100120	18220845	C[C@H](CC(=O)O)[C@H]1CC[C@H]2[C@@H]3[C@@H](O)C[C@@H]4C[C@H](O)CC[C@]4(C)[C@H]3CC[C@]12C
4	SIZOFIRAN	positive-signal	6.30256	545.967	22.2399	13403	3.10189	9.50323	0.00546483	1	0	100120	18220845	OC[C@H]1O[C@@H](OC[C@H]2O[C@@H](O[C@@H]3[C@@H](O)[C@H](O)O[C@H](CO)[C@H]3O)[C@H](O)[C@@H](O[C@@H]3O[C@H](CO)[C@@H](O)[C@H](O)[C@H]3O)[C@@H]2O)[C@H](O)[C@@H](O)[C@@H]1O
5	IOFETAMINE (123 I)	positive-signal	6.15951	473.195	110.04	2034.84	4.70085	7.61817	7.39e-13	6	2	100115	18220843	CC(C)NC(C)Cc1ccc([123I])cc1
6	OCTATROPINE	positive-signal	6.05126	424.65	62.7081	2875.66	4.13849	7.96404	6.5e-07	3	1	100118	18220844	CCCC(CCC)C(=O)OC1C[C@H]2CC[C@@H](C1)[N+]2(C)C
7	OXIPURINOL	positive-signal	6.05126	424.65	62.7081	2875.66	4.13849	7.96404	6.5e-07	3	1	100118	18220844	O=c1[nH]c(=O)c2cn[nH]c2[nH]1
8	NIFENAZONE	positive-signal	5.54044	254.79	50.2692	1291.4	3.91739	7.16349	1.62e-06	3	2	100118	18220843	Cc1c(NC(=O)c2cccnc2)c(=O)n(-c2ccccc2)n1C
9	CERULETIDE	positive-signal	5.54044	254.79	50.2692	1291.4	3.91739	7.16349	1.62e-06	3	2	100118	18220843	CSCC[C@H](NC(=O)[C@H](Cc1c[nH]c2ccccc12)NC(=O)CNC(=O)[C@@H](NC(=O)[C@H](Cc1ccc(OS(=O)(=O)O)cc1)NC(=O)[C@H](CC(=O)O)NC(=O)[C@H](CCC(N)=O)NC(=O)[C@@H]1CCC(=O)N1)[C@@H](C)O)C(=O)N[C@@H](CC(=O)O)C(=O)N[C@@H](Cc1ccccc1)C(N)=O
10	VIRGINIAMYCIN	positive-signal	5.20396	181.991	31.5278	1050.52	3.45087	6.95705	0.000177882	2	2	100119	18220843	CCC1NC(=O)C(NC(=O)c2ncccc2O)C(C)OC(=O)C(c2ccccc2)NC(=O)C2CC(=O)CCN2C(=O)C(Cc2ccccc2)N(C)C(=O)C2CCCN2C1=O
11	ISOPROPYLDIBENZOYLMETHANE	positive-signal	5.20395	181.989	18.9296	1749.65	2.94073	7.46717	0.0108998	1	1	100120	18220844	CC(C)c1ccc(C(=O)CC(=O)c2ccccc2)cc1
12	SORBITAN SESQUIOLEATE	positive-signal	5.20395	181.989	18.9296	1749.65	2.94073	7.46717	0.0108998	1	1	100120	18220844	CCCCCCCC/C=C\CCCCCCCC(=O)O
13	ETHYLCELLULOSE	positive-signal	5.20395	181.989	18.9296	1749.65	2.94073	7.46717	0.0108998	1	1	100120	18220844	CCOCC1OC(OC)C(OCC)C(OCC)C1OC1OC(CO)C(OC)C(O)C1O
14	FERROQUINE	positive-signal	5.20395	181.989	18.9296	1749.65	2.94073	7.46717	0.0108998	1	1	100120	18220844	CN(C)Cc1ccc[c-]1CNc1ccnc2cc(Cl)ccc12
15	ELESCLOMOL	positive-signal	5.20395	181.989	18.9296	1749.65	2.94073	7.46717	0.0108998	1	1	100120	18220844	CN(NC(=O)CC(=O)NN(C)C(=S)c1ccccc1)C(=S)c1ccccc1
16	PILARALISIB	positive-signal	5.20395	181.989	18.9296	1749.65	2.94073	7.46717	0.0108998	1	1	100120	18220844	COc1ccc(Cl)c(Nc2nc3ccccc3nc2NS(=O)(=O)c2cccc(NC(=O)C(C)(C)N)c2)c1
17	IOBITRIDOL	positive-signal	4.80685	122.346	104.498	143.242	4.64916	4.96454	0	258	385	99863	18220460	CN(CC(O)CO)C(=O)c1c(I)c(NC(=O)C(CO)CO)c(I)c(C(=O)N(C)CC(O)CO)c1I
18	CHELIDONINE	positive-signal	4.76867	117.762	40.2887	344.215	3.69607	5.84127	6.05e-09	5	8	100116	18220837	CN1Cc2c(ccc3c2OCO3)[C@@H]2[C@H]1c1cc3c(cc1C[C@@H]2O)OCO3
19	SODIUM DIBUNATE	positive-signal	4.72442	112.666	42.3598	299.659	3.7462	5.70265	2.03e-10	6	10	100115	18220835	CC(C)(C)c1ccc2c(S(=O)(=O)O)c(C(C)(C)C)ccc2c1
20	TRIFLUPROMAZINE	positive-signal	4.69321	109.203	50.8093	234.708	3.92808	5.45834	1.84e-16	10	17	100111	18220828	CN(C)CCCN1c2ccccc2Sc2ccc(C(F)(F)F)cc21
21	NITREFAZOLE	positive-signal	4.69312	109.193	14.4231	826.674	2.66883	6.71741	0.0163051	1	2	100120	18220843	Cc1nc([N+](=O)[O-])cn1-c1ccc([N+](=O)[O-])cc1
22	PERACETIC ACID	positive-signal	4.69312	109.193	14.4231	826.674	2.66883	6.71741	0.0163051	1	2	100120	18220843	CC(=O)OO
23	ACETYLPHENETURIDE	positive-signal	4.69312	109.193	14.4231	826.674	2.66883	6.71741	0.0163051	1	2	100120	18220843	CCC(C(=O)NC(=O)NC(C)=O)c1ccccc1
24	MORCLOFONE	positive-signal	4.69312	109.193	14.4231	826.674	2.66883	6.71741	0.0163051	1	2	100120	18220843	COc1cc(C(=O)c2ccc(Cl)cc2)cc(OC)c1OCCN1CCOCC1
25	MANDELONITRILE GLUCOSIDE	positive-signal	4.69312	109.193	14.4231	826.674	2.66883	6.71741	0.0163051	1	2	100120	18220843	N#CC(O[C@@H]1O[C@H](CO)[C@@H](O)[C@H](O)[C@H]1O)c1ccccc1
26	IOMEPROL	positive-signal	4.63856	103.395	91.4687	116.877	4.516	4.76112	0	401	709	99720	18220136	CN(C(=O)CO)c1c(I)c(C(=O)NCC(O)CO)c(I)c(C(=O)NCC(O)CO)c1I
27	BICLOTYMOL	positive-signal	4.6093	100.413	69.9171	144.212	4.24731	4.97128	5.25e-68	45	82	100076	18220763	Cc1c(Cl)cc(C(C)C)c(O)c1Cc1c(C)c(Cl)cc(C(C)C)c1O
28	GLUCURONAMIDE	positive-signal	4.56799	96.35	30.7326	302.068	3.42532	5.71065	4.26e-07	4	8	100117	18220837	NC(=O)[C@H]1O[C@@H](O)[C@H](O)[C@@H](O)[C@@H]1O
29	MERBROMIN	positive-signal	4.56799	96.35	30.7326	302.068	3.42532	5.71065	4.26e-07	4	8	100117	18220837	O=C(O)c1ccccc1-c1c2cc(Br)c(=O)cc-2oc2[c]([Hg])c(O)c(Br)cc12
30	NORAMIDOPYRINE	positive-signal	4.54476	94.1379	38.985	227.317	3.66318	5.42634	1.58e-11	7	14	100114	18220831	CNc1c(C)n(C)n(-c2ccccc2)c1=O
31	SULFIRAM	positive-signal	4.54072	93.7585	40.9842	214.489	3.71319	5.36826	5.41e-13	8	16	100113	18220829	CCN(CC)C(=S)SC(=S)N(CC)CC
32	BLEOMYCIN A5	positive-signal	4.44183	84.9299	23.8797	302.06	3.17303	5.71063	1.90293e-05	3	7	100118	18220838	Cc1c(N)nc([C@H](CC(N)=O)NC[C@H](N)C(N)=O)nc1C(=O)N[C@H](C(=O)N[C@H](C)[C@@H](O)[C@H](C)C(=O)N[C@H](C(=O)NCCc1nc(-c2nc(C(=O)NCCCNCCCCN)cs2)cs1)[C@@H](C)O)[C@@H](O[C@@H]1O[C@@H](CO)[C@@H](O)[C@H](O)[C@@H]1O[C@H]1O[C@H](CO)[C@@H](O)[C@H](OC(N)=O)[C@@H]1O)c1cnc[nH]1
33	SODIUM CAMSYLATE	positive-signal	4.4155	82.7231	18.5498	368.906	2.92046	5.91054	0.000615815	2	5	100119	18220840	CC1(C)[C@@H]2CC[C@@]1(CS(=O)(=O)O)C(=O)C2
34	BRONOPOL	positive-signal	4.4155	82.7231	18.5498	368.906	2.92046	5.91054	0.000615815	2	5	100119	18220840	O=[N+]([O-])C(Br)(CO)CO
35	POSELTINIB	positive-signal	4.35665	77.9953	11.5176	528.173	2.44387	6.26942	0.0216808	1	3	100120	18220842	C=CC(=O)Nc1cccc(Oc2nc(Nc3ccc(N4CCN(C)CC4)cc3)nc3ccoc23)c1
36	DERMATAN SULFATE	positive-signal	4.35665	77.9953	11.5176	528.173	2.44387	6.26942	0.0216808	1	3	100120	18220842	CC(=O)N[C@@H]1[C@@H](O[C@@H]2O[C@@H](C(=O)O)[C@@H](O)[C@H](O)[C@H]2O)[C@@H](OS(=O)(=O)O)[C@@H](CO)O[C@H]1O
37	NORVALINE	positive-signal	4.35665	77.9953	11.5176	528.173	2.44387	6.26942	0.0216808	1	3	100120	18220842	CCC[C@H](N)C(=O)O
38	CHLORPROETHAZINE	positive-signal	4.35665	77.9953	11.5176	528.173	2.44387	6.26942	0.0216808	1	3	100120	18220842	CCN(CC)CCCN1c2ccccc2Sc2ccc(Cl)cc21
39	CARBROMAL	positive-signal	4.22636	68.4674	41.2025	113.774	3.7185	4.73422	2.5e-28	20	54	100101	18220791	CCC(Br)(CC)C(=O)NC(N)=O
40	CARBENOXOLONE	positive-signal	4.10542	60.6684	30.1732	121.984	3.40695	4.80389	2.28e-14	10	31	100111	18220814	CC1(C)[C@@H](OC(=O)CCC(=O)O)CC[C@]2(C)[C@H]3C(=O)C=C4[C@@H]5C[C@@](C)(C(=O)O)CC[C@]5(C)CC[C@@]4(C)[C@]3(C)CC[C@@H]12
41	AUROTIOPROL	positive-signal	4.10538	60.666	24.9695	147.394	3.21766	4.99311	4.31e-09	6	19	100115	18220826	O=S(=O)(O)CC(O)CS
42	FLUMEQUINE	positive-signal	4.10533	60.663	9.55838	385.003	2.25742	5.95325	0.0270271	1	4	100120	18220841	CC1CCc2cc(F)cc3c(=O)c(C(=O)O)cn1c23
43	SODIUM STARCH GLYCOLLATE	positive-signal	4.10533	60.663	9.55838	385.003	2.25742	5.95325	0.0270271	1	4	100120	18220841	CCCS(=O)(=O)CC(=O)Nc1ccc(F)cc1
44	TRITOQUALINE	positive-signal	4.10533	60.663	9.55838	385.003	2.25742	5.95325	0.0270271	1	4	100120	18220841	CCOc1c(N)c2c(c(OCC)c1OCC)C(C1c3c(cc4c(c3OC)OCO4)CCN1C)OC2=O
45	THIRAM	positive-signal	4.10533	60.663	9.55838	385.003	2.25742	5.95325	0.0270271	1	4	100120	18220841	CN(C)C(=S)SSC(=S)N(C)C
46	ISOPROMETHAZINE	positive-signal	4.08106	59.2083	32.0379	109.421	3.46692	4.6952	3.49e-18	13	41	100108	18220804	CC(CN(C)C)N1c2ccccc2Sc2ccccc21
47	ARGIPRESSIN	positive-signal	4.0701	58.5628	34.6802	98.8922	3.54617	4.59403	1.34e-24	18	57	100103	18220788	NC(=O)CC[C@@H]1NC(=O)[C@H](Cc2ccccc2)NC(=O)[C@H](Cc2ccc(O)cc2)NC(=O)[C@@H](N)CSSC[C@@H](C(=O)N2CCC[C@H]2C(=O)N[C@@H](CCCN=C(N)N)C(=O)NCC(N)=O)NC(=O)[C@H](CC(N)=O)NC1=O
48	DEOXYRIBONUCLEIC ACID	positive-signal	4.02295	55.8657	31.6197	98.7036	3.45378	4.59212	1.86e-20	15	50	100106	18220795	NC1CC(O)C(COP(=O)(O)OC2CC(N)OC2COP(=O)(O)OC2CC(N)OC2CO)O1
49	HYMECROMONE	positive-signal	4.02205	55.8155	28.8279	108.068	3.36134	4.68276	2.43e-15	11	37	100110	18220808	Cc1cc(=O)oc2cc(O)ccc12
50	ACEXAMIC ACID	positive-signal	4.01438	55.3891	16.7408	183.262	2.81785	5.21092	5.6784e-05	3	11	100118	18220834	CC(=O)NCCCCCC(=O)O
51	AMYLMETACRESOL	positive-signal	4.00285	54.7538	32.5599	92.076	3.48308	4.52261	3.79e-24	18	61	100103	18220784	CCCCCc1ccc(C)cc1O
52	BACAMPICILLIN	positive-signal	3.99418	54.2812	25.2332	116.769	3.22816	4.7602	2.1e-11	8	28	100113	18220817	CCOC(=O)OC(C)OC(=O)[C@@H]1N2C(=O)[C@@H](NC(=O)[C@H](N)c3ccccc3)[C@H]2SC1(C)C
53	SISOMICIN	positive-signal	3.96721	52.8371	18.4979	150.923	2.91766	5.01677	3.24e-06	4	15	100117	18220830	CN[C@@H]1[C@@H](O)[C@@H](O[C@@H]2[C@@H](O)[C@H](O[C@H]3OC(CN)=CC[C@H]3N)[C@@H](N)C[C@H]2N)OC[C@]1(C)O
54	INDOPROFEN	positive-signal	3.931	50.9579	15.5753	166.72	2.74569	5.11631	7.069e-05	3	12	100118	18220833	CC(C(=O)O)c1ccc(N2Cc3ccccc3C2=O)cc1
55	VARLITINIB	positive-signal	3.90466	49.6334	8.15991	301.899	2.09923	5.71009	0.0323443	1	5	100120	18220840	C[C@@H]1COC(Nc2ccc3ncnc(Nc4ccc(OCc5nccs5)c(Cl)c4)c3c2)=N1
56	FOSRAVUCONAZOLE	positive-signal	3.90466	49.6334	8.15991	301.899	2.09923	5.71009	0.0323443	1	5	100120	18220840	C[C@@H](c1nc(-c2ccc(C#N)cc2)cs1)[C@@](Cn1cncn1)(OCOP(=O)(O)O)c1ccc(F)cc1F
57	OXAPIUM	positive-signal	3.90466	49.6334	8.15991	301.899	2.09923	5.71009	0.0323443	1	5	100120	18220840	C[N+]1(CC2COC(c3ccccc3)(C3CCCCC3)O2)CCCCC1
58	PINACIDIL	positive-signal	3.90466	49.6334	8.15991	301.899	2.09923	5.71009	0.0323443	1	5	100120	18220840	CC(N=C(NC#N)Nc1ccncc1)C(C)(C)C
59	NELIPEPIMUT S	positive-signal	3.90466	49.6334	8.15991	301.899	2.09923	5.71009	0.0323443	1	5	100120	18220840	CC[C@H](C)[C@H](NC(=O)[C@@H](N)CCCCN)C(=O)N[C@@H](Cc1ccccc1)C(=O)NCC(=O)N[C@@H](CO)C(=O)N[C@@H](CC(C)C)C(=O)N[C@@H](C)C(=O)N[C@@H](Cc1ccccc1)C(=O)N[C@@H](CC(C)C)C(=O)O
60	LENIOLISIB	positive-signal	3.90466	49.6334	8.15991	301.899	2.09923	5.71009	0.0323443	1	5	100120	18220840	CCC(=O)N1CC[C@H](Nc2ncnc3c2CN(c2cnc(OC)c(C(F)(F)F)c2)CC3)C1
61	NIFUROXIME	positive-signal	3.90466	49.6334	8.15991	301.899	2.09923	5.71009	0.0323443	1	5	100120	18220840	O=[N+]([O-])c1ccc(/C=N/O)o1
62	CHLOROPHYLLIN	positive-signal	3.86896	47.8923	11.8905	192.9	2.47574	5.26217	0.00158954	2	9	100119	18220836	C=CC1=C(C)C2=CC3=NC(=C(CC(=O)O)C4=NC(=C(C)C4=C(O)O)C=c4[nH]c(c(C)c4CC)=CC1=N2)C(CCC(=O)O)C3C
63	EGUALEN	positive-signal	3.86896	47.8923	11.8905	192.9	2.47574	5.26217	0.00158954	2	9	100119	18220836	CCc1cc(S(=O)(=O)O)c2cc(C(C)C)cccc1-2
64	MEGLUMINE BENZOATE	positive-signal	3.76887	43.3312	10.9085	172.121	2.38954	5.1482	0.00190053	2	10	100119	18220835	CNC[C@H](O)[C@@H](O)[C@H](O)[C@H](O)CO
65	ENOXIMONE	positive-signal	3.7501	42.5254	22.9733	78.7179	3.13433	4.36587	2.18e-15	12	53	100109	18220792	CSc1ccc(C(=O)c2[nH]c(=O)[nH]c2C)cc1
66	AMINOQUINURIDE	positive-signal	3.73764	41.9987	15.0682	117.061	2.71259	4.76269	7.27e-06	4	19	100117	18220826	Cc1cc(N)c2cc(NC(=O)Nc3ccc4nc(C)cc(N)c4c3)ccc2n1
67	METESCULETOL	positive-signal	3.73761	41.9975	7.11488	247.901	1.96219	5.51303	0.0376324	1	6	100120	18220839	Cc1cc(=O)oc2cc(O)c(OCC(=O)O)cc12
68	TANSHINONE IIA	positive-signal	3.73761	41.9975	7.11488	247.901	1.96219	5.51303	0.0376324	1	6	100120	18220839	Cc1coc2c1C(=O)C(=O)c1c-2ccc2c1CCCC2(C)C
69	TEMAFLOXACIN	positive-signal	3.73761	41.9975	7.11488	247.901	1.96219	5.51303	0.0376324	1	6	100120	18220839	CC1CN(c2cc3c(cc2F)c(=O)c(C(=O)O)cn3-c2ccc(F)cc2F)CCN1
70	EMBRAMINE	positive-signal	3.73761	41.9975	7.11488	247.901	1.96219	5.51303	0.0376324	1	6	100120	18220839	CN(C)CCOC(C)(c1ccccc1)c1ccc(Br)cc1
71	MICRONOMICIN	positive-signal	3.73761	41.9975	7.11488	247.901	1.96219	5.51303	0.0376324	1	6	100120	18220839	CNC[C@@H]1CC[C@@H](N)[C@@H](O[C@H]2[C@H](O)[C@@H](O[C@H]3OC[C@](C)(O)[C@H](NC)[C@H]3O)[C@H](N)C[C@@H]2N)O1
72	SANTALUM ALBUM	positive-signal	3.73761	41.9975	7.11488	247.901	1.96219	5.51303	0.0376324	1	6	100120	18220839	O=C(O)c1ccc(-c2ccc(C(=O)O)cc2)cc1
73	PRISTINAMYCIN	positive-signal	3.70499	40.6497	36.164	45.6919	3.58806	3.82192	0	344	1547	99777	18219298	CC[C@H]1NC(=O)[C@@H](NC(=O)c2ncccc2O)[C@@H](C)OC(=O)[C@H](c2ccccc2)NC(=O)[C@@H]2CC(=O)CCN2C(=O)[C@H](Cc2ccc(N(C)C)cc2)N(C)C(=O)[C@@H]2CCCN2C1=O
74	TARIBAVIRIN	positive-signal	3.6779	39.5632	10.076	155.345	2.31015	5.04565	0.00223794	2	11	100119	18220834	N=C(N)c1ncn([C@@H]2O[C@H](CO)[C@@H](O)[C@H]2O)n1
75	GLAFENINE	positive-signal	3.6779	39.5632	10.076	155.345	2.31015	5.04565	0.00223794	2	11	100119	18220834	O=C(OCC(O)CO)c1ccccc1Nc1ccnc2cc(Cl)ccc12
76	RIFAMYCIN	positive-signal	3.64682	38.3524	27.6542	53.1892	3.31978	3.97386	6.54e-50	43	206	100078	18220639	CO[C@H]1/C=C/O[C@@]2(C)Oc3c(C)c(O)c4c(O)c(cc(O)c4c3C2=O)NC(=O)/C(C)=C\C=C\[C@H](C)[C@H](O)[C@@H](C)[C@@H](O)[C@@H](C)[C@H](OC(C)=O)[C@@H]1C
77	BETA-ACETYLDIGOXIN	positive-signal	3.63322	37.8344	24.8965	57.4957	3.21473	4.05171	1.27e-30	26	127	100095	18220718	CC(=O)O[C@H]1[C@@H](O)C[C@H](O[C@H]2[C@@H](O)C[C@H](O[C@H]3[C@@H](O)C[C@H](O[C@H]4CC[C@@]5(C)[C@H](CC[C@@H]6[C@@H]5C[C@@H](O)[C@]5(C)[C@@H](C7=CC(=O)OC7)CC[C@]65O)C4)O[C@@H]3C)O[C@@H]2C)O[C@@H]1C
78	KEBUZONE	positive-signal	3.59453	36.3985	11.5519	114.687	2.44685	4.7422	0.000173527	3	17	100118	18220828	CC(=O)CCC1C(=O)N(c2ccccc2)N(c2ccccc2)C1=O
79	OXELADIN	positive-signal	3.59452	36.3982	9.36123	141.523	2.23658	4.95246	0.00260146	2	12	100119	18220833	CCN(CC)CCOCCOC(=O)C(CC)(CC)c1ccccc1
80	HEPTAMINOL ADENOSINE PHOSPHATE	positive-signal	3.59452	36.3982	9.36123	141.523	2.23658	4.95246	0.00260146	2	12	100119	18220833	Nc1ncnc2c1ncn2[C@@H]1O[C@H](COP(=O)(O)O)[C@@H](O)[C@H]1O
81	ALCURONIUM	positive-signal	3.59451	36.3978	6.30549	210.103	1.84142	5.3476	0.0428915	1	7	100120	18220838	C=CC[N@@+]12CC[C@@]34c5ccccc5N5/C=C6/[C@H]7C[C@H]8[C@@]9(CC[N@@+]8(CC=C)C/C7=C/CO)c7ccccc7N(/C=C(/[C@@H](C[C@@H]31)/C(=C\CO)C2)[C@H]54)[C@@H]69
82	ISOSPAGLUMIC ACID	positive-signal	3.51122	33.4892	17.8551	62.8127	2.88229	4.14016	3.38e-13	11	62	100110	18220783	CC(=O)N[C@@H](CC(=O)O)C(=O)N[C@@H](CCC(=O)O)C(=O)O
83	OXACILLIN	positive-signal	3.49954	33.1003	28.4729	38.4797	3.34895	3.65013	9.66e-215	200	1104	99921	18219741	Cc1onc(-c2ccccc2)c1C(=O)N[C@@H]1C(=O)N2[C@@H]1SC(C)(C)[C@@H]2C(=O)O
84	CLOBUTINOL	positive-signal	3.48231	32.5348	19.8366	53.3617	2.98753	3.97709	1.41e-20	18	103	100103	18220742	CC(CN(C)C)C(C)(O)Cc1ccc(Cl)cc1
85	CARDIOITE	positive-signal	3.46935	32.1157	5.6606	182.21	1.73353	5.20516	0.048122	1	8	100120	18220837	[C-]#[N+]CC(C)(C)OC
86	FALDAPREVIR	positive-signal	3.46935	32.1157	5.6606	182.21	1.73353	5.20516	0.048122	1	8	100120	18220837	C=C[C@@H]1C[C@]1(NC(=O)[C@@H]1C[C@@H](Oc2cc(-c3csc(NC(=O)C(C)C)n3)nc3c(Br)c(OC)ccc23)CN1C(=O)[C@@H](NC(=O)OC1CCCC1)C(C)(C)C)C(=O)O
87	CARVACROL	positive-signal	3.46935	32.1157	5.6606	182.21	1.73353	5.20516	0.048122	1	8	100120	18220837	Cc1ccc(C(C)C)cc1O
88	CAMPHORSULFONIC ACID	positive-signal	3.46935	32.1157	5.6606	182.21	1.73353	5.20516	0.048122	1	8	100120	18220837	CC1(C)C2CCC1(CS(=O)(=O)O)C(=O)C2
89	PEPTONE	positive-signal	3.46935	32.1157	5.6606	182.21	1.73353	5.20516	0.048122	1	8	100120	18220837	CC1CCC(C)C2(C1)OC(=O)C(C=CC=CC=C1C(=O)OC3(CCC4(CC3)OC(=O)C(=CC=CC=CC3=C(O)OC5(CC(C)CCC5C)OC3=O)C(=O)O4)OC1=O)=C(O)O2
90	ASPOXICILLIN	positive-signal	3.46935	32.1157	5.6606	182.21	1.73353	5.20516	0.048122	1	8	100120	18220837	CNC(=O)C[C@@H](N)C(=O)N[C@@H](C(=O)N[C@@H]1C(=O)N2[C@@H]1SC(C)(C)[C@@H]2C(=O)O)c1ccc(O)cc1
91	ALFADEX	positive-signal	3.46935	32.1157	5.6606	182.21	1.73353	5.20516	0.048122	1	8	100120	18220837	OC[C@H]1O[C@@H]2O[C@H]3[C@H](O)[C@@H](O)[C@@H](O[C@H]4[C@H](O)[C@@H](O)[C@@H](O[C@H]5[C@H](O)[C@@H](O)[C@@H](O[C@H]6[C@H](O)[C@@H](O)[C@@H](O[C@H]7[C@H](O)[C@@H](O)[C@@H](O[C@H]1[C@H](O)[C@H]2O)O[C@@H]7CO)O[C@@H]6CO)O[C@@H]5CO)O[C@@H]4CO)O[C@@H]3CO
92	CETYL PALMITATE	positive-signal	3.45146	31.5463	13.7178	72.546	2.61869	4.28422	1.37e-07	6	37	100115	18220808	CCCCCCCCCCCCCCCCOC(=O)CCCCCCCCCCCCCCC
93	RITIOMETAN	positive-signal	3.43091	30.9047	11.3766	83.9528	2.43156	4.43025	2.18149e-05	4	26	100117	18220819	O=C(O)CSC(SCC(=O)O)SCC(=O)O
94	HOMOCHLORCYCLIZINE	positive-signal	3.42749	30.7993	12.4756	76.0367	2.52377	4.33122	1.84e-06	5	32	100116	18220813	CN1CCCN(C(c2ccccc2)c2ccc(Cl)cc2)CC1
95	TUAMINOHEPTANE	positive-signal	3.42097	30.599	20.7159	45.1972	3.0309	3.81103	1.29e-31	29	175	100092	18220670	CCCCCC(C)N
96	QUINOLONES	positive-signal	3.37941	29.3534	7.71793	111.639	2.04355	4.71527	0.00384581	2	15	100119	18220830	O=c1ccc2ccccc2[nH]1
97	DOPEXAMINE	positive-signal	3.37941	29.3534	7.71793	111.639	2.04355	4.71527	0.00384581	2	15	100119	18220830	Oc1ccc(CCNCCCCCCNCCc2ccccc2)cc1O
98	SPIRAMYCIN	positive-signal	3.37545	29.2375	25.8106	33.1193	3.25078	3.50012	1.67e-293	287	1794	99834	18219051	CO[C@@H]1[C@@H](O[C@@H]2O[C@H](C)[C@@H](O[C@H]3C[C@@](C)(O)[C@@H](O)[C@H](C)O3)[C@H](N(C)C)[C@H]2O)[C@@H](CC=O)C[C@@H](C)[C@@H](O[C@H]2CC[C@H](N(C)C)[C@@H](C)O2)/C=C/C=C/C[C@@H](C)OC(=O)C[C@H]1O
99	VALDECOXIB	positive-signal	3.35949	28.7745	27.1633	30.4812	3.30187	3.41711	0	1353	8673	98768	18212172	Cc1onc(-c2ccccc2)c1-c1ccc(S(N)(=O)=O)cc1
100	HYDANTOIN	positive-signal	3.35815	28.7359	10.6324	77.6641	2.36391	4.35239	2.83764e-05	4	28	100117	18220817	O=C1CNC(=O)N1
101	CEFOTAXIME	positive-signal	3.34389	28.3291	26.4915	30.294	3.27683	3.41095	0	994	6450	99127	18214395	CO/N=C(\C(=O)N[C@@H]1C(=O)N2C(C(=O)O)=C(COC(C)=O)CS[C@H]12)c1csc(N)n1
102	BUTROPIUM	positive-signal	3.31142	27.4241	11.1886	67.2185	2.41489	4.20795	3.1e-06	5	36	100116	18220809	CCCCOc1ccc(C[N+]2(C)[C@@H]3CC[C@H]2CC(OC(=O)[C@H](CO)c2ccccc2)C3)cc1
103	ELASTASE	positive-signal	3.29973	27.1053	8.81748	83.3226	2.17674	4.42272	0.000386183	3	23	100118	18220822	C=CC=C1CC(O)CCC1=C
104	TROLNITRATE	positive-signal	3.29758	27.047	16.596	44.0793	2.80916	3.78599	2.77e-19	18	124	100103	18220721	O=[N+]([O-])OCCN(CCO[N+](=O)[O-])CCO[N+](=O)[O-]
105	JOSAMYCIN	positive-signal	3.28201	26.6293	18.2103	38.9406	2.90199	3.66204	4.92e-31	30	208	100091	18220637	CO[C@@H]1[C@@H](O[C@@H]2O[C@H](C)[C@@H](O[C@H]3C[C@@](C)(O)[C@@H](OC(=O)CC(C)C)[C@H](C)O3)[C@H](N(C)C)[C@H]2O)[C@@H](CC=O)C[C@@H](C)[C@@H](O)/C=C/C=C/C[C@@H](C)OC(=O)C[C@H]1OC(C)=O
106	MITOGUAZONE	positive-signal	3.27505	26.4446	12.8786	54.3008	2.55557	3.99454	3.45e-09	8	58	100113	18220787	CC(/C=N/N=C(N)N)=N\N=C(N)N
107	CYANAMIDE	positive-signal	3.26879	26.2795	14.8515	46.5013	2.6981	3.83948	3.84e-14	13	93	100108	18220752	N#CN
108	ETHANOLAMINE TENOATE	positive-signal	3.25807	25.9994	10.6398	63.5322	2.3646	4.15155	3.95e-06	5	38	100116	18220807	O=C(O)c1cccs1
109	CEFATHIAMIDINE	positive-signal	3.25806	25.9989	8.48278	79.6843	2.13804	4.37807	0.000432686	3	24	100118	18220821	CC(=O)OCC1=C(C(=O)O)N2C(=O)[C@@H](NC(=O)CSC(=NC(C)C)NC(C)C)[C@H]2SC1
110	PIRETANIDE	positive-signal	3.24908	25.7667	18.8888	35.149	2.93857	3.5596	3.11e-45	45	321	100076	18220524	NS(=O)(=O)c1cc(C(=O)O)cc(N2CCCC2)c1Oc1ccccc1
111	FUSAFUNGINE	positive-signal	3.24144	25.5704	12.4717	52.4265	2.52346	3.95941	4.39e-09	8	60	100113	18220785	CC(C)C1OC(=O)[C@H](C(C)C)N(C)C(=O)C(C(C)C)OC(=O)[C@H](C(C)C)N(C)C(=O)C(C(C)C)OC(=O)[C@H](C(C)C)N(C)C1=O
112	NIFLUMIC ACID	positive-signal	3.22176	25.0723	17.5627	35.7928	2.86578	3.57775	3.52e-34	34	250	100087	18220595	O=C(O)c1cccnc1Nc1cccc(C(F)(F)F)c1
113	TRICLOFOS	positive-signal	3.21914	25.0065	15.9313	39.2513	2.76829	3.66998	1.25e-21	21	156	100100	18220689	O=P(O)(O)OCC(Cl)(Cl)Cl
114	ETACRYNIC ACID	positive-signal	3.21829	24.9853	19.7625	31.5882	2.98379	3.45279	2.91e-77	79	579	100042	18220266	C=C(CC)C(=O)c1ccc(OCC(=O)O)c(Cl)c1Cl
115	NAPORAFENIB	positive-signal	3.21507	24.905	10.9721	56.5305	2.39535	4.03478	4.91e-07	6	47	100115	18220798	Cc1ccc(NC(=O)c2ccnc(C(F)(F)F)c2)cc1-c1cc(OCCO)nc(N2CCOCC2)c1
116	CEFTOBIPROLE	positive-signal	3.21007	24.7809	14.3163	42.8949	2.6614	3.75875	8.25e-15	14	106	100107	18220739	Nc1nc(/C(=N/O)C(=O)N[C@@H]2C(=O)N3C(C(=O)O)=C(/C=C4\CCN([C@@H]5CCNC5)C4=O)CS[C@H]23)ns1
117	VINBURNINE	positive-signal	3.20252	24.5945	11.4728	52.7237	2.43998	3.96507	5.5e-08	7	55	100114	18220790	CC[C@]12CCCN3CCc4c(n(c5ccccc45)C(=O)C1)[C@@H]32
118	GUAIACOL	positive-signal	3.19651	24.447	9.13792	65.4039	2.21243	4.18058	5.09936e-05	4	33	100117	18220812	COc1ccccc1O
119	ALMITRINE	positive-signal	3.18467	24.1592	11.2788	51.749	2.42293	3.9464	6.16e-08	7	56	100114	18220789	C=CCNc1nc(NCC=C)nc(N2CCN(C(c3ccc(F)cc3)c3ccc(F)cc3)CC2)n1
120	DELGOCITINIB	positive-signal	3.17958	24.0367	7.88421	73.2813	2.06486	4.29431	0.000536133	3	26	100118	18220819	C[C@H]1CN(C(=O)CC#N)[C@]12CCN(c1ncnc3[nH]ccc13)C2
121	MEZLOCILLIN	positive-signal	3.16715	23.7397	12.4786	45.1635	2.52401	3.81029	9.13e-11	10	80	100111	18220765	CC1(C)S[C@@H]2[C@H](NC(=O)[C@H](NC(=O)N3CCN(S(C)(=O)=O)C3=O)c3ccccc3)C(=O)N2[C@H]1C(=O)O
122	VINCAMINE	positive-signal	3.16709	23.7384	8.88806	63.4008	2.18471	4.14948	5.67453e-05	4	34	100117	18220811	CC[C@]12CCCN3CCc4c(n(c5ccccc45)[C@@](O)(C(=O)OC)C1)[C@@H]32
123	IOXAGLIC ACID	positive-signal	3.16145	23.6049	16.0845	34.6415	2.77786	3.54505	1.1e-28	29	227	100092	18220618	CNC(=O)c1c(I)c(C(=O)NCC(=O)Nc2c(I)c(C(=O)O)c(I)c(C(=O)NCCO)c2I)c(I)c(N(C)C(C)=O)c1I
124	KITASAMYCIN	positive-signal	3.14983	23.3322	6.25348	87.0538	1.83314	4.46653	0.00585297	2	19	100119	18220826	CO[C@@H]1[C@@H](O[C@@H]2O[C@H](C)[C@@H](O[C@H]3C[C@@](C)(O)[C@@H](O)[C@H](C)O3)[C@H](N(C)C)[C@H]2O)[C@@H](CC=O)C[C@@H](C)[C@@H](O)/C=C/C=C/C[C@@H](C)OC(=O)C[C@H]1O
125	EOSINE	positive-signal	3.14983	23.3322	6.25348	87.0538	1.83314	4.46653	0.00585297	2	19	100119	18220826	O=C(O)c1ccccc1-c1c2cc(Br)c(=O)c(Br)c-2oc2c(Br)c(O)c(Br)cc12
126	DICHLOROBENZYL ALCOHOL	positive-signal	3.1417	23.1433	14.2659	37.5449	2.65787	3.62554	3.46e-18	18	145	100103	18220700	OCc1ccc(Cl)cc1Cl
127	VALNOCTAMIDE	positive-signal	3.11802	22.6017	11.5162	44.3579	2.44376	3.79229	1.23e-09	9	76	100112	18220769	CCC(C)C(CC)C(N)=O
128	CLOXACILLIN	positive-signal	3.11342	22.4978	19.816	25.5425	2.98649	3.24034	7.31e-247	268	2177	99853	18218668	Cc1onc(-c2ccccc2Cl)c1C(=O)N[C@@H]1C(=O)N2[C@@H]1SC(C)(C)[C@@H]2C(=O)O
129	METICILLIN	positive-signal	3.11324	22.4939	9.27509	54.552	2.22733	3.99916	7.61e-06	5	44	100116	18220801	COc1cccc(OC)c1C(=O)N[C@@H]1C(=O)N2[C@@H]1SC(C)(C)[C@@H]2C(=O)O
130	DITHRANOL	positive-signal	3.11178	22.461	13.0161	38.7594	2.56619	3.65737	2.85e-14	14	117	100107	18220728	O=C1c2c(O)cccc2Cc2cccc(O)c21
131	CEFTEZOLE	positive-signal	3.10682	22.35	7.36453	67.8279	1.99668	4.21697	0.000654173	3	28	100118	18220817	O=C(Cn1cnnn1)N[C@@H]1C(=O)N2C(C(=O)O)=C(CSc3nncs3)CS[C@H]12
132	ALIBENDOL	positive-signal	3.09982	22.194	5.97021	82.5052	1.78678	4.41286	0.00641502	2	20	100119	18220825	C=CCc1cc(OC)c(O)c(C(=O)NCCO)c1
133	MEPHENESIN	positive-signal	3.05748	21.2739	12.1058	37.3851	2.49369	3.62127	4.57e-13	13	115	100108	18220730	Cc1ccccc1OCC(O)CO
134	ERBULOZOLE	positive-signal	3.05739	21.2721	8.01181	56.4792	2.08092	4.03387	8.45611e-05	4	38	100117	18220807	CCOC(=O)Nc1ccc(SC[C@H]2CO[C@](Cn3ccnc3)(c3ccc(OC)cc3)O2)cc1
135	NAFTAZONE	positive-signal	3.00679	20.2223	9.95546	41.0773	2.29812	3.71546	2.4e-08	8	76	100113	18220769	NC(=O)N=Nc1ccc2ccccc2c1O
136	ANIRACETAM	positive-signal	3.00673	20.2212	5.47422	74.695	1.70005	4.31341	0.00760948	2	22	100119	18220823	COc1ccc(C(=O)N2CCCC2=O)cc1
137	FILANESIB	positive-signal	3.00673	20.2212	5.47422	74.695	1.70005	4.31341	0.00760948	2	22	100119	18220823	CON(C)C(=O)N1N=C(c2cc(F)ccc2F)S[C@@]1(CCCN)c1ccccc1
138	OXOMEMAZINE	positive-signal	3.00488	20.1838	15.002	27.1554	2.70819	3.30157	1.44e-43	48	437	100073	18220408	CC(CN(C)C)CN1c2ccccc2S(=O)(=O)c2ccccc21
139	PIRITRAMIDE	positive-signal	3.00279	20.1417	16.2475	24.9693	2.78794	3.21765	5.84e-82	92	836	100029	18220009	N#CC(CCN1CCC(C(N)=O)(N2CCCCC2)CC1)(c1ccccc1)c1ccccc1
140	SODIUM PIDOLATE	positive-signal	2.9972	20.0294	10.8941	36.825	2.38822	3.60618	5.48e-11	11	104	100110	18220741	O=C1CC[C@@H](C(=O)O)N1
141	PYRAZINAMIDE	positive-signal	2.98127	19.7129	18.4396	21.0741	2.9145	3.04804	0	962	8967	99159	18211878	NC(=O)c1cnccn1
142	CEFAZEDONE	positive-signal	2.97549	19.5992	6.50672	59.0356	1.87284	4.07814	0.000937124	3	32	100118	18220813	Cc1nnc(SCC2=C(C(=O)O)N3C(=O)[C@@H](NC(=O)Cn4cc(Cl)c(=O)c(Cl)c4)[C@H]3SC2)s1
143	TEICOPLANIN	positive-signal	2.97175	19.5261	17.9598	21.2289	2.88814	3.05537	0	611	5732	99510	18215113	CCCCCCCCCC(=O)N[C@H]1[C@H](Oc2c3cc4cc2Oc2ccc(cc2Cl)[C@@H](O[C@@H]2O[C@H](CO)[C@@H](O)[C@H](O)[C@H]2NC(C)=O)[C@@H]2NC(=O)[C@H](NC(=O)[C@@H]4NC(=O)[C@H]4NC(=O)[C@@H](Cc5ccc(c(Cl)c5)O3)NC(=O)[C@H](N)c3ccc(O)c(c3)Oc3cc(O)cc4c3)c3ccc(O)c(c3)-c3c(OC4O[C@H](CO)[C@@H](O)[C@H](O)[C@@H]4O)cc(O)cc3[C@@H](C(=O)O)NC2=O)O[C@H](CO)[C@@H](O)[C@@H]1O
144	OXATOMIDE	positive-signal	2.96642	19.4222	13.869	27.1991	2.62965	3.30318	2.25e-33	37	351	100084	18220494	O=c1[nH]c2ccccc2n1CCCN1CCN(C(c2ccccc2)c2ccccc2)CC1
145	PICLOXYDINE	positive-signal	2.95439	19.1901	11.5541	31.8727	2.44704	3.46175	3.87e-15	16	156	100105	18220689	NC(=Nc1ccc(Cl)cc1)/N=C(\N)N1CCN(/C(N)=N/C(N)=Nc2ccc(Cl)cc2)CC1
146	XYLENE	positive-signal	2.92905	18.7099	7.77858	45.0029	2.05137	3.80673	1.75474e-05	5	53	100116	18220792	Cc1ccccc1C
147	RACECADOTRIL	positive-signal	2.92654	18.6629	16.3635	21.2854	2.79505	3.05802	5.67e-208	245	2399	99876	18218446	CC(=O)SCC(Cc1ccccc1)C(=O)NCC(=O)OCc1ccccc1
148	CAFEDRINE	positive-signal	2.92592	18.6513	10.8638	32.0214	2.38543	3.4664	2.98e-13	14	141	100107	18220704	CC(NCCn1cnc2c1c(=O)n(C)c(=O)n2C)C(O)c1ccccc1
149	RIMONABANT	positive-signal	2.92343	18.6051	10.1412	34.1329	2.31661	3.53026	1.14e-10	11	112	100110	18220733	Cc1c(C(=O)NN2CCCCC2)nn(-c2ccc(Cl)cc2Cl)c1-c1ccc(Cl)cc1
150	BENZNIDAZOLE	positive-signal	2.92162	18.5714	8.7607	39.3685	2.17028	3.67297	3.26e-07	7	73	100114	18220772	O=C(Cn1ccnc1[N+](=O)[O-])NCc1ccccc1
151	CEFONICID	positive-signal	2.92157	18.5705	5.05428	68.2318	1.62024	4.22291	0.00889594	2	24	100119	18220821	O=C(O)C1=C(CSc2nnnn2CS(=O)(=O)O)CS[C@@H]2[C@H](NC(=O)[C@H](O)c3ccccc3)C(=O)N12
152	BENZODODECINIUM	positive-signal	2.91577	18.463	6.14862	55.4404	1.81623	4.01531	0.0011035	3	34	100118	18220811	CCCCCCCCCCCC[N+](C)(C)Cc1ccccc1
153	POLIHEXANIDE	positive-signal	2.89866	18.1498	11.1038	29.6669	2.40729	3.39003	1.24e-15	17	175	100104	18220670	CCCCCCN=C(N)N=C(N)N
154	HEXAMIDINE	positive-signal	2.89827	18.1428	10.7636	30.5808	2.37617	3.42037	6.05e-14	15	155	100106	18220690	N=C(N)c1ccc(OCCCCCCOc2ccc(C(=N)N)cc2)cc1
155	MADECASSOSIDE	positive-signal	2.8872	17.9429	5.98396	53.8019	1.78908	3.98531	0.00119323	3	35	100118	18220810	C[C@H]1[C@H](C)CC[C@]2(C(=O)O[C@@H]3O[C@H](CO[C@@H]4O[C@H](CO)[C@@H](O[C@@H]5O[C@@H](C)[C@H](O)[C@@H](O)[C@H]5O)[C@H](O)[C@H]4O)[C@@H](O)[C@H](O)[C@H]3O)CC[C@@]3(C)C(=CC[C@@H]4[C@@]5(C)C[C@@H](O)[C@H](O)[C@@](C)(CO)[C@@H]5[C@H](O)C[C@]43C)[C@H]12
156	CETHEXONIUM	positive-signal	2.8872	17.9429	5.98396	53.8019	1.78908	3.98531	0.00119323	3	35	100118	18220810	CCCCCCCCCCCCCCCC[N+](C)(C)C1CCCCC1O
157	VANCOMYCIN	positive-signal	2.88592	17.9201	17.4318	18.422	2.8583	2.91355	0	5814	62474	94307	18158371	CN[C@H](CC(C)C)C(=O)N[C@H]1C(=O)N[C@@H](CC(N)=O)C(=O)N[C@H]2C(=O)N[C@H]3C(=O)N[C@H](C(=O)N[C@H](C(=O)O)c4cc(O)cc(O)c4-c4cc3ccc4O)[C@H](O)c3ccc(c(Cl)c3)Oc3cc2cc(c3O[C@@H]2O[C@H](CO)[C@@H](O)[C@H](O)[C@H]2O[C@H]2C[C@](C)(N)[C@H](O)[C@H](C)O2)Oc2ccc(cc2Cl)[C@H]1O
158	CEFDITOREN	positive-signal	2.88403	17.8862	14.643	21.8477	2.68396	3.0841	1.97e-88	105	1074	100016	18219771	CO/N=C(\C(=O)N[C@@H]1C(=O)N2C(C(=O)O)=C(/C=C\c3scnc3C)CS[C@H]12)c1csc(N)n1
159	RIFAMPICIN	positive-signal	2.88354	17.8775	17.1061	18.6836	2.83944	2.92765	0	2209	22970	97912	18197875	CO[C@H]1/C=C/O[C@@]2(C)Oc3c(C)c(O)c4c(O)c(c(/C=N/N5CCN(C)CC5)c(O)c4c3C2=O)NC(=O)/C(C)=C\C=C\[C@H](C)[C@H](O)[C@@H](C)[C@@H](O)[C@@H](C)[C@H](OC(C)=O)[C@@H]1C
160	FOMINOBEN	positive-signal	2.88157	17.8422	4.86757	65.4012	1.5826	4.18054	0.009573	2	25	100119	18220820	CN(CC(=O)N1CCOCC1)Cc1c(Cl)cccc1NC(=O)c1ccccc1
161	OZENOXACIN	positive-signal	2.88157	17.8422	4.86757	65.4012	1.5826	4.18054	0.009573	2	25	100119	18220820	CNc1ncc(-c2ccc3c(=O)c(C(=O)O)cn(C4CC4)c3c2C)cc1C
162	FLUTOPRAZEPAM	positive-signal	2.87449	17.7164	7.38159	42.5208	1.99899	3.74999	2.24749e-05	5	56	100116	18220789	O=C1CN=C(c2ccccc2F)c2cc(Cl)ccc2N1CC1CC1
163	DOMIPHEN	positive-signal	2.87244	17.6801	8.74289	35.7531	2.16824	3.57664	6.34e-08	8	87	100113	18220758	CCCCCCCCCCCC[N+](C)(C)CCOc1ccccc1
164	MOXISYLYTE	positive-signal	2.8686	17.6123	6.69226	46.3512	1.90095	3.83625	0.000168041	4	46	100117	18220799	CC(=O)Oc1cc(C(C)C)c(OCCN(C)C)cc1C
165	BIFONAZOLE	positive-signal	2.85961	17.4548	11.531	26.4218	2.44504	3.27419	3.79e-21	24	255	100097	18220590	c1ccc(-c2ccc(C(c3ccccc3)n3ccnc3)cc2)cc1
166	AMIFOSTINE	positive-signal	2.85356	17.3495	13.6113	22.1144	2.6109	3.09623	1.71e-59	71	750	100050	18220095	NCCCNCCSP(=O)(O)O
167	SODIUM AUROTHIOMALATE	positive-signal	2.84682	17.2329	15.4103	19.271	2.73503	2.9586	8.17e-275	337	3575	99784	18217270	O=C(O)CC(S)C(=O)O
168	HEXETIDINE	positive-signal	2.83889	17.0967	11.3917	25.6589	2.43288	3.24489	9.07e-22	25	271	100096	18220574	CCCCC(CC)CN1CN(CC(CC)CCCC)CC(C)(N)C1
169	CILASTATIN	positive-signal	2.82293	16.826	15.6512	18.0891	2.75055	2.89531	0	806	8789	99315	18212056	CC1(C)C[C@@H]1C(=O)N/C(=C\CCCCSC[C@H](N)C(=O)O)C(=O)O
170	ALFENTANIL	positive-signal	2.8217	16.8054	13.6843	20.6383	2.61625	3.02715	4.54e-81	99	1078	100022	18219767	CCC(=O)N(c1ccccc1)C1(COC)CCN(CCn2nnn(CC)c2=O)CC1
171	TOSUFLOXACIN	positive-signal	2.81663	16.7204	11.2317	24.8915	2.41874	3.21453	2.34e-22	26	288	100095	18220557	NC1CCN(c2nc3c(cc2F)c(=O)c(C(=O)O)cn3-c2ccc(F)cc2F)C1
172	FENSPIRIDE	positive-signal	2.81514	16.6955	10.6205	26.2454	2.36279	3.26749	1.67e-17	20	223	100101	18220622	O=C1NCC2(CCN(CCc3ccccc3)CC2)O1
173	CEFTERAM	positive-signal	2.80611	16.5454	7.83473	34.9405	2.05857	3.55365	6.78e-07	7	82	100114	18220763	CO/N=C(\C(=O)N[C@@H]1C(=O)N2C(C(=O)O)=C(Cn3nnc(C)n3)CS[C@H]12)c1csc(N)n1
174	NETILMICIN	positive-signal	2.80058	16.4541	11.4257	23.6957	2.43586	3.16529	3.44e-26	31	348	100090	18220497	CCN[C@@H]1C[C@H](N)[C@@H](O[C@H]2OC(CN)=CC[C@H]2N)[C@H](O)[C@H]1O[C@H]1OC[C@](C)(O)[C@H](NC)[C@H]1O
175	THEODRENALINE	positive-signal	2.79992	16.4434	9.60629	28.1466	2.26242	3.33743	1.46e-12	14	160	100107	18220685	Cn1c(=O)c2c(ncn2CCNCC(O)c2ccc(O)c(O)c2)n(C)c1=O
176	IODIXANOL	positive-signal	2.77283	16.0039	14.0735	18.1991	2.64429	2.90137	1.54e-199	253	2889	99868	18217956	CC(=O)N(CC(O)CN(C(C)=O)c1c(I)c(C(=O)NCC(O)CO)c(I)c(C(=O)NCC(O)CO)c1I)c1c(I)c(C(=O)NCC(O)CO)c(I)c(C(=O)NCC(O)CO)c1I
177	PIPERACILLIN	positive-signal	2.77194	15.9896	15.4557	16.5419	2.73798	2.8059	0	3743	44154	96378	18176691	CCN1CCN(C(=O)N[C@@H](C(=O)N[C@@H]2C(=O)N3[C@@H]2SC(C)(C)[C@@H]3C(=O)O)c2ccccc2)C(=O)C1=O
178	CEFOXITIN	positive-signal	2.76958	15.952	13.1202	19.395	2.57415	2.96502	7.16e-87	109	1250	100012	18219595	CO[C@@]1(NC(=O)Cc2cccs2)C(=O)N2C(C(=O)O)=C(COC(N)=O)CS[C@@H]21
179	TIEMONIUM	positive-signal	2.76067	15.8105	12.3727	20.2034	2.51549	3.00585	2.31e-55	69	800	100052	18220045	C[N+]1(CCC(O)(c2ccccc2)c2cccs2)CCOCC1
180	MEPHENOXALONE	positive-signal	2.75166	15.6687	7.03187	34.9134	1.95045	3.55287	6.09e-06	6	75	100115	18220770	COc1ccccc1OCC1CNC(=O)O1
181	GLIQUIDONE	positive-signal	2.75065	15.6528	11.6374	21.0537	2.45423	3.04708	4.99e-38	47	552	100074	18220293	COc1ccc2c(c1)C(=O)N(CCc1ccc(S(=O)(=O)NC(=O)NC3CCCCC3)cc1)C(=O)C2(C)C
182	MIZOLASTINE	positive-signal	2.7496	15.6364	8.77471	27.8638	2.17187	3.32733	1.04e-10	12	145	100109	18220700	CN(c1nccc(=O)[nH]1)C1CCN(c2nc3ccccc3n2Cc2ccc(F)cc2)CC1
183	HYDROFLUMETHIAZIDE	positive-signal	2.74724	15.5995	5.95649	40.8536	1.78448	3.71	0.000261106	4	52	100117	18220793	NS(=O)(=O)c1cc2c(cc1C(F)(F)F)NCNS2(=O)=O
184	TAZOBACTAM	positive-signal	2.73918	15.4743	14.9485	16.0187	2.70461	2.77376	0	3598	43792	96523	18177053	C[C@]1(Cn2ccnn2)[C@H](C(=O)O)N2C(=O)C[C@H]2S1(=O)=O
185	FENTICONAZOLE	positive-signal	2.7385	15.4638	6.94284	34.4427	1.93771	3.5393	6.54e-06	6	76	100115	18220769	Clc1ccc(C(Cn2ccnc2)OCc2ccc(Sc3ccccc3)cc2)c(Cl)c1
186	CLOFEDANOL	positive-signal	2.73701	15.4408	9.34094	25.5241	2.23441	3.23962	8.86e-14	16	194	100105	18220651	CN(C)CCC(O)(c1ccccc1)c1ccccc1Cl
187	GRISEOFULVIN	positive-signal	2.73628	15.4294	11.4733	20.7497	2.44002	3.03253	9.15e-38	47	560	100074	18220285	COC1=CC(=O)C[C@@H](C)[C@]12Oc1c(Cl)c(OC)cc(OC)c1C2=O
188	ACEGLUTAMIDE	positive-signal	2.73586	15.4229	4.24088	56.0891	1.44477	4.02694	0.0125006	2	29	100119	18220816	CC(=O)N[C@@H](CCC(N)=O)C(=O)O
189	RAMATROBAN	positive-signal	2.73586	15.4229	4.24088	56.0891	1.44477	4.02694	0.0125006	2	29	100119	18220816	O=C(O)CCn1c2c(c3ccccc31)C[C@H](NS(=O)(=O)c1ccc(F)cc1)CC2
190	BENZYL NICOTINATE	positive-signal	2.73586	15.4229	4.24088	56.0891	1.44477	4.02694	0.0125006	2	29	100119	18220816	O=C(OCc1ccccc1)c1cccnc1
191	CARBETOCIN	positive-signal	2.72276	15.2223	8.34009	27.7838	2.12107	3.32445	8.35e-10	11	137	100110	18220708	CC[C@H](C)[C@@H]1NC(=O)[C@H](Cc2ccc(OC)cc2)NC(=O)CCCSC[C@@H](C(=O)N2CCC[C@H]2C(=O)N[C@@H](CC(C)C)C(=O)NCC(N)=O)NC(=O)[C@H](CC(N)=O)NC(=O)[C@H](CCC(N)=O)NC1=O
192	PYRIMETHAMINE	positive-signal	2.71802	15.1503	12.8489	17.8638	2.55326	2.88278	3.72e-118	153	1846	99968	18218999	CCc1nc(N)nc(N)c1-c1ccc(Cl)cc1
193	OCTENIDINE	positive-signal	2.71314	15.0765	9.60835	23.6566	2.26263	3.16364	1.05e-16	20	247	100101	18220598	CCCCCCCCN=c1ccn(CCCCCCCCCCn2ccc(=NCCCCCCCC)cc2)cc1
194	PROTIRELIN	positive-signal	2.70985	15.027	5.74592	39.2995	1.74849	3.67121	0.000299007	4	54	100117	18220791	NC(=O)[C@@H]1CCCN1C(=O)[C@H](Cc1cnc[nH]1)NC(=O)[C@@H]1CCC(=O)N1
195	SQUALANE	positive-signal	2.70722	14.9876	5.03924	44.5758	1.61726	3.79719	0.00195081	3	42	100118	18220803	CC(C)CCCC(C)CCCC(C)CCCCC(C)CCCC(C)CCCC(C)C
196	ORNIDAZOLE	positive-signal	2.70487	14.9524	10.3972	21.5033	2.34154	3.06821	4.93e-25	31	383	100090	18220462	Cc1ncc([N+](=O)[O-])n1CC(O)CCl
197	SOBREROL	positive-signal	2.70252	14.9173	4.10862	54.1604	1.41309	3.99195	0.0132861	2	30	100119	18220815	CC1=CCC(C(C)(C)O)CC1O
198	CISATRACURIUM	positive-signal	2.70244	14.916	13.1378	16.935	2.57549	2.82938	2.23e-196	258	3161	99863	18217684	COc1ccc(C[C@@H]2c3cc(OC)c(OC)cc3CC[N@+]2(C)CCC(=O)OCCCCCOC(=O)CC[N@@+]2(C)CCc3cc(OC)c(OC)cc3[C@H]2Cc2ccc(OC)c(OC)c2)cc1OC
199	PHOLCODINE	positive-signal	2.69701	14.8354	11.1032	19.822	2.40724	2.98679	1.47e-38	49	607	100072	18220238	CN1CC[C@]23c4c5ccc(OCCN6CCOCC6)c4O[C@H]2[C@@H](O)C=C[C@H]3[C@H]1C5
200	EMEDASTINE	positive-signal	2.69489	14.8039	7.35795	29.7848	1.99578	3.394	2.28e-07	8	104	100113	18220741	CCOCCn1c(N2CCCN(C)CC2)nc2ccccc21
201	CEFOTIAM	positive-signal	2.6922	14.7641	11.3846	19.1469	2.43226	2.95214	1.66e-47	61	758	100060	18220087	CN(C)CCn1nnnc1SCC1=C(C(=O)O)N2C(=O)[C@@H](NC(=O)Cc3csc(N)n3)[C@H]2SC1
202	ETHAMBUTOL	positive-signal	2.69093	14.7454	13.8416	15.7082	2.62768	2.75418	0	1047	13055	99074	18207790	CC[C@@H](CO)NCCN[C@@H](CC)CO
203	ACETYLDIGOXIN	positive-signal	2.68094	14.5989	6.93843	30.7168	1.93708	3.42481	1.49e-06	7	93	100114	18220752	CC(=O)O[C@H]1C[C@H](O[C@H]2[C@@H](O)C[C@H](O[C@H]3[C@@H](O)C[C@H](O[C@H]4CC[C@@]5(C)[C@H](CC[C@@H]6[C@@H]5C[C@@H](O)[C@]5(C)[C@@H](C7=CC(=O)OC7)CC[C@]65O)C4)O[C@@H]3C)O[C@@H]2C)O[C@H](C)[C@H]1O
204	IMIPENEM	positive-signal	2.67542	14.5185	13.5829	15.5186	2.60881	2.74204	0	942	11918	99179	18208927	C[C@@H](O)[C@H]1C(=O)N2C(C(=O)O)=C(SCCN=CN)C[C@H]12
205	BISABOLOL	positive-signal	2.67381	14.4951	5.54972	37.8592	1.71375	3.63387	0.000340697	4	56	100117	18220789	CC(C)=CCC[C@@](C)(O)[C@H]1CC=C(C)CC1
206	ACETARSOL	positive-signal	2.67026	14.4437	3.98437	52.3598	1.38238	3.95814	0.0140924	2	31	100119	18220814	CC(=O)Nc1cc([As](=O)(O)O)ccc1O
207	CYCLOBARBITAL	positive-signal	2.67026	14.4437	3.98437	52.3598	1.38238	3.95814	0.0140924	2	31	100119	18220814	CCC1(C2=CCCCC2)C(=O)NC(=O)NC1=O
208	CINEPAZIDE	positive-signal	2.67026	14.4437	3.98437	52.3598	1.38238	3.95814	0.0140924	2	31	100119	18220814	COc1cc(/C=C/C(=O)N2CCN(CC(=O)N3CCCC3)CC2)cc(OC)c1OC
209	TIMONACIC	positive-signal	2.66801	14.4113	8.27978	25.0834	2.11382	3.22221	4.38e-11	13	170	100108	18220675	O=C(O)C1CSCN1
210	TIPEPIDINE	positive-signal	2.65811	14.2692	11.2158	18.154	2.41732	2.89889	4.33e-54	71	912	100050	18219933	CN1CCCC(=C(c2cccs2)c2cccs2)C1
211	STREPTOMYCIN	positive-signal	2.65227	14.1862	11.4929	17.5106	2.44173	2.8628	3.96e-70	93	1200	100028	18219645	CN[C@@H]1[C@H](O[C@H]2[C@H](O[C@H]3[C@H](O)[C@@H](O)[C@H](N=C(N)N)[C@@H](O)[C@@H]3N=C(N)N)O[C@@H](C)[C@]2(O)C=O)O[C@@H](CO)[C@H](O)[C@H]1O
212	CEFTRIAXONE	positive-signal	2.64936	14.145	13.6386	14.6703	2.6129	2.68582	0	3203	42478	96918	18178367	CO/N=C(\C(=O)N[C@@H]1C(=O)N2C(C(=O)O)=C(CSc3nc(=O)c(=O)[nH]n3C)CS[C@H]12)c1csc(N)n1
213	NEFOPAM	positive-signal	2.64426	14.073	12.8484	15.4144	2.55322	2.7353	0	501	6515	99620	18214330	CN1CCOC(c2ccccc2)c2ccccc2C1
214	COBIMETINIB	positive-signal	2.62995	13.8731	12.2608	15.6975	2.5064	2.7535	1.49e-198	271	3570	99850	18217275	O=C(c1ccc(F)c(F)c1Nc1ccc(I)cc1F)N1CC(O)([C@@H]2CCCCN2)C1
215	ROXITHROMYCIN	positive-signal	2.62366	13.786	11.3305	16.7738	2.42749	2.81982	3.04e-79	107	1420	100014	18219425	CC[C@H]1OC(=O)[C@H](C)[C@@H](O[C@H]2C[C@@](C)(OC)[C@@H](O)[C@H](C)O2)[C@H](C)[C@@H](O[C@@H]2O[C@H](C)C[C@H](N(C)C)[C@H]2O)[C@](C)(O)C[C@@H](C)/C(=N\OCOCCOC)[C@H](C)[C@@H](O)[C@]1(C)O
216	PEFLOXACIN	positive-signal	2.62207	13.7643	5.27933	35.8861	1.6638	3.58035	0.000410798	4	59	100117	18220786	CCn1cc(C(=O)O)c(=O)c2cc(F)c(N3CCN(C)CC3)cc21
217	BENZYL BENZOATE	positive-signal	2.62128	13.7533	9.19536	20.5706	2.2187	3.02386	1.19e-19	25	337	100096	18220508	O=C(OCc1ccccc1)c1ccccc1
218	TETRAZEPAM	positive-signal	2.62099	13.7494	11.269	16.7756	2.42206	2.81993	5.81e-77	104	1384	100017	18219461	CN1C(=O)CN=C(C2=CCCCC2)c2cc(Cl)ccc21
219	RANELIC ACID	positive-signal	2.60891	13.5842	10.3152	17.8892	2.33362	2.8842	1.73e-40	54	730	100067	18220115	N#Cc1c(N(CC(=O)O)CC(=O)O)sc(C(=O)O)c1CC(=O)O
220	OXEDRINE	positive-signal	2.6087	13.5814	3.75711	49.0947	1.32365	3.89375	0.0157668	2	33	100119	18220812	CNCC(O)c1ccc(O)cc1
221	REPROTEROL	positive-signal	2.6072	13.561	7.0146	26.2167	1.94799	3.2664	7.79e-08	9	127	100112	18220718	Cn1c(=O)c2c(ncn2CCCNCC(O)c2cc(O)cc(O)c2)n(C)c1=O
222	XYLITOL	positive-signal	2.60307	13.5052	9.69187	18.8188	2.27129	2.93486	3.91e-28	37	505	100084	18220340	OC[C@@H](O)C(O)[C@@H](O)CO
223	ISOPRENALINE	positive-signal	2.60038	13.4688	10.7393	16.8922	2.37391	2.82685	5.98e-59	80	1088	100041	18219757	CC(C)NCC(O)c1ccc(O)c(O)c1
224	BAMBUTEROL	positive-signal	2.59939	13.4556	9.06825	19.9655	2.20478	2.99401	3.69e-20	26	358	100095	18220487	CN(C)C(=O)Oc1cc(OC(=O)N(C)C)cc(C(O)CNC(C)(C)C)c1
225	TIAPROFENIC ACID	positive-signal	2.59912	13.4519	9.65411	18.7438	2.26738	2.93086	4.45e-28	37	507	100084	18220338	CC(C(=O)O)c1ccc(C(=O)c2ccccc2)s1
226	DIFELIKEFALIN	positive-signal	2.59357	13.3774	8.11403	22.0551	2.09359	3.09354	6.93e-13	16	224	100105	18220621	CC(C)C[C@@H](NC(=O)[C@@H](Cc1ccccc1)NC(=O)[C@H](N)Cc1ccccc1)C(=O)N[C@H](CCCCN)C(=O)N1CCC(N)(C(=O)O)CC1
227	PHENYTOIN	positive-signal	2.59089	13.3416	12.8423	13.8604	2.55274	2.62904	0	2907	40754	97214	18180091	O=C1NC(=O)C(c2ccccc2)(c2ccccc2)N1
228	OMARIGLIPTIN	positive-signal	2.58901	13.3166	5.11325	34.681	1.63183	3.54619	0.000462889	4	61	100117	18220784	CS(=O)(=O)n1cc2c(n1)CN([C@H]1CO[C@H](c3cc(F)ccc3F)[C@@H](N)C1)C2
229	OZAGREL	positive-signal	2.58357	13.2444	8.15196	21.518	2.09826	3.06889	1.52e-13	17	240	100104	18220605	O=C(O)/C=C/c1ccc(Cn2ccnc2)cc1
230	NIFURTIMOX	positive-signal	2.57929	13.1877	3.65293	47.61	1.29553	3.86304	0.0166344	2	34	100119	18220811	CC1CS(=O)(=O)CCN1/N=C/c1ccc([N+](=O)[O-])o1
231	GUAIAZULENE	positive-signal	2.57523	13.1343	7.02084	24.5712	1.94888	3.20157	1.9e-08	10	145	100111	18220700	Cc1ccc(C(C)C)cc2c(C)ccc1-2
232	CHLORPHENESIN	positive-signal	2.57434	13.1227	7.21284	23.8747	1.97586	3.17282	3.61e-09	11	159	100110	18220686	OCC(O)COc1ccc(Cl)cc1
233	LYSOZYME	positive-signal	2.57365	13.1136	10.0101	17.1792	2.3036	2.8437	3.63e-41	56	784	100065	18220061	CC[C@H](C)[C@H](NC(=O)CNC(=O)[C@H](CCC(N)=O)NC(=O)[C@@H]1CCCN1C(=O)[C@H](CC(=O)O)NC(=O)[C@H](CCCNC(=N)N)NC(=O)[C@@H](NC(=O)[C@@H](NC(=O)[C@@H](N)CCCNC(=N)N)C(C)C)C(C)C)C(=O)N[C@@H](CCCNC(=N)N)C(=O)N[C@@H](C)C(=O)N[C@@H](Cc1c[nH]c2ccccc12)C(=O)N[C@H](C(=O)N[C@@H](C)C(=O)N[C@@H](Cc1c[nH]c2ccccc12)C(=O)N[C@@H](CCCNC(=N)N)C(=O)N[C@@H](CC(N)=O)C(=O)N[C@@H](CCCNC(=N)N)C(=O)O)C(C)C
234	SULBUTIAMINE	positive-signal	2.55076	12.8168	6.1121	26.8764	1.81027	3.29125	3.39e-06	7	106	100114	18220739	C/C(=C(\CCOC(=O)C(C)C)SS/C(CCOC(=O)C(C)C)=C(/C)N(C=O)Cc1cnc(C)nc1N)N(C=O)Cc1cnc(C)nc1N
235	NETICONAZOLE	positive-signal	2.55071	12.8162	3.55438	46.2123	1.26818	3.83325	0.0175219	2	35	100119	18220810	CCCCCOc1ccccc1/C(=C\SC)n1ccnc1
236	CEFTAZIDIME	positive-signal	2.54722	12.7716	11.8469	13.7685	2.47206	2.62238	0	732	10508	99389	18210337	CC(C)(O/N=C(\C(=O)N[C@@H]1C(=O)N2C(C(=O)O)=C(C[n+]3ccccc3)CS[C@H]12)c1csc(N)n1)C(=O)O
237	PIPEMIDIC ACID	positive-signal	2.54563	12.7513	5.37136	30.2708	1.68108	3.41018	9.92977e-05	5	78	100116	18220767	CCn1cc(C(=O)O)c(=O)c2cnc(N3CCNCC3)nc21
238	PHLOROGLUCINOL	positive-signal	2.52142	12.4463	11.1798	13.8563	2.4141	2.62874	6.31e-246	357	5244	99764	18215601	Oc1cc(O)cc(O)c1
239	FLOCTAFENINE	positive-signal	2.52047	12.4345	5.24159	29.498	1.65663	3.38432	0.000111173	5	80	100116	18220765	O=C(OCC(O)CO)c1ccccc1Nc1ccnc2c(C(F)(F)F)cccc12
240	SULFAMERAZINE	positive-signal	2.51945	12.4218	6.83493	22.5752	1.92205	3.11685	6.19e-09	11	168	100110	18220677	Cc1ccnc(NS(=O)(=O)c2ccc(N)cc2)n1
241	LINCOMYCIN	positive-signal	2.51572	12.3755	8.40995	18.2109	2.12942	2.90202	5.25e-20	27	404	100094	18220441	CCC[C@@H]1C[C@@H](C(=O)N[C@@H]([C@H]2O[C@H](SC)[C@H](O)[C@@H](O)[C@H]2O)[C@@H](C)O)N(C)C1
242	TRIPAMIDE	positive-signal	2.51515	12.3684	4.18894	36.5194	1.43245	3.59784	0.00328783	3	51	100118	18220794	NS(=O)(=O)c1cc(C(=O)NN2C[C@@H]3[C@@H]4CC[C@@H](C4)[C@@H]3C2)ccc1Cl
243	BUTYLPHTHALIDE	positive-signal	2.51389	12.3529	5.89605	25.8806	1.77428	3.25349	4.27e-06	7	110	100114	18220735	CCCCC1OC(=O)c2ccccc21
244	ETHENZAMIDE	positive-signal	2.51246	12.3353	7.8861	19.2946	2.0651	2.95983	3.78e-15	20	302	100101	18220543	CCOc1ccccc1C(N)=O
245	ETRETINATE	positive-signal	2.51246	12.3353	7.8861	19.2946	2.0651	2.95983	3.78e-15	20	302	100101	18220543	CCOC(=O)/C=C(C)/C=C/C=C(C)/C=C/c1c(C)cc(OC)c(C)c1C
246	FERROUS OXALATE	positive-signal	2.5101	12.3062	6.37905	23.7406	1.85302	3.16719	1.7e-07	9	140	100112	18220705	O=C(O)C(=O)O
247	AFLOQUALONE	positive-signal	2.49595	12.1333	5.79365	25.4099	1.75676	3.23514	4.78e-06	7	112	100114	18220733	Cc1ccccc1-n1c(CF)nc2ccc(N)cc2c1=O
248	FYTIC ACID	positive-signal	2.4959	12.1327	3.37239	43.6493	1.21562	3.77619	0.0193556	2	37	100119	18220808	O=P(O)(O)OC1C(OP(=O)(O)O)C(OP(=O)(O)O)C(OP(=O)(O)O)C(OP(=O)(O)O)C1OP(=O)(O)O
249	TRICLOSAN	positive-signal	2.49129	12.0768	9.56659	15.2458	2.25828	2.7243	3.29e-52	75	1138	100046	18219707	Oc1cc(Cl)ccc1Oc1ccc(Cl)cc1Cl
250	TRIFLUSAL	positive-signal	2.48686	12.0235	7.06657	20.4575	1.95537	3.01835	7.42e-11	14	219	100107	18220626	CC(=O)Oc1cc(C(F)(F)F)ccc1C(=O)O
251	FLUDIAZEPAM	positive-signal	2.47833	11.9213	5.69475	24.956	1.73954	3.21711	5.33e-06	7	114	100114	18220731	CN1C(=O)CN=C(c2ccccc2F)c2cc(Cl)ccc21
252	CASPOFUNGIN	positive-signal	2.47535	11.8859	10.8886	12.9744	2.38772	2.56298	0	535	8239	99586	18212606	CC[C@H](C)C[C@H](C)CCCCCCCCC(=O)N[C@H]1C[C@@H](O)[C@@H](NCCN)NC(=O)[C@@H]2[C@@H](O)CCN2C(=O)[C@H]([C@H](O)CCN)NC(=O)[C@H]([C@H](O)[C@@H](O)c2ccc(O)cc2)NC(=O)[C@@H]2C[C@@H](O)CN2C(=O)[C@H]([C@@H](C)O)NC1=O
253	SUFENTANIL	positive-signal	2.47188	11.8447	10.7425	13.0601	2.3742	2.56956	1.47e-287	430	6640	99691	18214205	CCC(=O)N(c1ccccc1)C1(COC)CCN(CCc2cccs2)CC1
254	CLEMASTINE	positive-signal	2.46929	11.8141	10.5858	13.1849	2.35952	2.57907	1.69e-227	340	5261	99781	18215584	CN1CCC[C@@H]1CCO[C@](C)(c1ccccc1)c1ccc(Cl)cc1
255	MEROPENEM	positive-signal	2.46502	11.7637	11.2302	12.3226	2.4186	2.51144	0	1931	30417	98190	18190428	C[C@@H](O)[C@H]1C(=O)N2C(C(=O)O)=C(S[C@@H]3CN[C@H](C(=O)N(C)C)C3)[C@H](C)[C@H]12
256	TAUROLIDINE	positive-signal	2.45859	11.6883	6.26244	21.8153	1.83457	3.08261	5.37e-08	10	163	100111	18220682	O=S1(=O)CCN(CN2CCS(=O)(=O)NC2)CN1
257	DIHYDROERGOCRYPTINE	positive-signal	2.45853	11.6876	3.96588	34.4437	1.37773	3.53933	0.00383168	3	54	100118	18220791	CC(C)C[C@H]1C(=O)N2CCC[C@H]2[C@]2(O)O[C@](NC(=O)[C@@H]3C[C@@H]4c5cccc6[nH]cc(c56)C[C@H]4N(C)C3)(C(C)C)C(=O)N12
258	SULCONAZOLE	positive-signal	2.45853	11.6876	3.96588	34.4437	1.37773	3.53933	0.00383168	3	54	100118	18220791	Clc1ccc(CSC(Cn2ccnc2)c2ccc(Cl)cc2Cl)cc1
259	TRIMETHYLPHLOROGLUCINOL	positive-signal	2.45838	11.6859	9.99453	13.6635	2.30204	2.61473	4.89e-112	167	2612	99954	18218233	Cc1c(O)c(C)c(O)c(C)c1O
260	ENFLURANE	positive-signal	2.45573	11.655	5.27354	25.7586	1.6627	3.24877	3.00276e-05	6	101	100115	18220744	FC(F)OC(F)(F)C(F)Cl
261	CEFCAPENE	positive-signal	2.44904	11.5773	9.41318	14.2389	2.24211	2.65598	3.79e-64	95	1502	100026	18219343	CC/C=C(\C(=O)N[C@@H]1C(=O)N2C(C(=O)O)=C(COC(N)=O)CS[C@H]12)c1csc(N)n1
262	RAUBASINE	positive-signal	2.44593	11.5413	5.2233	25.5014	1.65313	3.23873	3.16465e-05	6	102	100115	18220743	COC(=O)C1=CO[C@@H](C)[C@H]2CN3CCc4c([nH]c5ccccc45)[C@@H]3C[C@H]12
263	FLUBENDAZOLE	positive-signal	2.44395	11.5184	3.20814	41.3553	1.16569	3.7222	0.0212661	2	39	100119	18220806	COC(=O)Nc1nc2ccc(C(=O)c3ccc(F)cc3)cc2[nH]1
264	OFLOXACIN	positive-signal	2.44274	11.5045	10.6263	12.4553	2.36333	2.52215	0	651	10367	99470	18210478	CC1COc2c(N3CCN(C)CC3)c(F)cc3c(=O)c(C(=O)O)cn1c23
265	IPRIFLAVONE	positive-signal	2.43709	11.4397	4.83295	27.0781	1.57546	3.29873	0.000161491	5	87	100116	18220758	CC(C)Oc1ccc2c(=O)c(-c3ccccc3)coc2c1
266	ISONIAZID	positive-signal	2.43409	11.4055	10.7837	12.0631	2.37804	2.49015	0	1314	21228	98807	18199617	NNC(=O)c1ccncc1
267	PAZUFLOXACIN	positive-signal	2.43294	11.3923	7.44062	17.4427	2.00695	2.85892	7.44e-16	22	359	100099	18220486	C[C@H]1COc2c(C3(N)CC3)c(F)cc3c(=O)c(C(=O)O)cn1c23
268	FOSPHENYTOIN	positive-signal	2.43051	11.3646	9.6536	13.3789	2.26733	2.59368	3.68e-101	153	2461	99968	18218384	O=C1NC(c2ccccc2)(c2ccccc2)C(=O)N1COP(=O)(O)O
269	GLUCOSE 1-PHOSPHATE DISODIUM	positive-signal	2.42646	11.3187	7.07644	18.1042	1.95677	2.89614	3.6e-13	18	297	100103	18220548	O=P(O)(O)O[C@H]1O[C@H](CO)[C@@H](O)[C@H](O)[C@H]1O
270	CEFATRIZINE	positive-signal	2.42161	11.264	5.84911	21.6917	1.76629	3.07693	3.46e-07	9	153	100112	18220692	N[C@@H](C(=O)N[C@@H]1C(=O)N2C(C(=O)O)=C(CSc3cn[nH]n3)CS[C@H]12)c1ccc(O)cc1
271	TASELISIB	positive-signal	2.41894	11.234	3.13187	40.2962	1.14163	3.69626	0.0222495	2	40	100119	18220805	Cc1nc(-c2cn3c(n2)-c2ccc(-c4cnn(C(C)(C)C(N)=O)c4)cc2OCC3)n(C(C)C)n1
272	FOSFOMYCIN	positive-signal	2.41766	11.2196	9.87414	12.7483	2.28992	2.5454	7.15e-163	250	4072	99871	18216773	C[C@@H]1O[C@@H]1P(=O)(O)O
273	EPACADOSTAT	positive-signal	2.41708	11.2131	5.07819	24.7595	1.62495	3.20921	3.6928e-05	6	105	100115	18220740	NS(=O)(=O)NCCNc1nonc1C(=Nc1ccc(F)c(Br)c1)NO
274	ECONAZOLE	positive-signal	2.40977	11.1314	9.43593	13.1314	2.24453	2.57501	2.22e-97	149	2447	99972	18218398	Clc1ccc(COC(Cn2ccnc2)c2ccc(Cl)cc2Cl)cc1
275	CEPHALOSPORIN C	positive-signal	2.40338	11.0605	4.67669	26.1584	1.54259	3.26417	0.000187712	5	90	100116	18220755	CC(=O)OCC1=C(C(=O)O)N2C(=O)[C@@H](NC(=O)CCC[C@@H](N)C(=O)O)[C@H]2SC1
276	CEFPODOXIME	positive-signal	2.40142	11.0388	9.53201	12.7838	2.25466	2.54818	2e-122	189	3129	99932	18217716	COCC1=C(C(=O)O)N2C(=O)[C@@H](NC(=O)/C(=N\OC)c3csc(N)n3)[C@H]2SC1
277	ACETYLLEUCINE	positive-signal	2.3959	10.9781	8.37225	14.395	2.12492	2.66688	1.07e-36	55	920	100066	18219925	CC(=O)NC(CC(C)C)C(=O)O
278	IOCETAMIC ACID	positive-signal	2.39455	10.9633	3.05914	39.2901	1.11813	3.67097	0.0232514	2	41	100119	18220804	CC(=O)N(CC(C)C(=O)O)c1c(I)cc(I)c(N)c1I
279	TRIPELENNAMINE	positive-signal	2.39455	10.9633	3.05914	39.2901	1.11813	3.67097	0.0232514	2	41	100119	18220804	CN(C)CCN(Cc1ccccc1)c1ccccn1
280	LAMOTRIGINE	positive-signal	2.39433	10.9609	10.6841	11.2449	2.36875	2.41992	0	6620	116949	93501	18103896	Nc1nnc(-c2cccc(Cl)c2Cl)c(N)n1
281	TICARCILLIN	positive-signal	2.39367	10.9536	7.9447	15.1021	2.07251	2.71483	1.99e-26	39	656	100082	18220189	CC1(C)S[C@@H]2[C@H](NC(=O)[C@H](C(=O)O)c3ccsc3)C(=O)N2[C@H]1C(=O)O
282	SOBUZOXANE	positive-signal	2.3877	10.8884	3.70296	32.017	1.30913	3.46627	0.00463739	3	58	100118	18220787	CC(C)COC(=O)OCN1C(=O)CN(CCN2CC(=O)N(COC(=O)OCC(C)C)C(=O)C2)CC1=O
283	METHYCLOTHIAZIDE	positive-signal	2.37987	10.8035	4.89679	23.835	1.58858	3.17116	4.50452e-05	6	109	100115	18220736	CN1C(CCl)Nc2cc(Cl)c(S(N)(=O)=O)cc2S1(=O)=O
284	PHENYLBUTAZONE	positive-signal	2.37666	10.7689	6.89712	16.8141	1.9311	2.82222	4.19e-14	20	346	100101	18220499	CCCCC1C(=O)N(c2ccccc2)N(c2ccccc2)C1=O
285	BRIVUDINE	positive-signal	2.37087	10.7067	6.5164	17.5915	1.87432	2.86741	1.65e-11	16	280	100105	18220565	O=c1[nH]c(=O)n([C@H]2C[C@H](O)[C@@H](CO)O2)cc1/C=C/Br
286	CYCLOPENTHIAZIDE	positive-signal	2.37074	10.7053	2.98971	38.3329	1.09518	3.64631	0.0242716	2	42	100119	18220803	NS(=O)(=O)c1cc2c(cc1Cl)NC(CC1CCCC1)NS2(=O)=O
287	CARBAMAZEPINE	positive-signal	2.36768	10.6726	10.3098	11.0483	2.33309	2.40227	0	3510	61824	96611	18159021	NC(=O)N1c2ccccc2C=Cc2ccccc21
288	MOLSIDOMINE	positive-signal	2.36574	10.652	9.0968	12.473	2.20792	2.52357	1.29e-103	163	2797	99958	18218048	CCO/C(O)=N/c1c[n+](N2CCOCC2)no1
289	LOMEFLOXACIN	positive-signal	2.36177	10.6097	4.81087	23.3982	1.57088	3.15266	4.96072e-05	6	111	100115	18220734	CCn1cc(C(=O)O)c(=O)c2cc(F)c(N3CCNC(C)C3)c(F)c21
290	TROLAMINE	positive-signal	2.36146	10.6065	5.99625	18.7613	1.79113	2.93179	6.64e-09	12	214	100109	18220631	OCCN(CCO)CCO
291	LANOCONAZOLE	positive-signal	2.36013	10.5923	4.48341	25.025	1.50038	3.21988	0.000227576	5	94	100116	18220751	N#C/C(=C1/SCC(c2ccccc2Cl)S1)n1ccnc1
292	ETHIONAMIDE	positive-signal	2.35904	10.5808	8.10989	13.8045	2.09308	2.62499	3.6e-37	57	989	100064	18219856	CCc1cc(C(N)=S)ccn1
293	CEFEPIME	positive-signal	2.35655	10.5545	9.87358	11.2824	2.28986	2.42324	0	921	16022	99200	18204823	CO/N=C(\C(=O)N[C@@H]1C(=O)N2C(C(=O)O)=C(C[N+]3(C)CCCC3)CS[C@H]12)c1csc(N)n1
294	KANAMYCIN	positive-signal	2.35463	10.5342	7.7318	14.3524	2.04534	2.66392	1.02e-27	42	734	100079	18220111	NC[C@H]1O[C@H](O[C@H]2[C@H](O)[C@@H](O[C@H]3O[C@H](CO)[C@@H](O)[C@H](N)[C@H]3O)[C@H](N)C[C@@H]2N)[C@H](O)[C@@H](O)[C@@H]1O
295	HYDROQUINIDINE	positive-signal	2.35408	10.5285	3.58416	30.9274	1.27652	3.43164	0.00507568	3	60	100118	18220785	CC[C@H]1CN2CC[C@H]1C[C@@H]2[C@@H](O)c1ccnc2ccc(OC)cc12
296	GENTAMICIN	positive-signal	2.3467	10.4511	9.85057	11.0882	2.28753	2.40588	0	1172	20635	98949	18200210	CNC(C)C1CCC(N)C(OC2C(N)CC(N)C(OC3OCC(C)(O)C(NC)C3O)C2O)O1
297	DAPTOMYCIN	positive-signal	2.34361	10.4188	9.6807	11.2131	2.27013	2.41708	0	757	13322	99364	18207523	CCCCCCCCCC(=O)N[C@@H](Cc1c[nH]c2ccccc12)C(=O)N[C@H](CC(N)=O)C(=O)N[C@@H](CC(=O)O)C(=O)N[C@@H]1C(=O)NCC(=O)N[C@@H](CCCN)C(=O)N[C@@H](CC(=O)O)C(=O)N[C@H](C)C(=O)N[C@@H](CC(=O)O)C(=O)NCC(=O)N[C@H](CO)C(=O)N[C@@H]([C@H](C)CC(=O)O)C(=O)N[C@@H](CC(=O)c2ccccc2N)C(=O)O[C@@H]1C
298	SULFADOXINE	positive-signal	2.34117	10.3934	6.58493	16.4047	1.88478	2.79757	3.3e-13	19	341	100102	18220504	COc1ncnc(NS(=O)(=O)c2ccc(N)cc2)c1OC
299	ETIFOXINE	positive-signal	2.33901	10.371	7.58486	14.1805	2.02615	2.65187	7.51e-27	41	728	100080	18220117	CCN=C1Nc2ccc(Cl)cc2C(C)(c2ccccc2)O1
300	POTASSIUM BITARTRATE	positive-signal	2.33839	10.3646	8.12425	13.2227	2.09485	2.58194	1.67e-43	68	1203	100053	18219642	O=C(O)C(O)C(O)C(=O)O
301	URAPIDIL	positive-signal	2.33553	10.335	9.31779	11.4632	2.23193	2.43914	5.83e-234	379	6705	99742	18214140	COc1ccccc1N1CCN(CCCNc2cc(=O)n(C)c(=O)n2C)CC1
302	CLAVULANIC ACID	positive-signal	2.33463	10.3256	9.98203	10.681	2.30079	2.36847	0	3666	66831	96455	18154014	O=C(O)[C@H]1/C(=C/CO)O[C@@H]2CC(=O)N21
303	METOPIMAZINE	positive-signal	2.33433	10.3226	8.33174	12.7891	2.12007	2.54859	1.1e-55	88	1561	100033	18219284	CS(=O)(=O)c1ccc2c(c1)N(CCCN1CCC(C(N)=O)CC1)c1ccccc1S2
304	CHLOROCRESOL	positive-signal	2.32837	10.2612	5.33749	19.7271	1.67476	2.98199	7.28e-07	9	168	100112	18220677	Cc1cc(O)ccc1Cl
305	NIFEKALANT	positive-signal	2.32476	10.2242	2.85989	36.5517	1.05078	3.59873	0.0263657	2	44	100119	18220801	Cn1c(NCCN(CCO)CCCc2ccc([N+](=O)[O-])cc2)cc(=O)n(C)c1=O
306	DROPERIDOL	positive-signal	2.32165	10.1924	8.37674	12.4017	2.12546	2.51783	1.31e-65	105	1885	100016	18218960	O=C(CCCN1CC=C(n2c(=O)[nH]c3ccccc32)CC1)c1ccc(F)cc1
307	MIRIPLATIN	positive-signal	2.32156	10.1916	3.47274	29.9095	1.24494	3.39818	0.00553809	3	62	100118	18220783	CCCCCCCCCCCCCC(=O)O
308	CEFTAROLINE FOSAMIL	positive-signal	2.30758	10.05	7.50357	13.4607	2.01538	2.59977	5.35e-30	47	860	100074	18219985	CCO/N=C(\C(=O)N[C@@H]1C(=O)N2C(C(=O)O)=C(Sc3nc(-c4cc[n+](C)cc4)cs3)CS[C@H]12)c1nsc(NP(=O)(O)O)n1
309	CLOPERASTINE	positive-signal	2.30731	10.0474	6.50815	15.5114	1.87306	2.74157	3.47e-14	21	389	100100	18220456	Clc1ccc(C(OCCN2CCCCC2)c2ccccc2)cc1
310	ACEPROMAZINE	positive-signal	2.30594	10.0336	7.00881	14.3638	1.94717	2.66471	2.89e-20	31	571	100090	18220274	CC(=O)c1ccc2c(c1)N(CCCN(C)C)c1ccccc1S2
311	NORVANCOMYCIN	positive-signal	2.30253	9.99948	2.79912	35.7218	1.02931	3.57576	0.0274392	2	45	100119	18220800	CC(C)C[C@@H](N)C(=O)N[C@H]1C(=O)N[C@@H](CC(N)=O)C(=O)N[C@H]2C(=O)N[C@H]3C(=O)N[C@H](C(=O)N[C@H](C(=O)O)c4cc(O)cc(O)c4-c4cc3ccc4O)[C@H](O)c3ccc(c(Cl)c3)Oc3cc2cc(c3O[C@@H]2O[C@H](CO)[C@@H](O)[C@H](O)[C@H]2O[C@H]2C[C@](C)(N)[C@H](O)[C@H](C)O2)Oc2ccc(cc2Cl)[C@H]1O
312	MEPENZOLATE	positive-signal	2.29857	9.95995	4.2217	23.4978	1.44024	3.15691	0.00029905	5	100	100116	18220745	C[N+]1(C)CCCC(OC(=O)C(O)(c2ccccc2)c2ccccc2)C1
313	AMOXICILLIN	positive-signal	2.29302	9.90483	9.66364	10.152	2.26837	2.31767	0	7130	139974	92991	18080871	CC1(C)S[C@@H]2[C@H](NC(=O)[C@H](N)c3ccc(O)cc3)C(=O)N2[C@H]1C(=O)O
314	LYNESTRENOL	positive-signal	2.29216	9.89627	5.46655	17.9155	1.69865	2.88567	5.68e-08	11	211	100110	18220634	C#C[C@]1(O)CC[C@H]2[C@@H]3CCC4=CCCC[C@@H]4[C@H]3CC[C@@]21C
315	SULTAMICILLIN	positive-signal	2.29148	9.88958	8.213	11.9084	2.10572	2.47724	1.43e-71	117	2164	100004	18218681	CC1(C)S[C@@H]2[C@H](NC(=O)[C@H](N)c3ccccc3)C(=O)N2[C@H]1C(=O)OCOC(=O)[C@@H]1N2C(=O)C[C@H]2S(=O)(=O)C1(C)C
316	FLUINDIONE	positive-signal	2.29033	9.87819	9.09978	10.7232	2.20825	2.37241	0	604	11197	99517	18209648	O=C1c2ccccc2C(=O)C1c1ccc(F)cc1
317	SOFALCONE	positive-signal	2.28952	9.87022	5.58611	17.4399	1.72028	2.85876	1.42e-08	12	230	100109	18220615	CC(C)=CCOc1ccc(/C=C/C(=O)c2ccc(OCC=C(C)C)cc2OCC(=O)O)cc1
318	EBASTINE	positive-signal	2.28407	9.81656	8.50899	11.3251	2.14112	2.42702	2.56e-119	198	3686	99923	18217159	CC(C)(C)c1ccc(C(=O)CCCN2CCC(OC(c3ccccc3)c3ccccc3)CC2)cc1
319	PRULIFLOXACIN	positive-signal	2.2832	9.80805	3.7987	25.3239	1.33466	3.23175	0.0013838	4	83	100117	18220762	Cc1oc(=O)oc1CN1CCN(c2cc3c(cc2F)c(=O)c(C(=O)O)c2n3C(C)S2)CC1
320	SIVELESTAT	positive-signal	2.28043	9.78089	6.27151	15.254	1.83602	2.72484	2.28e-13	20	381	100101	18220464	CC(C)(C)C(=O)Oc1ccc(S(=O)(=O)Nc2ccccc2C(=O)NCC(=O)O)cc1
321	NAFTIDROFURYL	positive-signal	2.27444	9.72245	7.59641	12.4435	2.02768	2.5212	1.15e-40	66	1245	100055	18219600	CCN(CC)CCOC(=O)C(Cc1cccc2ccccc12)CC1CCCO1
322	ETIMICIN	positive-signal	2.2713	9.69198	3.75483	25.017	1.32304	3.21955	0.00144346	4	84	100117	18220761	CCN[C@@H]1C[C@H](N)[C@@H](O[C@H]2O[C@H](CN)CC[C@H]2N)[C@H](O)[C@H]1O[C@H]1OC[C@](C)(O)[C@H](NC)[C@H]1O
323	TACALCITOL	positive-signal	2.2666	9.64657	4.62818	20.1065	1.53216	3.00104	1.98583e-05	7	141	100114	18220704	C=C1/C(=C\C=C2/CCC[C@]3(C)[C@@H]([C@H](C)CC[C@@H](O)C(C)C)CC[C@@H]23)C[C@@H](O)C[C@@H]1O
324	BUFEXAMAC	positive-signal	2.25957	9.57896	4.8057	19.0933	1.5698	2.94934	5.09e-06	8	161	100113	18220684	CCCCOc1ccc(CC(=O)NO)cc1
325	FUSIDIC ACID	positive-signal	2.25492	9.53452	8.34827	10.8893	2.12205	2.38778	3.57e-135	229	4389	99892	18216456	CC(=O)O[C@H]1C[C@@]2(C)[C@@H](C[C@@H](O)[C@H]3[C@@]4(C)CC[C@@H](O)[C@@H](C)[C@@H]4CC[C@@]32C)/C1=C(\CCC=C(C)C)C(=O)O
326	DIMETINDENE	positive-signal	2.25366	9.5225	8.03593	11.2841	2.08392	2.42339	2.73e-83	140	2688	99981	18218157	CC(C1=C(CCN(C)C)Cc2ccccc21)c1ccccn1
327	DL-METHIONINE	positive-signal	2.25103	9.49747	6.95094	12.9769	1.93888	2.56317	1.76e-25	41	795	100080	18220050	CSCCC(N)C(=O)O
328	DAPSONE	positive-signal	2.25063	9.49371	8.65996	10.4077	2.15871	2.34255	3e-280	480	9250	99641	18211595	Nc1ccc(S(=O)(=O)c2ccc(N)cc2)cc1
329	FLOMOXEF	positive-signal	2.24643	9.45393	6.4433	13.8713	1.86304	2.62982	3.19e-17	27	529	100094	18220316	CO[C@@]1(NC(=O)CSC(F)F)C(=O)N2C(C(=O)O)=C(CSc3nnnn3CCO)CO[C@@H]21
330	NICARDIPINE	positive-signal	2.24481	9.43867	8.57214	10.3928	2.14852	2.34111	2.15e-254	437	8468	99684	18212377	COC(=O)C1=C(C)NC(C)=C(C(=O)OCCN(C)Cc2ccccc2)C1c1cccc([N+](=O)[O-])c1
331	METHYLROSANILINIUM	positive-signal	2.2446	9.43663	3.22231	27.6354	1.1701	3.3191	0.00680183	3	67	100118	18220778	CN(C)c1ccc(C(=C2C=CC(=[N+](C)C)C=C2)c2ccc(N(C)C)cc2)cc1
332	PARECOXIB	positive-signal	2.24008	9.39407	8.13219	10.8518	2.09583	2.38433	1.02e-113	194	3774	99927	18217071	CCC(=O)NS(=O)(=O)c1ccc(-c2c(-c3ccccc3)noc2C)cc1
333	ALLYLESTRENOL	positive-signal	2.23868	9.38095	2.63137	33.4435	0.967506	3.50986	0.030763	2	48	100119	18220797	C=CC[C@]1(O)CC[C@H]2[C@@H]3CCC4=CCCC[C@@H]4[C@H]3CC[C@@]21C
334	FASUDIL	positive-signal	2.23868	9.38095	2.63137	33.4435	0.967506	3.50986	0.030763	2	48	100119	18220797	O=S(=O)(c1cccc2cnccc12)N1CCCNCC1
335	NITRAZEPAM	positive-signal	2.23828	9.37717	8.3328	10.5524	2.1202	2.35636	7.89e-169	290	5652	99831	18215193	O=C1CN=C(c2ccccc2)c2cc([N+](=O)[O-])ccc2N1
336	AMIKACIN	positive-signal	2.23312	9.32893	8.70291	9.99997	2.16366	2.30258	0	843	16579	99278	18204266	NCC[C@H](O)C(=O)N[C@@H]1C[C@H](N)[C@@H](O[C@H]2O[C@H](CN)[C@@H](O)[C@H](O)[C@H]2O)[C@H](O)[C@H]1O[C@H]1O[C@H](CO)[C@@H](O)[C@H](N)[C@H]1O
337	IPATASERTIB	positive-signal	2.21986	9.20607	4.18648	20.2442	1.43186	3.00787	0.000105221	6	128	100115	18220717	CC(C)NC[C@@H](C(=O)N1CCN(c2ncnc3c2[C@H](C)C[C@H]3O)CC1)c1ccc(Cl)cc1
338	MENADIOL	positive-signal	2.21832	9.19185	4.41386	19.142	1.48475	2.95188	2.67236e-05	7	148	100114	18220697	Cc1cc(O)c2ccccc2c1O
339	CINOLAZEPAM	positive-signal	2.2154	9.16507	3.13197	26.8197	1.14166	3.28914	0.00735122	3	69	100118	18220776	N#CCCN1C(=O)C(O)N=C(c2ccccc2F)c2cc(Cl)ccc21
340	SULBACTAM	positive-signal	2.21164	9.13072	8.21629	10.1469	2.10612	2.31717	3.72e-207	363	7268	99758	18213577	CC1(C)[C@H](C(=O)O)N2C(=O)C[C@H]2S1(=O)=O
341	SULFADIAZINE	positive-signal	2.20793	9.09687	8.04995	10.28	2.08567	2.3302	3.08e-154	270	5424	99851	18215421	Nc1ccc(S(=O)(=O)Nc2ncccn2)cc1
342	CEFODIZIME	positive-signal	2.20111	9.03507	3.08867	26.4296	1.12774	3.27449	0.00763546	3	70	100118	18220775	CO/N=C(\C(=O)N[C@@H]1C(=O)N2C(C(=O)O)=C(CSc3nc(C)c(CC(=O)O)s3)CS[C@H]12)c1csc(N)n1
343	ALLOPURINOL	positive-signal	2.20095	9.03362	8.81513	9.25753	2.17647	2.22544	0	7205	155083	92916	18065762	O=c1[nH]cnc2[nH]ncc12
344	AMPICILLIN	positive-signal	2.1978	9.00515	8.29985	9.77038	2.11624	2.27936	0	609	12384	99512	18208461	CC1(C)S[C@@H]2[C@H](NC(=O)[C@H](N)c3ccccc3)C(=O)N2[C@H]1C(=O)O
345	RILMENIDINE	positive-signal	2.19342	8.96579	7.76838	10.3478	2.05006	2.33677	2e-111	196	3995	99925	18216850	C1COC(NC(C2CC2)C2CC2)=N1
346	FLUCLOXACILLIN	positive-signal	2.18611	8.90052	7.96872	9.94127	2.07552	2.2967	2.37e-185	330	6777	99791	18214068	Cc1onc(-c2c(F)cccc2Cl)c1C(=O)N[C@@H]1C(=O)N2[C@@H]1SC(C)(C)[C@@H]2C(=O)O
347	BUCLADESINE	positive-signal	2.17866	8.83449	2.48259	31.4382	0.909304	3.44802	0.034237	2	51	100119	18220794	CCCC(=O)Nc1ncnc2c1ncn2[C@@H]1O[C@@H]2COP(=O)(O)O[C@H]2[C@H]1OC(=O)CCC
348	PARSACLISIB	positive-signal	2.17314	8.78582	3.00557	25.6826	1.10047	3.24581	0.00822322	3	72	100118	18220773	CCOc1c([C@H](C)n2nc(C)c3c(N)ncnc32)cc(Cl)c(F)c1[C@@H]1CNC(=O)C1
349	THIOCOLCHICOSIDE	positive-signal	2.17022	8.76019	6.89747	11.1259	1.93115	2.40928	2.77e-40	70	1465	100051	18219380	COc1c(O[C@@H]2O[C@H](CO)[C@@H](O)[C@H](O)[C@H]2O)cc2c(c1OC)-c1ccc(SC)c(=O)cc1[C@@H](NC(C)=O)CC2
350	IRSOGLADINE	positive-signal	2.16859	8.74595	6.45141	11.8566	1.8643	2.47288	2.59e-25	43	905	100078	18219940	Nc1nc(N)nc(-c2cc(Cl)ccc2Cl)n1
351	EPRAZINONE	positive-signal	2.16776	8.7387	5.40906	14.1179	1.68808	2.64745	7.77e-11	17	364	100104	18220481	CCOC(CN1CCN(CC(C)C(=O)c2ccccc2)CC1)c1ccccc1
352	INOSINE PRANOBEX	positive-signal	2.15947	8.66652	3.9455	19.0365	1.37258	2.94636	0.00014452	6	136	100115	18220709	O=c1[nH]cnc2c1ncn2[C@@H]1O[C@H](CO)[C@@H](O)[C@H]1O
353	OXIRACETAM	positive-signal	2.15946	8.66644	3.68408	20.387	1.30402	3.01489	0.000551723	5	115	100116	18220730	NC(=O)CN1CC(O)CC1=O
354	PROPYLPARABEN	positive-signal	2.15945	8.66637	3.36603	22.3129	1.21373	3.10517	0.00214177	4	94	100117	18220751	CCCOC(=O)c1ccc(O)cc1
355	N-ACETYLTYROSIN	positive-signal	2.15944	8.66629	2.96567	25.3246	1.0871	3.23178	0.00852678	3	73	100118	18220772	CC(=O)N[C@@H](Cc1ccc(O)cc1)C(=O)O
356	CEFIXIME	positive-signal	2.1582	8.6555	7.56756	9.89985	2.02387	2.29252	1.44e-123	223	4708	99898	18216137	C=CC1=C(C(=O)O)N2C(=O)[C@@H](NC(=O)/C(=N\OCC(=O)O)c3csc(N)n3)[C@H]2SC1
357	CLOMETHIAZOLE	positive-signal	2.15563	8.63336	6.41212	11.6241	1.85819	2.45308	3.34e-26	45	959	100076	18219886	Cc1ncsc1CCCl
358	GARENOXACIN	positive-signal	2.15134	8.59639	5.9037	12.5172	1.77558	2.5271	8.34e-17	28	603	100093	18220242	C[C@H]1NCc2cc(-c3ccc4c(=O)c(C(=O)O)cn(C5CC5)c4c3OC(F)F)ccc21
359	ACEPROMETAZINE	positive-signal	2.14905	8.57669	6.50242	11.3126	1.87217	2.42592	6.48e-30	52	1114	100069	18219731	CC(=O)c1ccc2c(c1)N(CC(C)N(C)C)c1ccccc1S2
360	PROMESTRIENE	positive-signal	2.14492	8.54137	3.88953	18.7568	1.35829	2.93155	0.000155958	6	138	100115	18220707	CCCOc1ccc2c(c1)CC[C@@H]1[C@@H]2CC[C@]2(C)[C@@H](OC)CC[C@@H]12
361	DORIPENEM	positive-signal	2.1363	8.46806	6.63378	10.8095	1.89218	2.38043	8.96e-38	67	1451	100054	18219394	C[C@@H](O)[C@H]1C(=O)N2C(C(=O)O)=C(S[C@@H]3CN[C@H](CNS(N)(=O)=O)C3)[C@H](C)[C@H]12
362	CEFAZOLIN	positive-signal	2.13592	8.46485	7.8216	9.161	2.05689	2.21495	0	647	14000	99474	18206845	Cc1nnc(SCC2=C(C(=O)O)N3C(=O)[C@@H](NC(=O)Cn4cnnn4)[C@H]3SC2)s1
363	ALVERINE	positive-signal	2.13448	8.45269	6.45775	11.0639	1.86528	2.40369	2.98e-31	55	1195	100066	18219650	CCN(CCCc1ccccc1)CCCc1ccccc1
364	ZONISAMIDE	positive-signal	2.13293	8.43955	7.80062	9.13081	2.0542	2.21165	0	652	14151	99469	18206694	NS(=O)(=O)Cc1noc2ccccc12
365	TROXERUTIN	positive-signal	2.12753	8.39414	5.93651	11.8692	1.78112	2.47395	2.93e-19	33	726	100088	18220119	C[C@@H]1O[C@@H](OC[C@H]2O[C@@H](Oc3c(-c4ccc(OCCO)c(OCCO)c4)oc4cc(OCCO)cc(O)c4c3=O)[C@H](O)[C@@H](O)[C@@H]2O)[C@H](O)[C@H](O)[C@H]1O
366	PENFLURIDOL	positive-signal	2.12204	8.34819	2.34974	29.6596	0.854303	3.38978	0.0378553	2	54	100119	18220791	OC1(c2ccc(Cl)c(C(F)(F)F)c2)CCN(CCCC(c2ccc(F)cc2)c2ccc(F)cc2)CC1
367	BARBITAL	positive-signal	2.11944	8.32643	2.8521	24.3082	1.04805	3.19082	0.0094766	3	76	100118	18220769	CCC1(CC)C(=O)NC(=O)NC1=O
368	CEFPIROME	positive-signal	2.11469	8.28704	4.80283	14.2989	1.5692	2.66018	2.52e-08	13	296	100108	18220549	CO/N=C(\C(=O)N[C@@H]1C(=O)N2C(C(=O)O)=C(C[n+]3cccc4c3CCC4)CS[C@H]12)c1csc(N)n1
369	TERBINAFINE	positive-signal	2.11406	8.28176	7.66574	8.94728	2.03676	2.19135	0	676	14954	99445	18205891	CN(C/C=C/C#CC(C)(C)C)Cc1cccc2ccccc12
370	ALDIOXA	positive-signal	2.11166	8.26193	5.04436	13.5318	1.61827	2.60505	6.15e-10	16	363	100105	18220482	NC(=O)NC1N=C([O][Al])NC1=O
371	NEVIRAPINE	positive-signal	2.11005	8.24869	7.60736	8.94409	2.02912	2.19099	0	616	13675	99505	18207170	Cc1ccnc2c1NC(=O)c1cccnc1N2C1CC1
372	METHYLPARABEN	positive-signal	2.10645	8.21899	2.81615	23.9873	1.03537	3.17753	0.00980634	3	77	100118	18220768	COC(=O)c1ccc(O)cc1
373	NOMEGESTROL	positive-signal	2.1044	8.2022	5.80178	11.5958	1.75817	2.45064	5.65e-19	33	743	100088	18220102	CC(=O)[C@@]1(O)CC[C@H]2[C@@H]3C=C(C)C4=CC(=O)CC[C@@H]4[C@H]3CC[C@@]21C
374	NOREPINEPHRINE	positive-signal	2.1022	8.18419	7.55332	8.86774	2.02199	2.18242	0	627	14030	99494	18206815	NC[C@H](O)c1ccc(O)c(O)c1
375	DIMEMORFAN	positive-signal	2.10136	8.17726	5.75378	11.6215	1.74986	2.45286	2.09e-18	32	723	100089	18220122	Cc1ccc2c(c1)[C@]13CCCC[C@@H]1[C@H](C2)N(C)CC3
376	RIFABUTIN	positive-signal	2.09735	8.14459	6.82449	9.72003	1.92052	2.27419	8.5e-69	128	2874	99993	18217971	CO[C@H]1/C=C/O[C@@]2(C)Oc3c(C)c(O)c4c(O)c(c5c(c4c3C2=O)=NC2(CCN(CC(C)C)CC2)N=5)NC(=O)/C(C)=C\C=C\[C@H](C)[C@H](O)[C@@H](C)[C@@H](O)[C@@H](C)[C@H](OC(C)=O)[C@@H]1C
377	ANETHOLE TRITHIONE	positive-signal	2.09336	8.11217	6.08396	10.8165	1.80566	2.38107	9.86e-27	48	1088	100073	18219757	COc1ccc(-c2cc(=S)ss2)cc1
378	NIMODIPINE	positive-signal	2.09186	8.09996	6.27363	10.458	1.83635	2.34736	1.6e-33	61	1382	100060	18219463	COCCOC(=O)C1=C(C)NC(C)=C(C(=O)OC(C)C)C1c1cccc([N+](=O)[O-])c1
379	NORFLOXACIN	positive-signal	2.08489	8.0437	6.71154	9.64029	1.90383	2.26595	4.34e-65	122	2774	99999	18218071	CCn1cc(C(=O)O)c(=O)c2cc(F)c(N3CCNCC3)cc21
380	TRAPIDIL	positive-signal	2.08442	8.03995	3.42257	18.8866	1.23039	2.93845	0.000765253	5	124	100116	18220721	CCN(CC)c1cc(C)nc2ncnn12
381	PHENOBARBITAL	positive-signal	2.08404	8.03689	7.52999	8.57791	2.01889	2.14919	0	953	21772	99168	18199073	CCC1(c2ccccc2)C(=O)NC(=O)NC1=O
382	LESTAURTINIB	positive-signal	2.0788	7.99483	4.02243	15.8902	1.39189	2.7657	1.79338e-05	8	193	100113	18220652	C[C@]12O[C@H](C[C@]1(O)CO)n1c3ccccc3c3c4c(c5c6ccccc6n2c5c31)CNC4=O
383	ANIDULAFUNGIN	positive-signal	2.07367	7.95394	6.21011	10.1875	1.82618	2.32116	3.54e-35	65	1499	100056	18219346	CCCCCOc1ccc(-c2ccc(-c3ccc(C(=O)N[C@H]4C[C@@H](O)[C@@H](O)NC(=O)[C@@H]5[C@@H](O)[C@@H](C)CN5C(=O)[C@H]([C@@H](C)O)NC(=O)[C@H]([C@H](O)[C@@H](O)c5ccc(O)cc5)NC(=O)[C@@H]5C[C@@H](O)CN5C(=O)[C@H]([C@@H](C)O)NC4=O)cc3)cc2)cc1
384	CYCLOSERINE	positive-signal	2.07118	7.93416	6.41252	9.81689	1.85825	2.2841	5.68e-47	88	2031	100033	18218814	N[C@@H]1CONC1=O
385	DIPIVEFRINE	positive-signal	2.06846	7.91263	2.23038	28.0713	0.80217	3.33475	0.0416124	2	57	100119	18220788	CNCC(O)c1ccc(OC(=O)C(C)(C)C)c(OC(=O)C(C)(C)C)c1
386	VEMURAFENIB	positive-signal	2.0664	7.89638	7.1966	8.66422	1.97361	2.1592	1.54e-240	467	10818	99654	18210027	CCCS(=O)(=O)Nc1ccc(F)c(C(=O)c2c[nH]c3ncc(-c4ccc(Cl)cc4)cc23)c1F
387	CANRENOIC ACID	positive-signal	2.06445	7.88099	6.76893	9.17576	1.91234	2.21657	3.04e-90	173	4012	99948	18216833	C[C@]12CCC(=O)C=C1C=C[C@@H]1[C@@H]2CC[C@@]2(C)[C@H]1CC[C@@]2(O)CCC(=O)O
388	CETRAXATE	positive-signal	2.06341	7.87277	3.96189	15.6442	1.37672	2.7501	1.99433e-05	8	196	100113	18220649	NCC1CCC(C(=O)Oc2ccc(CCC(=O)O)cc2)CC1
389	TERLIPRESSIN	positive-signal	2.06214	7.86274	4.55969	13.5585	1.51725	2.60702	4.53e-08	13	312	100108	18220533	NCCCC[C@H](NC(=O)[C@@H]1CCCN1C(=O)[C@@H]1CSSC[C@H](NC(=O)CNC(=O)CNC(=O)CN)C(=O)N[C@@H](Cc2ccc(O)cc2)C(=O)N[C@@H](Cc2ccccc2)C(=O)N[C@@H](CCC(N)=O)C(=O)N[C@@H](CC(N)=O)C(=O)N1)C(=O)NCC(N)=O
390	TRIMEBUTINE	positive-signal	2.06174	7.85965	6.73864	9.16715	1.90786	2.21563	4.98e-88	169	3930	99952	18216915	CCC(COC(=O)c1cc(OC)c(OC)c(OC)c1)(c1ccccc1)N(C)C
391	BEPOTASTINE	positive-signal	2.06149	7.85764	6.31942	9.77029	1.84363	2.27935	1.31e-44	84	1958	100037	18218887	O=C(O)CCCN1CCC(O[C@@H](c2ccc(Cl)cc2)c2ccccn2)CC1
392	FUDOSTEINE	positive-signal	2.05656	7.81906	5.07757	12.0408	1.62483	2.4883	3.34e-12	21	500	100100	18220345	N[C@@H](CSCCCO)C(=O)O
393	DEXCHLORPHENIRAMINE	positive-signal	2.05539	7.80986	7.10338	8.58662	1.96057	2.1502	1.62e-228	447	10468	99674	18210377	CN(C)CC[C@@H](c1ccc(Cl)cc1)c1ccccn1
394	ETHYL LOFLAZEPATE	positive-signal	2.05373	7.79695	6.21983	9.77397	1.82774	2.27972	2.57e-41	78	1833	100043	18219012	CCOC(=O)C1N=C(c2ccccc2F)c2cc(Cl)ccc2NC1=O
395	CEFALOTIN	positive-signal	2.05353	7.79536	4.32009	14.0663	1.46328	2.64378	5.56e-07	11	268	100110	18220577	CC(=O)OCC1=C(C(=O)O)N2C(=O)[C@@H](NC(=O)Cc3cccs3)[C@H]2SC1
396	CLINDAMYCIN	positive-signal	2.05344	7.79468	7.45495	8.14991	2.00888	2.09801	0	2056	48889	98065	18171956	CCC[C@@H]1C[C@@H](C(=O)N[C@@H]([C@H]2O[C@H](SC)[C@H](O)[C@@H](O)[C@H]2O)[C@H](C)Cl)N(C)C1
397	CETRIMONIUM	positive-signal	2.0521	7.78425	4.19713	14.4371	1.4344	2.6698	1.89e-06	10	245	100111	18220600	CCCCCCCCCCCCCCCC[N+](C)(C)C
398	CEFAMANDOLE	positive-signal	2.05126	7.77771	3.74496	16.1531	1.32041	2.78211	7.38879e-05	7	175	100114	18220670	Cn1nnnc1SCC1=C(C(=O)O)N2C(=O)[C@@H](NC(=O)[C@H](O)c3ccccc3)[C@H]2SC1
399	AUROTHIOGLUCOSE	positive-signal	2.05122	7.77737	2.19324	27.579	0.785379	3.31706	0.0428946	2	58	100119	18220787	OC[C@H]1OC(S)[C@H](O)[C@@H](O)[C@@H]1O
400	CHLORMADINONE	positive-signal	2.04947	7.76381	5.75111	10.4809	1.74939	2.34955	6.51e-24	44	1043	100077	18219802	CC(=O)[C@@]1(O)CC[C@H]2[C@@H]3C=C(Cl)C4=CC(=O)CC[C@]4(C)[C@H]3CC[C@@]21C
401	SERTACONAZOLE	positive-signal	2.04942	7.76337	4.5027	13.3853	1.50468	2.59415	5.23e-08	13	316	100108	18220529	Clc1ccc(C(Cn2ccnc2)OCc2csc3c(Cl)cccc23)c(Cl)c1
402	BUFLOMEDIL	positive-signal	2.04623	7.73869	5.44741	10.9937	1.69514	2.39733	9.47e-18	32	764	100089	18220081	COc1cc(OC)c(C(=O)CCCN2CCCC2)c(OC)c1
403	LYMECYCLINE	positive-signal	2.04593	7.73635	5.62631	10.6377	1.72745	2.36441	2.59e-21	39	929	100082	18219916	CN(C)[C@@H]1C(=O)C(C(=O)NCNCCCC[C@H](N)C(=O)O)=C(O)[C@@]2(O)C(=O)C3=C(O)c4c(O)cccc4[C@@](C)(O)[C@H]3C[C@@H]12
404	FOSFLUCONAZOLE	positive-signal	2.04142	7.70152	4.95016	11.9821	1.59942	2.48342	1.43e-11	20	484	100101	18220361	O=P(O)(O)OC(Cn1cncn1)(Cn1cncn1)c1ccc(F)cc1F
405	CEFACLOR	positive-signal	2.04117	7.69963	6.32422	9.37417	1.84439	2.23796	1.5e-53	103	2448	100018	18218397	N[C@@H](C(=O)N[C@@H]1C(=O)N2C(C(=O)O)=C(Cl)CS[C@H]12)c1ccccc1
406	CROTAMITON	positive-signal	2.03715	7.66873	5.27144	11.1562	1.6623	2.412	1.3e-15	28	676	100093	18220169	C/C=C/C(=O)N(CC)c1ccccc1C
407	DIHYDROERGOCRISTINE	positive-signal	2.03547	7.65582	4.60538	12.7268	1.52723	2.54371	5.71e-09	15	368	100106	18220477	CC(C)[C@@]1(NC(=O)[C@@H]2C[C@@H]3c4cccc5[nH]cc(c45)C[C@H]3N(C)C2)O[C@@]2(O)[C@@H]3CCCN3C(=O)[C@H](Cc3ccccc3)N2C1=O
408	ISOPROPYL MYRISTATE	positive-signal	2.03473	7.65017	6.34488	9.22398	1.84765	2.22181	8.13e-59	114	2726	100007	18218119	CCCCCCCCCCCCCC(=O)OC(C)C
409	ADRAFINIL	positive-signal	2.03427	7.64665	2.15732	27.1037	0.768866	3.29967	0.0441915	2	59	100119	18220786	O=C(CS(=O)C(c1ccccc1)c1ccccc1)NO
410	TANDOSPIRONE	positive-signal	2.02961	7.6111	4.7178	12.2788	1.55134	2.50787	5.86e-10	17	418	100104	18220427	O=C1[C@@H]2[C@H]3CC[C@H](C3)[C@@H]2C(=O)N1CCCCN1CCN(c2ncccn2)CC1
411	METHYLEPHEDRINE	positive-signal	2.02606	7.58414	5.86383	9.80915	1.7688	2.28332	1.56e-31	60	1452	100061	18219393	CC(C(O)c1ccccc1)N(C)C
412	MELPERONE	positive-signal	2.01958	7.53514	6.06891	9.35562	1.80318	2.23598	8.34e-44	85	2066	100036	18218779	CC1CCN(CCCC(=O)c2ccc(F)cc2)CC1
413	PIPERAZINE	positive-signal	2.01863	7.52797	3.79074	14.9497	1.33256	2.70469	2.71389e-05	8	205	100113	18220640	C1CNCCN1
414	CLOPAMIDE	positive-signal	2.01215	7.47938	3.60339	15.5246	1.28187	2.74243	9.35082e-05	7	182	100114	18220663	C[C@@H]1CCC[C@H](C)N1NC(=O)c1ccc(Cl)c(S(N)(=O)=O)c1
415	ETHACRIDINE	positive-signal	2.00821	7.44996	2.55819	21.6958	0.939299	3.07712	0.0126839	3	85	100118	18220760	CCOc1ccc2nc3cc(N)ccc3c(N)c2c1
416	MEFRUSIDE	positive-signal	2.00821	7.44996	2.55819	21.6958	0.939299	3.07712	0.0126839	3	85	100118	18220760	CN(CC1(C)CCCO1)S(=O)(=O)c1ccc(Cl)c(S(N)(=O)=O)c1
417	COCARBOXYLASE	positive-signal	2.00096	7.39613	5.42233	10.0884	1.69052	2.31139	1.19e-21	41	1021	100080	18219824	Cc1ncc(C[n+]2csc(CCOP(=O)(O)OP(=O)(O)O)c2C)c(N)n1
418	RUSCOGENIN	positive-signal	1.99976	7.38725	3.14934	17.3279	1.14719	2.85232	0.00110354	5	135	100116	18220710	C[C@@H]1CC[C@@]2(OC1)O[C@H]1C[C@H]3[C@@H]4CC=C5C[C@@H](O)C[C@@H](O)[C@]5(C)[C@H]4CC[C@]3(C)[C@H]1[C@@H]2C
419	AMINOPHENAZONE	positive-signal	1.99907	7.38219	4.36657	12.4804	1.47398	2.52416	2.88e-08	14	357	100107	18220488	Cc1c(N(C)C)c(=O)n(-c2ccccc2)n1C
420	URIDINE TRIACETATE	positive-signal	1.99402	7.34503	2.8622	18.849	1.05159	2.93646	0.00381036	4	111	100117	18220734	CC(=O)OC[C@H]1O[C@@H](n2ccc(=O)[nH]c2=O)[C@H](OC(C)=O)[C@@H]1OC(C)=O
421	MIFAMURTIDE	positive-signal	1.99402	7.34503	2.8622	18.849	1.05159	2.93646	0.00381036	4	111	100117	18220734	CCCCCCCCCCCCCCCC(=O)OC[C@H](COP(=O)(O)OCCNC(=O)[C@H](C)NC(=O)CC[C@@H](NC(=O)[C@H](C)NC(=O)[C@@H](C)O[C@@H]([C@H](O)[C@H](O)CO)[C@H](C=O)NC(C)=O)C(N)=O)OC(=O)CCCCCCCCCCCCCCC
422	NADIFLOXACIN	positive-signal	1.98514	7.28005	3.80611	13.9248	1.33661	2.63367	1.0669e-05	9	237	100112	18220608	CC1CCc2c(N3CCC(O)CC3)c(F)cc3c(=O)c(C(=O)O)cn1c23
423	AMYLOCAINE	positive-signal	1.98508	7.27961	2.05628	25.7711	0.720901	3.24926	0.0481677	2	62	100119	18220783	CCC(C)(CN(C)C)OC(=O)c1ccccc1
424	DOCARPAMINE	positive-signal	1.98508	7.27961	2.05628	25.7711	0.720901	3.24926	0.0481677	2	62	100119	18220783	CCOC(=O)Oc1ccc(CCNC(=O)[C@H](CCSC)NC(C)=O)cc1OC(=O)OCC
425	SULFAMETHOXAZOLE	positive-signal	1.98268	7.26216	7.06852	7.46109	1.95565	2.0097	0	5783	152529	94338	18068316	Cc1cc(NS(=O)(=O)c2ccc(N)cc2)no1
426	AMOBARBITAL	positive-signal	1.97875	7.2337	4.54511	11.5127	1.51405	2.44345	3.95e-10	18	465	100103	18220380	CCC1(CCC(C)C)C(=O)NC(=O)NC1=O
427	CHLORTETRACYCLINE	positive-signal	1.97372	7.19742	2.47323	20.9454	0.905525	3.04192	0.0138742	3	88	100118	18220757	CN(C)[C@@H]1C(=O)C(C(N)=O)=C(O)[C@@]2(O)C(=O)C3=C(O)c4c(O)ccc(Cl)c4[C@@](C)(O)[C@H]3C[C@@H]12
428	ARBEKACIN	positive-signal	1.97134	7.18028	3.98303	12.944	1.38204	2.56063	1.2e-06	11	291	100110	18220554	NCC[C@H](O)C(=O)N[C@@H]1C[C@H](N)[C@@H](O[C@H]2O[C@H](CN)CC[C@H]2N)[C@H](O)[C@H]1O[C@H]1O[C@H](CO)[C@@H](O)[C@H](N)[C@H]1O
429	TEMOCAPRIL	positive-signal	1.97019	7.17206	4.50672	11.4137	1.50557	2.43482	4.5e-10	18	469	100103	18220376	CCOC(=O)[C@H](CCc1ccccc1)N[C@H]1CS[C@H](c2cccs2)CN(CC(=O)O)C1=O
430	PHENOXYETHANOL	positive-signal	1.96187	7.11263	3.58429	14.1143	1.27656	2.64719	4.00047e-05	8	217	100113	18220628	OCCOc1ccccc1
431	TRIMETHOPRIM	positive-signal	1.95741	7.08096	6.89302	7.27402	1.93051	1.98431	0	5835	157879	94286	18062966	COc1cc(Cc2cnc(N)nc2N)cc(OC)c1OC
432	PRANLUKAST	positive-signal	1.95549	7.06735	5.364	9.3116	1.67971	2.23126	3.46e-26	52	1352	100069	18219493	O=C(Nc1cccc2c(=O)cc(-c3nn[nH]n3)oc12)c1ccc(OCCCCc2ccccc2)cc1
433	KETOPROFEN	positive-signal	1.95227	7.04464	6.50481	7.62929	1.87254	2.03199	1.11e-297	631	16402	99490	18204443	CC(C(=O)O)c1cccc(C(=O)c2ccccc2)c1
434	CELIPROLOL	positive-signal	1.95008	7.02924	5.52153	8.94865	1.70866	2.1915	1.24e-33	68	1774	100053	18219071	CCN(CC)C(=O)Nc1ccc(OCC(O)CNC(C)(C)C)c(C(C)=O)c1
435	FAROPENEM	positive-signal	1.93824	6.94649	3.3501	14.4037	1.20899	2.66748	0.000145481	7	196	100114	18220649	C[C@@H](O)[C@H]1C(=O)N2C(C(=O)O)=C([C@H]3CCCO3)S[C@H]12
436	MIVACURIUM	positive-signal	1.93824	6.94649	3.3501	14.4037	1.20899	2.66748	0.000145481	7	196	100114	18220649	COc1cc2c(cc1OC)[C@@H](Cc1cc(OC)c(OC)c(OC)c1)[N+](C)(CCCOC(=O)CC/C=C/CCC(=O)OCCC[N+]1(C)CCc3cc(OC)c(OC)cc3[C@H]1Cc1cc(OC)c(OC)c(OC)c1)CC2
437	ANTAZOLINE	positive-signal	1.93545	6.92714	2.95625	16.2318	1.08392	2.78697	0.00145378	5	144	100116	18220701	c1ccc(CN(CC2=NCCN2)c2ccccc2)cc1
438	CEFADROXIL	positive-signal	1.9351	6.92473	5.65629	8.47762	1.73277	2.13743	9.39e-47	97	2564	100024	18218281	CC1=C(C(=O)O)N2C(=O)[C@@H](NC(=O)[C@H](N)c3ccc(O)cc3)[C@H]2SC1
439	PHENOXYMETHYLPENICILLIN	positive-signal	1.93053	6.89315	6.21105	7.65016	1.82633	2.03473	1.12e-171	368	9759	99753	18211086	CC1(C)S[C@@H]2[C@H](NC(=O)COc3ccccc3)C(=O)N2[C@H]1C(=O)O
440	CEFMETAZOLE	positive-signal	1.9218	6.83327	4.76001	9.80955	1.56025	2.28336	2.34e-15	30	812	100091	18220033	CO[C@@]1(NC(=O)CSCC#N)C(=O)N2C(C(=O)O)=C(CSc3nnnn3C)CS[C@@H]21
441	LINEZOLID	positive-signal	1.92165	6.83223	6.4112	7.28091	1.85805	1.98526	0	994	26716	99127	18194129	CC(=O)NC[C@H]1CN(c2ccc(N3CCOCC3)c(F)c2)C(=O)O1
442	ATOVAQUONE	positive-signal	1.92085	6.82678	6.15049	7.57744	1.81653	2.02517	6.31e-170	367	9827	99754	18211018	O=C1C(=O)c2ccccc2C(O)=C1C1CCC(c2ccc(Cl)cc2)CC1
443	ALTIZIDE	positive-signal	1.91878	6.81261	5.24719	8.84505	1.65769	2.17986	2.96e-28	58	1563	100063	18219282	C=CCSCC1Nc2cc(Cl)c(S(N)(=O)=O)cc2S(=O)(=O)N1
444	FLUNITRAZEPAM	positive-signal	1.91276	6.77172	5.96083	7.69292	1.78521	2.0403	2.15e-113	245	6611	99876	18214234	CN1C(=O)CN=C(c2ccccc2F)c2cc([N+](=O)[O-])ccc21
445	IFENPRODIL	positive-signal	1.91145	6.7629	4.4801	10.2089	1.49965	2.32326	5.23e-12	23	632	100098	18220213	CC(C(O)c1ccc(O)cc1)N1CCC(Cc2ccccc2)CC1
446	CHLOROBUTANOL	positive-signal	1.90816	6.74067	3.25213	13.9714	1.17931	2.63701	0.000173937	7	202	100114	18220643	CC(C)(O)C(Cl)(Cl)Cl
447	NIMESULIDE	positive-signal	1.90636	6.72854	5.60934	8.07104	1.72443	2.08828	3.47e-56	120	3262	100001	18217583	CS(=O)(=O)Nc1ccc([N+](=O)[O-])cc1Oc1ccccc1
448	SALICYLAMIDE	positive-signal	1.90623	6.72766	5.42104	8.3492	1.69029	2.12217	2.78e-40	85	2314	100036	18218531	NC(=O)c1ccccc1O
449	GLYCYRRHIZIC ACID	positive-signal	1.90474	6.71764	5.66913	7.96008	1.73504	2.07444	2.85e-64	138	3756	99983	18217089	CC1(C)[C@@H](O[C@H]2O[C@H](C(=O)O)[C@@H](O)[C@H](O)[C@H]2O[C@@H]2O[C@H](C(=O)O)[C@@H](O)[C@H](O)[C@H]2O)CC[C@]2(C)[C@H]3C(=O)C=C4[C@@H]5C[C@@](C)(C(=O)O)CC[C@]5(C)CC[C@@]4(C)[C@]3(C)CC[C@@H]12
450	BETAXOLOL	positive-signal	1.90392	6.71216	5.51071	8.17556	1.70669	2.10115	6.37e-48	102	2781	100019	18218064	CC(C)NCC(O)COc1ccc(CCOCC2CC2)cc1
451	TROXIPIDE	positive-signal	1.90177	6.69776	3.71816	12.0651	1.31323	2.49032	2.3e-06	11	312	100110	18220533	COc1cc(C(=O)NC2CCCNC2)cc(OC)c1OC
452	PROTIONAMIDE	positive-signal	1.89846	6.67559	4.38285	10.1677	1.4777	2.31922	1.93e-11	22	613	100099	18220232	CCCc1cc(C(N)=S)ccn1
453	CEFUROXIME	positive-signal	1.8971	6.66652	6.1892	7.18064	1.82281	1.97139	0	726	19955	99395	18200890	CO/N=C(\C(=O)N[C@@H]1C(=O)N2C(C(=O)O)=C(COC(N)=O)CS[C@H]12)c1ccco1
454	CEPHARANTHINE	positive-signal	1.89682	6.66466	3.04673	14.5788	1.11407	2.67957	0.000561305	6	177	100115	18220668	COc1ccc2cc1Oc1ccc(cc1)C[C@H]1c3c(cc4c(c3Oc3cc5c(cc3OC)CCN(C)[C@@H]5C2)OCO4)CCN1C
455	IOXITALAMIC ACID	positive-signal	1.89642	6.662	3.78846	11.7151	1.33196	2.46088	8.26e-07	12	341	100109	18220504	CC(=O)Nc1c(I)c(C(=O)O)c(I)c(C(=O)NCCO)c1I
456	IOPAMIDOL	positive-signal	1.89288	6.63846	5.65616	7.79136	1.73274	2.05302	2.64e-71	155	4268	99966	18216577	C[C@H](O)C(=O)Nc1c(I)c(C(=O)NC(CO)CO)c(I)c(C(=O)NC(CO)CO)c1I
457	CARBIMAZOLE	positive-signal	1.88924	6.61436	5.42011	8.07175	1.69012	2.08837	1.75e-46	100	2767	100021	18218078	CCOC(=O)n1ccn(C)c1=S
458	BENEXATE	positive-signal	1.88814	6.60708	2.82169	15.4707	1.03734	2.73895	0.00177801	5	151	100116	18220694	NC(N)=NCC1CCC(C(=O)Oc2ccccc2C(=O)OCc2ccccc2)CC1
459	METRONIDAZOLE	positive-signal	1.88632	6.59505	6.32606	6.87548	1.84468	1.92796	0	2347	66092	97774	18154753	Cc1ncc([N+](=O)[O-])n1CCO
460	EPERISONE	positive-signal	1.88355	6.57678	4.55473	9.49651	1.51617	2.25092	1.73e-14	29	816	100092	18220029	CCc1ccc(C(=O)C(C)CN2CCCCC2)cc1
461	DEXPANTHENOL	positive-signal	1.88344	6.57606	5.64106	7.66604	1.73007	2.0368	5.24e-77	169	4697	99952	18216148	CC(C)(CO)[C@@H](O)C(=O)NCCCO
462	ERTAPENEM	positive-signal	1.87322	6.50922	5.69535	7.43939	1.73965	2.00679	3.38e-100	223	6260	99898	18214585	C[C@@H](O)[C@H]1C(=O)N2C(C(=O)O)=C(S[C@@H]3CN[C@H](C(=O)Nc4cccc(C(=O)O)c4)C3)[C@H](C)[C@H]12
463	BILASTINE	positive-signal	1.8723	6.50325	5.42211	7.79996	1.69049	2.05412	1.04e-54	120	3375	100001	18217470	CCOCCn1c(C2CCN(CCc3ccc(C(C)(C)C(=O)O)cc3)CC2)nc2ccccc21
464	ATRACURIUM	positive-signal	1.87225	6.50293	5.40511	7.82373	1.68735	2.05716	6.12e-53	116	3263	100005	18217582	COc1ccc(CC2c3cc(OC)c(OC)cc3CC[N+]2(C)CCC(=O)OCCCCCOC(=O)CC[N+]2(C)CCc3cc(OC)c(OC)cc3C2Cc2ccc(OC)c(OC)c2)cc1OC
465	CICLETANINE	positive-signal	1.86941	6.48449	3.13008	13.4337	1.14106	2.59777	0.000218706	7	210	100114	18220635	Cc1ncc2c(c1O)COC2c1ccc(Cl)cc1
466	MIANSERIN	positive-signal	1.8593	6.41923	5.60655	7.34971	1.72393	1.99466	1.82e-96	217	6177	99904	18214668	CN1CCN2c3ccccc3Cc3ccccc3C2C1
467	DIQUAFOSOL	positive-signal	1.8572	6.40578	3.23222	12.6953	1.17317	2.54123	8.12069e-05	8	241	100113	18220604	O=c1ccn([C@@H]2O[C@H](COP(=O)(O)OP(=O)(O)OP(=O)(O)OP(=O)(O)OC[C@H]3O[C@@H](n4ccc(=O)[nH]c4=O)[C@H](O)[C@@H]3O)[C@@H](O)[C@H]2O)c(=O)[nH]1
468	CLORAZEPIC ACID	positive-signal	1.85657	6.40171	5.66341	7.23626	1.73403	1.9791	4.07e-117	265	7564	99856	18213281	O=C(O)C1N=C(c2ccccc2)c2cc(Cl)ccc2NC1=O
469	DIGITOXIN	positive-signal	1.85602	6.3982	5.39701	7.58513	1.68584	2.02619	2.07e-61	137	3915	99984	18216930	C[C@H]1O[C@@H](O[C@H]2[C@@H](O)C[C@H](O[C@H]3[C@@H](O)C[C@H](O[C@H]4CC[C@@]5(C)[C@H](CC[C@@H]6[C@@H]5CC[C@]5(C)[C@@H](C7=CC(=O)OC7)CC[C@]65O)C4)O[C@@H]3C)O[C@@H]2C)C[C@H](O)[C@@H]1O
470	RIMANTADINE	positive-signal	1.85567	6.39599	2.73284	14.9693	1.00534	2.706	0.00203997	5	156	100116	18220689	CC(N)C12CC3CC(CC(C3)C1)C2
471	TICLOPIDINE	positive-signal	1.85369	6.3833	5.48103	7.43409	1.70129	2.00608	4.59e-76	171	4896	99950	18215949	Clc1ccccc1CN1CCc2sccc2C1
472	ETHYLMORPHINE	positive-signal	1.85343	6.38168	3.63057	11.2175	1.28939	2.41747	1.27e-06	12	356	100109	18220489	CCOc1ccc2c3c1O[C@H]1[C@@H](O)C=C[C@H]4[C@@H](C2)N(C)CC[C@@]341
473	TIARAMIDE	positive-signal	1.85059	6.36356	3.07242	13.1801	1.12247	2.57871	0.000244335	7	214	100114	18220631	O=C(Cn1c(=O)sc2ccc(Cl)cc21)N1CCN(CCO)CC1
474	LOXOPROFEN	positive-signal	1.84969	6.35784	5.8776	6.87732	1.77115	1.92823	1.35e-281	648	18664	99473	18202181	CC(C(=O)O)c1ccc(CC2CCCC2=O)cc1
475	SULFAFURAZOLE	positive-signal	1.84657	6.33802	2.18321	18.3997	0.780798	2.91234	0.0192514	3	100	100118	18220745	Cc1noc(NS(=O)(=O)c2ccc(N)cc2)c1C
476	PRALATREXATE	positive-signal	1.84606	6.33483	4.1607	9.64503	1.42568	2.26644	5.05e-11	22	646	100099	18220199	C#CCC(Cc1cnc2nc(N)nc(N)c2n1)c1ccc(C(=O)N[C@@H](CCC(=O)O)C(=O)O)cc1
477	CEFOZOPRAN	positive-signal	1.8447	6.32618	4.29454	9.31896	1.45734	2.23205	9.08e-13	26	762	100095	18220083	CO/N=C(\C(=O)N[C@@H]1C(=O)N2C(C(=O)O)=C(C[n+]3ccn4ncccc43)CS[C@H]12)c1nsc(N)n1
478	TROMETAMOL	positive-signal	1.84444	6.32457	3.67581	10.882	1.30177	2.38711	4.98e-07	13	388	100108	18220457	NC(CO)(CO)CO
479	MINOCYCLINE	positive-signal	1.84136	6.30514	5.82103	6.82951	1.76148	1.92125	2.93e-270	626	18178	99495	18202667	CN(C)c1ccc(O)c2c1C[C@H]1C[C@H]3[C@H](N(C)C)C(=O)C(C(N)=O)=C(O)[C@@]3(O)C(=O)C1=C2O
480	SUPLATAST TOSILATE	positive-signal	1.84131	6.30478	3.04439	13.0569	1.1133	2.56932	0.000258025	7	216	100114	18220629	CCOCC(O)COc1ccc(NC(=O)CC[S+](C)C)cc1
481	CIPROFLOXACIN	positive-signal	1.8411	6.30349	6.09142	6.52293	1.80688	1.87532	0	3510	104431	96611	18116414	O=C(O)c1cn(C2CC2)c2cc(N3CCNCC3)c(F)cc2c1=O
482	CEFOPERAZONE	positive-signal	1.8385	6.28713	5.23041	7.55734	1.65449	2.02252	5.81e-52	117	3404	100004	18217441	CCN1CCN(C(=O)N[C@@H](C(=O)N[C@@H]2C(=O)N3C(C(=O)O)=C(CSc4nnnn4C)CS[C@H]23)c2ccc(O)cc2)C(=O)C1=O
483	ACETYLCYSTEINE	positive-signal	1.82931	6.22961	5.70863	6.79813	1.74198	1.91665	5.94e-224	523	15360	99598	18205485	CC(=O)N[C@@H](CS)C(=O)O
484	MEXILETINE	positive-signal	1.82903	6.22781	5.02599	7.71702	1.61462	2.04343	2.41e-38	86	2529	100035	18218316	Cc1cccc(C)c1OCC(C)N
485	REMIFENTANIL	positive-signal	1.82772	6.21972	5.40793	7.15337	1.68787	1.96758	4.58e-88	203	5964	99918	18214881	CCC(=O)N(c1ccccc1)C1(C(=O)OC)CCN(CCC(=O)OC)CC1
486	CEFTIBUTEN	positive-signal	1.82729	6.21702	3.68332	10.4936	1.30382	2.35077	2.18e-07	14	424	100107	18220421	Nc1nc(/C(=C/CC(=O)O)C(=O)N[C@@H]2C(=O)N3C(C(=O)O)=CCS[C@H]23)cs1
487	VITAMIN U	positive-signal	1.82686	6.21435	2.14136	18.0344	0.761443	2.89228	0.0202442	3	102	100118	18220743	C[S+](C)CC[C@H](N)C(=O)O
488	PRANOPROFEN	positive-signal	1.82481	6.20162	3.4454	11.1627	1.23704	2.41258	4.67e-06	11	337	100110	18220508	CC(C(=O)O)c1ccc2c(c1)Cc1cccnc1O2
489	CARBOCISTEINE	positive-signal	1.82424	6.19807	5.58893	6.8736	1.72079	1.92769	2.85e-159	372	10971	99749	18209874	N[C@@H](CSCC(=O)O)C(=O)O
490	GABEXATE	positive-signal	1.81775	6.15801	4.00648	9.46493	1.38791	2.24759	2.28e-10	21	635	100100	18220210	CCOC(=O)c1ccc(OC(=O)CCCCCN=C(N)N)cc1
491	ENOXAPARIN	positive-signal	1.81747	6.15625	5.92484	6.3967	1.77915	1.85578	0	2778	84090	97343	18136755	CC(=O)NC1C(O)OC(COS(=O)(=O)O)C(OC2OC(C(=O)O)C(OC3OC(CO)C(OC4OC(C(=O)O)C(O)C(O)C4OS(=O)(=O)O)C(OS(=O)(=O)O)C3NS(=O)(=O)O)C(O)C2OS(=O)(=O)O)C1O
492	METAMIZOLE	positive-signal	1.81349	6.13181	5.78553	6.49882	1.75536	1.87162	0	1188	35627	98933	18185218	Cc1c(N(C)CS(=O)(=O)O)c(=O)n(-c2ccccc2)n1C
493	ORNITHINE	positive-signal	1.8099	6.10984	4.28368	8.7145	1.45481	2.16499	1.44e-14	31	938	100090	18219907	NCCC[C@H](N)C(=O)O
494	KETAZOLAM	positive-signal	1.80648	6.08899	2.38019	15.5768	0.86718	2.74579	0.00722455	4	134	100117	18220711	CC1=CC(=O)N2CC(=O)N(C)c3ccc(Cl)cc3C2(c2ccccc2)O1
495	GUALENIC ACID	positive-signal	1.80473	6.0783	5.11826	7.21843	1.63281	1.97664	1.21e-57	134	4031	99987	18216814	Cc1cc(S(=O)(=O)O)c2c(C)ccc(C(C)C)cc1-2
496	BROMISOVAL	positive-signal	1.80124	6.05713	3.27512	11.2023	1.18635	2.41612	1.57561e-05	10	315	100111	18220530	CC(C)C(Br)C(=O)NC(N)=O
497	NEDOCROMIL	positive-signal	1.79694	6.03117	3.04527	11.9447	1.11359	2.48029	0.000121471	8	256	100113	18220589	CCCc1c2oc(C(=O)O)cc(=O)c2cc2c(=O)cc(C(=O)O)n(CC)c12
498	ACECLOFENAC	positive-signal	1.79618	6.02658	4.60091	7.89402	1.52625	2.06611	4.98e-24	54	1646	100067	18219199	O=C(O)COC(=O)Cc1ccccc1Nc1c(Cl)cccc1Cl
499	CYSTEINE	positive-signal	1.79597	6.0253	4.88644	7.42958	1.58646	2.00547	5.45e-39	90	2735	100031	18218110	N[C@@H](CS)C(=O)O
500	COLCHICINE	positive-signal	1.79266	6.00542	5.61644	6.42134	1.7257	1.85963	0	892	27248	99229	18193597	COc1cc2c(c(OC)c1OC)-c1ccc(OC)c(=O)cc1[C@@H](NC(C)=O)CC2
501	LEVOBUNOLOL	positive-signal	1.79235	6.00353	3.98035	9.05508	1.38137	2.20333	5.09e-11	23	712	100098	18220133	CC(C)(C)NC[C@H](O)COc1cccc2c1CCCC2=O
502	HALOTHANE	positive-signal	1.79175	5.99993	2.89889	12.4182	1.06433	2.51917	0.000344767	7	227	100114	18220618	FC(F)(F)C(Cl)Br
503	ROXATIDINE	positive-signal	1.78598	5.9654	3.84204	9.26226	1.346	2.22595	1.04e-09	20	625	100101	18220220	O=C(CO)NCCCOc1cccc(CN2CCCCC2)c1
504	NAFCILLIN	positive-signal	1.78562	5.96326	4.13231	8.60548	1.41884	2.1524	1.81e-13	29	900	100092	18219945	CCOc1ccc2ccccc2c1C(=O)N[C@@H]1C(=O)N2[C@@H]1SC(C)(C)[C@@H]2C(=O)O
505	LULICONAZOLE	positive-signal	1.78531	5.96144	3.01045	11.8052	1.10209	2.46854	0.000131227	8	259	100113	18220586	N#C/C(=C1/SC[C@@H](c2ccc(Cl)cc2Cl)S1)n1ccnc1
506	MACROGOL 4000	positive-signal	1.78477	5.95822	5.05071	7.02878	1.61953	1.95001	3.34e-61	145	4449	99976	18216396	CCN(CC)CCNC(=O)c1cc2ccccc2s1
507	CHLORAL HYDRATE	positive-signal	1.78058	5.93329	4.44388	7.92188	1.49153	2.06963	7.53e-21	47	1457	100074	18219388	OC(O)C(Cl)(Cl)Cl
508	AMBROXOL	positive-signal	1.77871	5.92222	5.25061	6.67972	1.65834	1.89908	2.04e-113	274	8454	99847	18212391	Nc1c(Br)cc(Br)cc1CNC1CCC(O)CC1
509	THIOPENTAL	positive-signal	1.7774	5.91445	4.77395	7.32742	1.56317	1.99162	9.21e-37	86	2663	100035	18218182	CCCC(C)C1(CC)C(=O)NC(=S)NC1=O
510	ACETAZOLAMIDE	positive-signal	1.77525	5.90173	5.20446	6.69241	1.64952	1.90097	9.43e-104	251	7771	99870	18213074	CC(=O)Nc1nnc(S(N)(=O)=O)s1
511	LORNOXICAM	positive-signal	1.77505	5.90055	4.00735	8.68816	1.38813	2.16196	4.04e-12	26	817	100095	18220028	CN1C(C(=O)Nc2ccccn2)=C(O)c2sc(Cl)cc2S1(=O)=O
512	TULOBUTEROL	positive-signal	1.77454	5.89759	4.59309	7.57259	1.52455	2.02454	2.71e-27	63	1960	100058	18218885	CC(C)(C)NCC(O)c1ccccc1Cl
513	EFONIDIPINE	positive-signal	1.76999	5.8708	2.51142	13.7238	0.920848	2.61913	0.00292259	5	170	100116	18220675	CC1=C(C(=O)OCCN(Cc2ccccc2)c2ccccc2)C(c2cccc([N+](=O)[O-])c2)C(P2(=O)OCC(C)(C)CO2)=C(C)N1
514	MALIC ACID	positive-signal	1.76511	5.84221	3.93827	8.66659	1.37074	2.15948	1.28e-11	25	794	100096	18220051	O=C(O)CC(O)C(=O)O
515	CANRENONE	positive-signal	1.76134	5.82023	3.92355	8.63379	1.367	2.15568	1.39e-11	25	797	100096	18220048	C[C@]12CCC(=O)C=C1C=C[C@@H]1[C@@H]2CC[C@@]2(C)[C@H]1CC[C@@]21CCC(=O)O1
516	CETOSTEARYL ALCOHOL	positive-signal	1.76084	5.81731	4.20232	8.05294	1.43564	2.08604	1.82e-16	37	1173	100084	18219672	CCCCCCCCCCCCCCCCCCO
517	FLUCONAZOLE	positive-signal	1.7597	5.8107	5.55915	6.07363	1.71544	1.80396	0	2064	65781	98057	18155064	OC(Cn1cncn1)(Cn1cncn1)c1ccc(F)cc1F
518	APRONAL	positive-signal	1.75575	5.78777	2.26414	14.7951	0.817197	2.6943	0.00856506	4	141	100117	18220704	C=CCC(C(=O)NC(N)=O)C(C)C
519	SODIUM TETRADECYL SULFATE	positive-signal	1.75575	5.78777	2.26414	14.7951	0.817197	2.6943	0.00856506	4	141	100117	18220704	CCCCCCCCCCCCCCOS(=O)(=O)O
520	IOVERSOL	positive-signal	1.75407	5.77807	4.81553	6.933	1.57185	1.93629	3.02e-49	119	3767	100002	18217078	O=C(NCC(O)CO)c1c(I)c(C(=O)NCC(O)CO)c(I)c(N(CCO)C(=O)CO)c1I
521	TEPRENONE	positive-signal	1.75264	5.76979	5.0497	6.59258	1.61933	1.88594	1.31e-90	223	7062	99898	18213783	CC(=O)CC/C=C(\C)CC/C=C(\C)CC/C=C(\C)CCC=C(C)C
522	DESLORATADINE	positive-signal	1.75197	5.76593	5.26325	6.31661	1.66075	1.84318	9.11e-192	478	15162	99643	18205683	Clc1ccc2c(c1)CCc1cccnc1C2=C1CCNCC1
523	ALACEPRIL	positive-signal	1.75171	5.76444	1.98886	16.7074	0.687564	2.81585	0.024492	3	110	100118	18220735	CC(=O)SC[C@@H](C)C(=O)N1CCC[C@H]1C(=O)N[C@@H](Cc1ccccc1)C(=O)O
524	ETILEFRINE	positive-signal	1.75152	5.76333	3.47577	9.55644	1.24582	2.25721	2.03e-07	15	489	100106	18220356	CCNCC(O)c1cccc(O)c1
525	ALLANTOIN	positive-signal	1.74986	5.75382	3.70669	8.93154	1.31014	2.18959	1.88e-09	20	648	100101	18220197	NC(=O)NC1NC(=O)NC1=O
526	BENZYL ALCOHOL	positive-signal	1.74306	5.71478	3.7901	8.61683	1.33239	2.15372	1.29e-10	23	748	100098	18220097	OCc1ccccc1
527	TIGECYCLINE	positive-signal	1.74174	5.70729	4.88395	6.66943	1.58595	1.89753	4.22e-66	163	5220	99958	18215625	CN(C)c1cc(NC(=O)CNC(C)(C)C)c(O)c2c1C[C@H]1C[C@H]3[C@H](N(C)C)C(=O)C(C(N)=O)=C(O)[C@@]3(O)C(=O)C1=C2O
528	CLARITHROMYCIN	positive-signal	1.73953	5.69467	5.39498	6.011	1.68547	1.79359	0	1373	44395	98748	18176450	CC[C@H]1OC(=O)[C@H](C)[C@@H](O[C@H]2C[C@@](C)(OC)[C@@H](O)[C@H](C)O2)[C@H](C)[C@@H](O[C@@H]2O[C@H](C)C[C@H](N(C)C)[C@H]2O)[C@](C)(OC)C[C@@H](C)C(=O)[C@H](C)[C@@H](O)[C@]1(C)O
529	QUAZEPAM	positive-signal	1.73773	5.6844	3.77008	8.57074	1.3271	2.14835	1.42e-10	23	752	100098	18220093	Fc1ccccc1C1=NCC(=S)N(CC(F)(F)F)c2ccc(Cl)cc21
530	AMPHOTERICIN B	positive-signal	1.73738	5.68241	5.27083	6.12613	1.66219	1.81256	5.03e-278	705	22726	99416	18198119	C[C@@H]1[C@H](O)[C@@H](C)/C=C/C=C/C=C/C=C/C=C/C=C/C=C/[C@H](O[C@@H]2O[C@H](C)[C@@H](O)[C@H](N)[C@@H]2O)C[C@@H]2O[C@](O)(C[C@@H](O)C[C@@H](O)[C@H](O)CC[C@@H](O)C[C@@H](O)CC(=O)O[C@H]1C)C[C@H](O)[C@H]2C(=O)O
531	BROMAZEPAM	positive-signal	1.73731	5.68203	5.23542	6.16675	1.65545	1.81917	1.18e-234	594	19134	99527	18201711	O=C1CN=C(c2ccccn2)c2cc(Br)ccc2N1
532	BUTAMIRATE	positive-signal	1.73477	5.66761	2.2178	14.4836	0.796517	2.67302	0.00918599	4	144	100117	18220701	CCC(C(=O)OCCOCCN(CC)CC)c1ccccc1
533	OXPRENOLOL	positive-signal	1.73377	5.66196	1.95407	16.4056	0.669916	2.79763	0.0256231	3	112	100118	18220733	C=CCOc1ccccc1OCC(O)CNC(C)C
534	VIDARABINE	positive-signal	1.73294	5.65727	3.35431	9.54138	1.21025	2.25564	6.47e-07	14	466	100107	18220379	Nc1ncnc2c1ncn2[C@@H]1O[C@H](CO)[C@@H](O)[C@@H]1O
535	BENZETHONIUM	positive-signal	1.73277	5.65628	2.85793	11.1947	1.0501	2.41544	0.000185705	8	273	100113	18220572	CC(C)(C)CC(C)(C)c1ccc(OCCOCC[N+](C)(C)Cc2ccccc2)cc1
536	PROPYLTHIOURACIL	positive-signal	1.73114	5.6471	4.43189	7.1955	1.48883	1.97346	6.72e-28	67	2176	100054	18218669	CCCc1cc(=O)[nH]c(=S)[nH]1
537	TERIZIDONE	positive-signal	1.7291	5.63558	3.54794	8.95161	1.26637	2.19183	1.66e-08	18	597	100103	18220248	O=C1NOCC1N=Cc1ccc(C=NC2CONC2=O)cc1
538	HEPTAMINOL	positive-signal	1.72797	5.62921	3.44873	9.18831	1.23801	2.21793	1.07e-07	16	533	100105	18220312	CC(N)CCCC(C)(C)O
539	NILVADIPINE	positive-signal	1.72711	5.62439	3.20338	9.87512	1.16421	2.29002	4.45e-06	12	404	100109	18220441	COC(=O)C1=C(C#N)NC(C)=C(C(=O)OC(C)C)C1c1cccc([N+](=O)[O-])c1
540	NIFUROXAZIDE	positive-signal	1.7253	5.61423	3.38653	9.30733	1.21981	2.2308	2.8e-07	15	502	100106	18220343	O=C(N/N=C/c1ccc([N+](=O)[O-])o1)c1ccc(O)cc1
541	IOHEXOL	positive-signal	1.72257	5.59887	4.93165	6.35637	1.59567	1.84946	3.7e-97	246	8028	99875	18212817	CC(=O)N(CC(O)CO)c1c(I)c(C(=O)NCC(O)CO)c(I)c(C(=O)NCC(O)CO)c1I
542	BENZALKONIUM	positive-signal	1.7222	5.59685	4.83733	6.47562	1.57636	1.86805	6.78e-74	186	6073	99935	18214772	CCCCCCCCCCCCC[N+](C)(C)Cc1ccccc1
543	DOBUTAMINE	positive-signal	1.7221	5.59628	4.83494	6.4775	1.57587	1.86833	1.68e-73	185	6041	99936	18214804	CC(CCc1ccc(O)cc1)NCCc1ccc(O)c(O)c1
544	NARTOGRASTIM	positive-signal	1.72102	5.59023	2.18795	14.2831	0.782965	2.65908	0.00961579	4	146	100117	18220699	CSCCC(N)C(=O)NC(C)C(=O)NC(C(=O)NC(Cc1ccc(O)cc1)C(=O)NC(CCCN=C(N)N)C(=O)NC(CO)C(=O)O)C(C)O
545	TOPIROXOSTAT	positive-signal	1.71968	5.58275	2.69951	11.5455	0.99307	2.44629	0.00052328	7	244	100114	18220601	N#Cc1cc(-c2n[nH]c(-c3ccncc3)n2)ccn1
546	ENBUCRILATE	positive-signal	1.71855	5.57644	2.38709	13.027	0.870073	2.56703	0.00361828	5	179	100116	18220666	C=C(C#N)C(=O)OCCCC
547	LEPIRUDIN	positive-signal	1.71153	5.53745	2.67784	11.4508	0.985011	2.43806	0.000548374	7	246	100114	18220599	CC[C@H](C)[C@@H]1NC(=O)[C@@H]2CSSC[C@H](NC(=O)[C@H](CC(C)C)NC(=O)[C@@H]3CSSC[C@H](NC(=O)[C@H](CC(=O)O)NC(=O)[C@@H](NC(=O)[C@H](Cc4ccc(O)cc4)NC(=O)[C@@H](NC(=O)[C@@H](N)CC(C)C)[C@@H](C)O)[C@@H](C)O)C(=O)N[C@@H]([C@@H](C)O)C(=O)N[C@@H](CCC(=O)O)C(=O)N[C@@H](CO)C(=O)NCC(=O)N[C@@H](CCC(N)=O)C(=O)N[C@@H](CC(N)=O)C(=O)N[C@@H](CC(C)C)C(=O)N3)C(=O)N[C@@H](CCC(=O)O)C(=O)NCC(=O)N[C@@H](CO)C(=O)N[C@@H](CC(N…
548	RILMAZAFONE	positive-signal	1.70767	5.51612	3.84734	7.90871	1.34738	2.06796	4.67e-13	30	1006	100091	18219839	CN(C)C(=O)c1nc(CNC(=O)CN)n(-c2ccc(Cl)cc2C(=O)c2ccccc2Cl)n1
549	AMOXAPINE	positive-signal	1.70639	5.50903	3.68553	8.23476	1.30441	2.10836	1.04e-10	24	809	100097	18220036	Clc1ccc2c(c1)C(N1CCNCC1)=Nc1ccccc1O2
550	PIRIBEDIL	positive-signal	1.70492	5.50094	3.61637	8.36759	1.28547	2.12437	6.45e-10	22	744	100099	18220101	c1cnc(N2CCN(Cc3ccc4c(c3)OCO4)CC2)nc1
551	ESTRONE	positive-signal	1.70197	5.48477	2.34833	12.8102	0.853705	2.55024	0.00387446	5	182	100116	18220663	C[C@]12CC[C@@H]3c4ccc(O)cc4CC[C@H]3[C@@H]1CCC2=O
552	SULFANILAMIDE	positive-signal	1.70075	5.47805	2.14464	13.9926	0.762974	2.63853	0.0102846	4	149	100117	18220696	Nc1ccc(S(N)(=O)=O)cc1
553	ACEBUTOLOL	positive-signal	1.70038	5.47603	4.70372	6.37514	1.54835	1.85241	8.9e-67	171	5707	99950	18215138	CCCC(=O)Nc1ccc(OCC(O)CNC(C)C)c(C(C)=O)c1
554	BROMHEXINE	positive-signal	1.69973	5.47245	4.43429	6.75367	1.48937	1.91009	1.49e-35	89	2978	100032	18217867	CN(Cc1cc(Br)cc(Br)c1N)C1CCCCC1
555	MALTOSE	positive-signal	1.69918	5.46946	3.5613	8.40001	1.27013	2.12823	1.75e-09	21	715	100100	18220130	OC[C@H]1O[C@H](O[C@H]2[C@H](O)[C@@H](O)[C@H](O)O[C@@H]2CO)[C@H](O)[C@@H](O)[C@@H]1O
556	OXYTETRACYCLINE	positive-signal	1.69904	5.46869	4.01561	7.44758	1.39019	2.00789	3.38e-17	41	1381	100080	18219464	CN(C)[C@@H]1C(=O)C(C(N)=O)=C(O)[C@@]2(O)C(=O)C3=C(O)c4c(O)cccc4[C@@](C)(O)[C@H]3[C@H](O)[C@@H]12
557	CLORPRENALINE	positive-signal	1.69883	5.46756	1.88802	15.8336	0.635529	2.76214	0.0279683	3	116	100118	18220729	CC(C)NCC(O)c1ccccc1Cl
558	ALBUMIN HUMAN	positive-signal	1.69853	5.46593	4.8359	6.17803	1.57607	1.821	6.6e-102	264	8825	99857	18212020	FC(F)(F)C(F)(F)C(F)(F)F
559	TRIMETAZIDINE	positive-signal	1.69822	5.4642	4.66964	6.39396	1.54108	1.85535	1.78e-62	160	5352	99961	18215493	COc1ccc(CN2CCNCC2)c(OC)c1OC
560	THIOMERSAL	positive-signal	1.69603	5.45227	2.95098	10.0737	1.08214	2.30993	3.7418e-05	10	350	100111	18220495	C[CH2][Hg][S]c1ccccc1C(=O)O
561	MEFENAMIC ACID	positive-signal	1.69224	5.43164	4.61312	6.3954	1.5289	1.85558	1.29e-57	148	4981	99973	18215864	Cc1cccc(Nc2ccccc2C(=O)O)c1C
562	SARPOGRELATE	positive-signal	1.69136	5.42687	3.76258	7.82732	1.32511	2.05762	1.68e-12	29	989	100092	18219856	COc1cccc(CCc2ccccc2OCC(CN(C)C)OC(=O)CCC(=O)O)c1
563	BROTIZOLAM	positive-signal	1.687	5.40325	4.80736	6.073	1.57015	1.80385	1.39e-110	290	9807	99831	18211038	Cc1nnc2n1-c1sc(Br)cc1C(c1ccccc1Cl)=NC2
564	EPIRIZOLE	positive-signal	1.6853	5.39406	3.51251	8.2835	1.25633	2.11427	2.21e-09	21	725	100100	18220120	COc1cc(C)nc(-n2nc(C)cc2OC)n1
565	TIANEPTINE	positive-signal	1.6849	5.3919	4.00161	7.26522	1.3867	1.9831	3.94e-18	44	1502	100077	18219343	CN1c2ccccc2C(NCCCCCCC(=O)O)c2ccc(Cl)cc2S1(=O)=O
566	LANDIOLOL	positive-signal	1.68353	5.38454	2.60467	11.1313	0.957305	2.40976	0.00064383	7	253	100114	18220592	CC1(C)OC[C@@H](COC(=O)CCc2ccc(OC[C@@H](O)CNCCNC(=O)N3CCOCC3)cc2)O1
567	TIAPRIDE	positive-signal	1.68199	5.37626	4.3187	6.6928	1.46295	1.90103	2.23e-32	82	2794	100039	18218051	CCN(CC)CCNC(=O)c1cc(S(C)(=O)=O)ccc1OC
568	TROPATEPINE	positive-signal	1.67774	5.35342	4.31163	6.64694	1.46132	1.89416	5.28e-33	84	2874	100037	18217971	CN1[C@@H]2CC[C@H]1CC(=C1c3ccccc3CSc3ccccc31)C2
569	FEBUXOSTAT	positive-signal	1.67615	5.34496	4.93494	5.78904	1.59634	1.75597	4.65e-233	624	21371	99497	18199474	Cc1nc(-c2ccc(OCC(C)C)c(C#N)c2)sc1C(=O)O
570	PRAZEPAM	positive-signal	1.67127	5.31892	4.44379	6.36638	1.49151	1.85103	6.58e-47	122	4195	99999	18216650	O=C1CN=C(c2ccccc2)c2cc(Cl)ccc2N1CC1CC1
571	REBAMIPIDE	positive-signal	1.67023	5.31338	4.82899	5.84635	1.57464	1.76582	6.28e-162	434	14934	99687	18205911	O=C(NC(Cc1cc(=O)[nH]c2ccccc12)C(=O)O)c1ccc(Cl)cc1
572	SOMATOSTATIN	positive-signal	1.66875	5.30555	2.95171	9.53646	1.08238	2.25512	1.91307e-05	11	394	100110	18220451	C[C@H](N)C(=O)NCC(=O)N[C@H]1CSSC[C@@H](C(=O)O)NC(=O)[C@H](CO)NC(=O)[C@H]([C@@H](C)O)NC(=O)[C@H](Cc2ccccc2)NC(=O)[C@H]([C@@H](C)O)NC(=O)[C@H](CCCCN)NC(=O)[C@H](Cc2c[nH]c3ccccc23)NC(=O)[C@H](Cc2ccccc2)NC(=O)[C@H](Cc2ccccc2)NC(=O)[C@H](CC(N)=O)NC(=O)[C@H](CCCCN)NC1=O
573	PROPOFOL	positive-signal	1.66799	5.30152	4.97241	5.65242	1.6039	1.73208	0	971	33613	99150	18187232	CC(C)c1cccc(C(C)C)c1O
574	METHOXAMINE	positive-signal	1.66507	5.28606	1.82629	15.3001	0.602285	2.72786	0.0304235	3	120	100118	18220725	COc1ccc(OC)c(C(O)C(C)N)c1
575	EPINASTINE	positive-signal	1.66295	5.27482	4.31242	6.45201	1.4615	1.86439	2.32e-37	97	3366	100024	18217479	NC1=NCC2c3ccccc3Cc3ccccc3N12
576	PROPACETAMOL	positive-signal	1.66267	5.27336	3.23222	8.60347	1.17317	2.15217	2.5e-07	16	569	100105	18220276	CCN(CC)CC(=O)Oc1ccc(NC(C)=O)cc1
577	ACITRETIN	positive-signal	1.66258	5.27287	4.5847	6.06434	1.52272	1.80243	6.75e-76	202	7000	99919	18213845	COc1cc(C)c(/C=C/C(C)=C/C=C/C(C)=C/C(=O)O)c(C)c1C
578	MANIDIPINE	positive-signal	1.66192	5.2694	4.01497	6.91577	1.39003	1.9338	4.14e-21	53	1848	100068	18218997	COC(=O)C1=C(C)NC(C)=C(C(=O)OCCN2CCN(C(c3ccccc3)c3ccccc3)CC2)C1c1cccc([N+](=O)[O-])c1
579	IDEBENONE	positive-signal	1.6614	5.26668	2.06298	13.4455	0.724153	2.59865	0.0117108	4	155	100117	18220690	COC1=C(OC)C(=O)C(CCCCCCCCCCO)=C(C)C1=O
580	BENZYLHYDROCHLOROTHIAZIDE	positive-signal	1.6614	5.26668	2.06298	13.4455	0.724153	2.59865	0.0117108	4	155	100117	18220690	NS(=O)(=O)c1cc2c(cc1Cl)NC(Cc1ccccc1)NS2(=O)=O
581	TERBUTALINE	positive-signal	1.66078	5.2634	4.61274	6.00585	1.52882	1.79273	6.45e-85	227	7880	99894	18212965	CC(C)(C)NCC(O)c1cc(O)cc(O)c1
582	FRUCTOSE	positive-signal	1.66042	5.26153	3.87829	7.13812	1.3554	1.96545	5.14e-17	42	1470	100079	18219375	OCC1(O)OC[C@@H](O)[C@@H](O)[C@@H]1O
583	AMFETAMINIL	positive-signal	1.65907	5.25444	2.25089	12.2659	0.811324	2.50682	0.00462068	5	190	100116	18220655	CC(Cc1ccccc1)NC(C#N)c1ccccc1
584	TELAPREVIR	positive-signal	1.65427	5.22926	4.91	5.56928	1.59127	1.71727	0	1005	35279	99116	18185566	CCC[C@H](NC(=O)[C@@H]1[C@H]2CCC[C@H]2CN1C(=O)[C@@H](NC(=O)[C@@H](NC(=O)c1cnccn1)C1CCCCC1)C(C)(C)C)C(=O)C(=O)NC1CC1
585	PRIMAQUINE	positive-signal	1.65327	5.22402	2.97713	9.16666	1.09096	2.21557	9.14e-06	12	435	100109	18220410	COc1cc(NC(C)CCCN)c2ncccc2c1
586	SODIUM GLYCEROPHOSPHATE	positive-signal	1.65216	5.21822	3.51995	7.73587	1.25845	2.04587	1.26e-10	25	889	100096	18219956	O=P(O)(O)OCC(O)CO
587	FLURBIPROFEN	positive-signal	1.64753	5.19416	4.23322	6.37323	1.44296	1.85211	9.37e-36	94	3313	100027	18217532	CC(C(=O)O)c1ccc(-c2ccccc2)c(F)c1
588	DEXKETOPROFEN	positive-signal	1.64108	5.16071	3.99669	6.66376	1.38547	1.89668	2.91e-23	60	2134	100061	18218711	C[C@H](C(=O)O)c1cccc(C(=O)c2ccccc2)c1
589	ALIMEMAZINE	positive-signal	1.64092	5.15991	4.41862	6.02555	1.48583	1.79601	9.81e-61	164	5809	99957	18215036	CC(CN(C)C)CN1c2ccccc2Sc2ccccc21
590	BENFLUOREX	positive-signal	1.63958	5.15302	2.93699	9.04112	1.07738	2.20178	1.04297e-05	12	441	100109	18220404	CC(Cc1cccc(C(F)(F)F)c1)NCCOC(=O)c1ccccc1
591	ACEMETACIN	positive-signal	1.63575	5.1333	3.1919	8.2555	1.16062	2.11088	1.51e-07	17	620	100104	18220225	COc1ccc2c(c1)c(CC(=O)OCC(=O)O)c(C)n2C(=O)c1ccc(Cl)cc1
592	ANAGLIPTIN	positive-signal	1.63554	5.13221	2.35366	11.1909	0.855972	2.4151	0.00206251	6	230	100115	18220615	Cc1cc2ncc(C(=O)NCC(C)(C)NCC(=O)N3CCC[C@H]3C#N)cn2n1
593	DEQUALINIUM	positive-signal	1.62815	5.09444	3.12329	8.30963	1.13889	2.11741	3.89e-07	16	589	100105	18220256	Cc1cc(N)c2ccccc2[n+]1CCCCCCCCCC[n+]1c(C)cc(N)c2ccccc21
594	AROTINOLOL	positive-signal	1.62568	5.08187	2.95886	8.72816	1.0848	2.16655	5.09e-06	13	483	100108	18220362	CC(C)(C)NCC(O)CSc1nc(-c2ccc(C(N)=O)s2)cs1
595	COLISTIN	positive-signal	1.62462	5.07651	4.32597	5.95727	1.46464	1.78461	2.82e-56	154	5545	99967	18215300	CCC(C)CCCC(=O)N[C@@H](CCN)C(=O)N[C@H](C(=O)N[C@@H](CCN)C(=O)N[C@H]1CCNC(=O)[C@H]([C@@H](C)O)NC(=O)[C@H](CCN)NC(=O)[C@H](CCN)NC(=O)[C@H](CC(C)C)NC(=O)[C@@H](CC(C)C)NC(=O)[C@H](CCN)NC1=O)[C@@H](C)O
596	BENZYL CINNAMATE	positive-signal	1.62354	5.07101	1.98731	12.9397	0.686783	2.5603	0.0132579	4	161	100117	18220684	O=C(/C=C/c1ccccc1)OCc1ccccc1
597	CHLORQUINALDOL	positive-signal	1.61648	5.03534	1.7409	14.5641	0.554404	2.67856	0.0343116	3	126	100118	18220719	Cc1ccc2c(Cl)cc(Cl)c(O)c2n1
598	TYROTHRICIN	positive-signal	1.60984	5.002	2.29457	10.904	0.830545	2.38913	0.00233661	6	236	100115	18220609	CC(C)C[C@@H]1NC(=O)[C@H](CCCN)NC(=O)[C@H](C(C)C)NC(=O)[C@H](Cc2ccc(O)cc2)N[C@@H](CCC(=O)O)C(=O)N[C@@H](CC(N)=O)C(=O)[C@@H](Cc2ccccc2)NC(=O)[C@H](Cc2ccccc2)NC(=O)[C@@H]2CCCN2C(=O)[C@@H](Cc2ccccc2)NC1=O
599	IBUDILAST	positive-signal	1.60866	4.99613	2.70612	9.224	0.995516	2.22181	7.5756e-05	10	382	100111	18220463	CC(C)C(=O)c1c(C(C)C)nn2ccccc12
600	PANIPENEM	positive-signal	1.60438	4.97476	2.95244	8.38229	1.08263	2.12612	2.76e-06	14	530	100107	18220315	CC(=N)N1CC[C@H](SC2=C(C(=O)O)N3C(=O)[C@H]([C@@H](C)O)[C@H]3C2)C1
601	LEVOFLOXACIN	positive-signal	1.60303	4.96807	4.78129	5.16214	1.56471	1.64135	0	2760	103397	97361	18117448	C[C@H]1COc2c(N3CCN(C)CC3)c(F)cc3c(=O)c(C(=O)O)cn1c23
602	TINIDAZOLE	positive-signal	1.60152	4.96057	3.16331	7.77897	1.15162	2.05142	4.64e-08	19	715	100102	18220130	CCS(=O)(=O)CCn1c([N+](=O)[O-])cnc1C
603	ALITRETINOIN	positive-signal	1.59907	4.94845	1.93988	12.6231	0.662624	2.53552	0.0143582	4	165	100117	18220680	CC1=C(/C=C/C(C)=C\C=C\C(C)=C\C(=O)O)C(C)(C)CCC1
604	PIVMECILLINAM	positive-signal	1.59582	4.93236	3.18056	7.64903	1.15706	2.03458	2.24e-08	20	756	100101	18220089	CC(C)(C)C(=O)OCOC(=O)[C@@H]1N2C(=O)[C@@H](N=CN3CCCCCC3)[C@H]2SC1(C)C
605	AZULENE	positive-signal	1.59304	4.91869	1.70114	14.222	0.531297	2.65479	0.0363473	3	129	100118	18220716	c1ccc2cccc-2cc1
606	ETOFENAMATE	positive-signal	1.59304	4.91869	1.70114	14.222	0.531297	2.65479	0.0363473	3	129	100118	18220716	O=C(OCCOCCO)c1ccccc1Nc1cccc(C(F)(F)F)c1
607	MIDAZOLAM	positive-signal	1.58722	4.89014	4.56836	5.23458	1.51915	1.65529	3.23e-293	858	32168	99263	18188677	Cc1ncc2n1-c1ccc(Cl)cc1C(c1ccccc1F)=NC2
608	MEQUITAZINE	positive-signal	1.58554	4.88195	3.73012	6.38945	1.31644	1.85465	4.64e-20	54	2032	100067	18218813	c1ccc2c(c1)Sc1ccccc1N2CC1CN2CCC1CC2
609	LORMETAZEPAM	positive-signal	1.58515	4.88002	4.26587	5.58258	1.45065	1.71965	5.72e-76	218	8162	99903	18212683	CN1C(=O)C(O)N=C(c2ccccc2Cl)c2cc(Cl)ccc21
610	TOFOGLIFLOZIN	positive-signal	1.58328	4.8709	2.0884	11.3607	0.736398	2.43016	0.00628565	5	205	100116	18220640	CCc1ccc(Cc2ccc3c(c2)[C@]2(OC3)O[C@H](CO)[C@@H](O)[C@H](O)[C@H]2O)cc1
611	ACENOCOUMAROL	positive-signal	1.5832	4.87053	4.3187	5.49288	1.46295	1.70345	1.79e-94	273	10241	99848	18210604	CC(=O)CC(c1ccc([N+](=O)[O-])cc1)c1c(O)c2ccccc2oc1=O
612	NAFAMOSTAT	positive-signal	1.57935	4.8518	3.01794	7.79999	1.10458	2.05412	3.23e-07	17	656	100104	18220189	N=C(N)c1ccc2cc(OC(=O)c3ccc(N=C(N)N)cc3)ccc2c1
613	ALBENDAZOLE	positive-signal	1.57862	4.84824	3.80002	6.1856	1.33501	1.82222	5.08e-24	66	2497	100055	18218348	CCCSc1ccc2nc(NC(=O)OC)[nH]c2c1
614	IVERMECTIN	positive-signal	1.57853	4.8478	4.10435	5.72591	1.41205	1.745	8.59e-50	142	5355	99979	18215490	CC[C@H](C)[C@H]1O[C@]2(CC[C@@H]1C)C[C@@H]1C[C@@H](C/C=C(\C)[C@@H](O[C@H]3C[C@H](OC)[C@@H](O[C@H]4C[C@H](OC)[C@@H](O)[C@H](C)O4)[C@H](C)O3)[C@@H](C)/C=C/C=C3\CO[C@@H]4[C@H](O)C(C)=C[C@@H](C(=O)O1)[C@]34O)O2
615	CEFPROZIL	positive-signal	1.57759	4.84329	3.41846	6.86201	1.22919	1.926	2.16e-12	32	1221	100089	18219624	C/C=C/C1=C(C(=O)O)N2C(=O)[C@@H](NC(=O)[C@H](N)c3ccc(O)cc3)[C@H]2SC1
616	CLOFAZIMINE	positive-signal	1.57734	4.84207	4.08725	5.73628	1.40787	1.74681	4.8e-48	137	5173	99984	18215672	CC(C)N=c1cc2n(-c3ccc(Cl)cc3)c3ccccc3nc-2cc1Nc1ccc(Cl)cc1
617	PENICILLAMINE	positive-signal	1.57689	4.83989	3.35754	6.9767	1.21121	1.94258	2.36e-11	29	1109	100092	18219736	CC(C)(S)[C@@H](N)C(=O)O
618	POTASSIUM ASPARTATE	positive-signal	1.57587	4.83496	3.8468	6.07695	1.34724	1.8045	5.18e-27	75	2843	100046	18218002	N[C@@H](CC(=O)O)C(=O)O
619	BETAMIPRON	positive-signal	1.57384	4.82514	2.75147	8.46168	1.01213	2.13555	1.95714e-05	12	471	100109	18220374	O=C(O)CCNC(=O)c1ccccc1
620	GLYCINE	positive-signal	1.57169	4.8148	4.09033	5.66759	1.40863	1.73476	1.77e-51	148	5619	99973	18215226	NCC(=O)O
621	IMIDAPRIL	positive-signal	1.56417	4.77871	3.57129	6.39433	1.27293	1.85541	5.64e-17	46	1771	100075	18219074	CCOC(=O)[C@H](CCc1ccccc1)N[C@@H](C)C(=O)N1C(=O)N(C)C[C@H]1C(=O)O
622	LUMEFANTRINE	positive-signal	1.56374	4.77666	2.83566	8.04629	1.04227	2.08521	4.34e-06	14	552	100107	18220293	CCCCN(CCCC)CC(O)c1cc(Cl)cc2c1-c1ccc(Cl)cc1/C2=C/c1ccc(Cl)cc1
623	CEFIDEROCOL	positive-signal	1.56268	4.77158	2.58545	8.80619	0.949898	2.17545	0.000109249	10	400	100111	18220445	CC(C)(O/N=C(\C(=O)N[C@@H]1C(=O)N2C(C(=O)O)=C(C[N+]3(CCNC(=O)c4ccc(O)c(O)c4Cl)CCCC3)CS[C@H]12)c1csc(N)n1)C(=O)O
624	LEVODROPROPIZINE	positive-signal	1.56268	4.77158	2.58545	8.80619	0.949898	2.17545	0.000109249	10	400	100111	18220445	OC[C@@H](O)CN1CCN(c2ccccc2)CC1
625	LERCANIDIPINE	positive-signal	1.56116	4.76435	4.37024	5.194	1.47482	1.6475	8.55e-178	531	20387	99590	18200458	COC(=O)C1=C(C)NC(C)=C(C(=O)OC(C)(C)CN(C)CCC(c2ccccc2)c2ccccc2)C1c1cccc([N+](=O)[O-])c1
626	EPHEDRINE	positive-signal	1.55927	4.75536	3.93651	5.74453	1.3703	1.74825	3.08e-38	110	4232	100011	18216613	CN[C@@H](C)[C@H](O)c1ccccc1
627	PROGUANIL	positive-signal	1.55334	4.72723	3.71876	6.00919	1.31339	1.79329	4.06e-24	68	2638	100053	18218207	CC(C)N=C(N)/N=C(\N)Nc1ccc(Cl)cc1
628	APALUTAMIDE	positive-signal	1.55294	4.72534	4.13466	5.40042	1.4194	1.68648	1.41e-74	221	8545	99900	18212300	CNC(=O)c1ccc(N2C(=S)N(c3cnc(C#N)c(C(F)(F)F)c3)C(=O)C23CCC3)cc1F
629	VALACICLOVIR	positive-signal	1.55198	4.7208	4.51085	4.94053	1.50649	1.59747	0	1940	75966	98181	18144879	CC(C)[C@H](N)C(=O)OCCOCn1cnc2c(=O)[nH]c(N)nc21
630	POLAPREZINC	positive-signal	1.55011	4.71197	3.58247	6.19759	1.27605	1.82416	9.54e-19	52	2028	100069	18218817	NCCC(=O)N[C@@H](Cc1cnc[nH]1)C(=O)O
631	PANCURONIUM	positive-signal	1.54932	4.70828	3.12603	7.0914	1.13976	1.95888	4.54e-09	23	908	100098	18219937	CC(=O)O[C@H]1C[C@@H]2CC[C@@H]3[C@H](CC[C@@]4(C)[C@H]3C[C@H]([N+]3(C)CCCCC3)[C@@H]4OC(C)=O)[C@@]2(C)C[C@@H]1[N+]1(C)CCCCC1
632	XIPAMIDE	positive-signal	1.54093	4.66894	3.69176	5.90478	1.3061	1.77576	8.14e-25	71	2788	100050	18218057	Cc1cccc(C)c1NC(=O)c1cc(S(N)(=O)=O)c(Cl)cc1O
633	ETHYL ETHER	positive-signal	1.54056	4.66722	3.12518	6.97014	1.13949	1.94164	2.47e-09	24	955	100097	18219890	CCOCC
634	IMIDAFENACIN	positive-signal	1.54046	4.66674	2.59891	8.37984	0.955092	2.12583	5.9016e-05	11	448	100110	18220397	Cc1nccn1CCC(C(N)=O)(c1ccccc1)c1ccccc1
635	CLENBUTEROL	positive-signal	1.53842	4.65722	2.65638	8.16514	0.976965	2.09987	2.7368e-05	12	488	100109	18220357	CC(C)(C)NCC(O)c1cc(Cl)c(N)c(Cl)c1
636	AMOROLFINE	positive-signal	1.53823	4.65636	2.59317	8.36106	0.952881	2.12359	6.01646e-05	11	449	100110	18220396	CCC(C)(C)c1ccc(CC(C)CN2C[C@@H](C)O[C@@H](C)C2)cc1
637	DIOSMIN	positive-signal	1.53476	4.64021	3.84142	5.60511	1.34584	1.72368	2.49e-37	110	4337	100011	18216508	COc1ccc(-c2cc(=O)c3c(O)cc(O[C@@H]4O[C@H](CO[C@@H]5O[C@@H](C)[C@H](O)[C@@H](O)[C@H]5O)[C@@H](O)[C@H](O)[C@H]4O)cc3o2)cc1O
638	MEPACRINE	positive-signal	1.53361	4.6349	2.24531	9.56766	0.808842	2.25839	0.00149772	7	294	100114	18220551	CCN(CC)CCCC(C)Nc1c2ccc(Cl)cc2nc2ccc(OC)cc12
639	SITAFLOXACIN	positive-signal	1.53256	4.63003	2.12558	10.0853	0.754045	2.31108	0.00338707	6	255	100115	18220590	N[C@@H]1CN(c2c(F)cc3c(=O)c(C(=O)O)cn([C@@H]4C[C@@H]4F)c3c2Cl)CC12CC2
640	DEANOL	positive-signal	1.52907	4.6139	1.81024	11.7598	0.593462	2.46469	0.0179988	4	177	100117	18220668	CN(C)CCO
641	SCUTELLARIA BAICALENSIS	positive-signal	1.52898	4.61346	2.78662	7.63794	1.02483	2.03313	2.94e-06	15	611	100106	18220234	CN(C)CCCN1c2ccccc2C(C)(C)c2ccccc21
642	FOSAMPRENAVIR	positive-signal	1.52774	4.60774	3.53825	6.00051	1.26363	1.79184	1.19e-19	56	2232	100065	18218613	CC(C)CN(C[C@@H](OP(=O)(O)O)[C@H](Cc1ccccc1)NC(=O)O[C@H]1CCOC1)S(=O)(=O)c1ccc(N)cc1
643	PIRACETAM	positive-signal	1.52255	4.58392	3.43681	6.11391	1.23454	1.81057	1.19e-16	47	1886	100074	18218959	NC(=O)CN1CCCC1=O
644	IMIQUIMOD	positive-signal	1.52207	4.58169	3.67222	5.7164	1.3008	1.74334	2.97e-27	80	3199	100041	18217646	CC(C)Cn1cnc2c(N)nc3ccccc3c21
645	ENOXOLONE	positive-signal	1.52016	4.57297	2.60866	8.01641	0.958835	2.08149	3.24958e-05	12	497	100109	18220348	CC1(C)[C@@H](O)CC[C@]2(C)[C@H]3C(=O)C=C4[C@@H]5C[C@@](C)(C(=O)O)CC[C@]5(C)CC[C@@]4(C)[C@]3(C)CC[C@@H]12
646	VALPROIC ACID	positive-signal	1.51998	4.57214	4.4104	4.7398	1.48397	1.556	0	3130	127724	96991	18093121	CCCC(CCC)C(=O)O
647	CLOBAZAM	positive-signal	1.51993	4.57191	4.21807	4.95542	1.43938	1.60048	1.94e-195	610	24417	99511	18196428	CN1C(=O)CC(=O)N(c2ccccc2)c2cc(Cl)ccc21
648	OXAZOLAM	positive-signal	1.51866	4.56609	1.58077	13.1892	0.457914	2.5794	0.043569	3	139	100118	18220706	CC1CN2CC(=O)Nc3ccc(Cl)cc3C2(c2ccccc2)O1
649	TRANEXAMIC ACID	positive-signal	1.51732	4.55998	4.03086	5.15857	1.39398	1.64066	5.6e-84	259	10377	99862	18210468	NCC1CCC(C(=O)O)CC1
650	FONDAPARINUX	positive-signal	1.51623	4.55503	4.00519	5.18035	1.38759	1.64487	3.08e-77	238	9546	99883	18211299	CO[C@H]1O[C@H](COS(=O)(=O)O)[C@@H](O[C@@H]2O[C@@H](C(=O)O)[C@@H](O[C@H]3O[C@H](COS(=O)(=O)O)[C@@H](O[C@@H]4O[C@H](C(=O)O)[C@@H](O[C@H]5O[C@H](COS(=O)(=O)O)[C@@H](O)[C@H](O)[C@H]5NS(=O)(=O)O)[C@H](O)[C@H]4O)[C@H](OS(=O)(=O)O)[C@H]3NS(=O)(=O)O)[C@H](O)[C@H]2OS(=O)(=O)O)[C@H](O)[C@H]1NS(=O)(=O)O
651	BEZAFIBRATE	positive-signal	1.51422	4.54585	3.68538	5.60722	1.30437	1.72406	6.64e-30	89	3585	100032	18217260	CC(C)(Oc1ccc(CCNC(=O)c2ccc(Cl)cc2)cc1)C(=O)O
652	FLAVOXATE	positive-signal	1.51245	4.53785	2.98645	6.89519	1.09408	1.93082	1.85e-08	22	902	100099	18219943	Cc1c(-c2ccccc2)oc2c(C(=O)OCCN3CCCCC3)cccc2c1=O
653	CYAMEMAZINE	positive-signal	1.51173	4.53457	3.93693	5.22293	1.3704	1.65306	5.88e-64	197	7938	99924	18212907	CC(CN(C)C)CN1c2ccccc2Sc2ccc(C#N)cc21
654	FLAVINE ADENINE DINUCLEOTIDE	positive-signal	1.51157	4.53384	2.45759	8.36417	0.899181	2.12396	0.000163377	10	421	100111	18220424	Cc1cc2nc3c(=O)[nH]c(=O)nc-3n(C[C@H](O)[C@H](O)[C@H](O)COP(=O)(O)OP(=O)(O)OC[C@H]3O[C@@H](n4cnc5c(N)ncnc54)[C@H](O)[C@@H]3O)c2cc1C
655	BENZBROMARONE	positive-signal	1.5102	4.52764	3.37358	6.07649	1.21597	1.80443	8.08e-16	45	1829	100076	18219016	CCc1oc2ccccc2c1C(=O)c1cc(Br)c(O)c(Br)c1
656	DOXAPRAM	positive-signal	1.50935	4.52379	2.07727	9.85173	0.731055	2.28765	0.00378208	6	261	100115	18220584	CCN1CC(CCN2CCOCC2)C(c2ccccc2)(c2ccccc2)C1=O
657	MICAFUNGIN	positive-signal	1.509	4.5222	3.96419	5.15874	1.3773	1.64069	3.31e-73	227	9171	99894	18211674	CCCCCOc1ccc(-c2cc(-c3ccc(C(=O)N[C@H]4C[C@@H](O)[C@@H](O)NC(=O)[C@@H]5[C@@H](O)[C@@H](C)CN5C(=O)[C@H]([C@H](O)CC(N)=O)NC(=O)[C@H]([C@H](O)[C@@H](O)c5ccc(O)c(OS(=O)(=O)O)c5)NC(=O)[C@@H]5C[C@@H](O)CN5C(=O)[C@H]([C@@H](C)O)NC4=O)cc3)no2)cc1
658	ETIZOLAM	positive-signal	1.50612	4.50918	3.93482	5.16737	1.36987	1.64236	2.74e-68	212	8590	99909	18212255	CCc1cc2c(s1)-n1c(C)nnc1CN=C2c1ccccc1Cl
659	PEROSPIRONE	positive-signal	1.50502	4.50426	2.62474	7.72966	0.964983	2.04506	1.75615e-05	13	545	100108	18220300	O=C1[C@H]2CCCC[C@H]2C(=O)N1CCCCN1CCN(c2nsc3ccccc23)CC1
660	AMIDOTRIZOIC ACID	positive-signal	1.50079	4.48523	2.92374	6.88066	1.07286	1.92872	4.73e-08	21	872	100100	18219973	CC(=O)Nc1c(I)c(NC(C)=O)c(I)c(C(=O)O)c1I
661	GADOVERSETAMIDE	positive-signal	1.49745	4.47028	3.08261	6.48262	1.12578	1.86913	2.94e-10	28	1160	100093	18219685	COCCNC(=O)CN(CCN(CCN(CC(=O)O)CC(=O)NCCOC)CC(=O)O)CC(=O)O
662	CLOTIAZEPAM	positive-signal	1.49565	4.46224	3.31411	6.00811	1.19819	1.79311	2.76e-15	44	1815	100077	18219030	CCc1cc2c(s1)N(C)C(=O)CN=C2c1ccccc1Cl
663	BAMIFYLLINE	positive-signal	1.49368	4.45343	2.15816	9.18982	0.769255	2.2181	0.00186691	7	306	100114	18220539	CCN(CCO)CCn1c(Cc2ccccc2)nc2c1c(=O)n(C)c(=O)n2C
664	DIHYDRALAZINE	positive-signal	1.4905	4.43929	2.7628	7.13309	1.01625	1.96475	1.05e-06	17	717	100104	18220128	NNc1nnc(NN)c2ccccc12
665	DISTIGMINE	positive-signal	1.48703	4.42394	3.03044	6.45822	1.10871	1.86535	7.59e-10	27	1131	100094	18219714	CN(CCCCCCN(C)C(=O)Oc1ccc[n+](C)c1)C(=O)Oc1ccc[n+](C)c1
666	THIAMYLAL	positive-signal	1.48667	4.42232	2.03111	9.62871	0.708581	2.26475	0.00421022	6	267	100115	18220578	C=CCC1(C(C)CCC)C(=O)NC(=S)NC1=O
667	DIMENHYDRINATE	positive-signal	1.48376	4.40952	3.88952	4.99904	1.35828	1.60924	2.45e-78	250	10358	99871	18210487	CN(C)CCOC(c1ccccc1)c1ccccc1
668	ACTARIT	positive-signal	1.48344	4.4081	1.52676	12.7271	0.423148	2.54374	0.0474274	3	144	100118	18220701	CC(=O)Nc1ccc(CC(=O)O)cc1
669	LEVETIRACETAM	positive-signal	1.48326	4.40727	4.24532	4.5754	1.44582	1.5207	0	2887	121950	97234	18098895	CC[C@@H](C(N)=O)N1CCCC1=O
670	BEXAROTENE	positive-signal	1.47946	4.39058	3.06563	6.28817	1.12025	1.83867	1.03e-10	30	1264	100091	18219581	C=C(c1ccc(C(=O)O)cc1)c1cc2c(cc1C)C(C)(C)CCC2(C)C
671	BENFOTIAMINE	positive-signal	1.47876	4.38749	3.33657	5.76944	1.20494	1.75257	1.67e-17	52	2178	100069	18218667	C/C(=C(/CCOP(=O)(O)O)SC(=O)c1ccccc1)N(C=O)Cc1cnc(C)nc1N
672	CHLOROPYRAMINE	positive-signal	1.47362	4.36502	2.43204	7.83436	0.888729	2.05852	0.000104765	11	479	100110	18220366	CN(C)CCN(Cc1ccc(Cl)cc1)c1ccccn1
673	TRIBENOSIDE	positive-signal	1.47282	4.36152	1.87216	10.1609	0.627095	2.31854	0.00975886	5	229	100116	18220616	CCOC1O[C@H]([C@@H](COCc2ccccc2)OCc2ccccc2)[C@H](OCc2ccccc2)[C@H]1O
674	TEMOCILLIN	positive-signal	1.4697	4.34792	1.50618	12.5512	0.409573	2.52982	0.0490163	3	146	100118	18220699	CO[C@@]1(NC(=O)C(C(=O)O)c2ccsc2)C(=O)N2[C@@H](C(=O)O)C(C)(C)S[C@@H]21
675	DEXIBUPROFEN	positive-signal	1.46532	4.32891	2.41205	7.7691	0.880478	2.05015	0.000112437	11	483	100110	18220362	CC(C)Cc1ccc([C@H](C)C(=O)O)cc1
676	CETOMACROGOL	positive-signal	1.46333	4.32031	2.93891	6.351	1.07804	1.84861	2.51e-09	26	1116	100095	18219729	CCCCCCCCCCCCCCCCOCCOCCOCCOCCOCCOCCOCCOCCOCCOCCOCCOCCOCCOCCOCCOCCOCCOCCOCCOCCO
677	FIMASARTAN	positive-signal	1.46289	4.31844	1.49609	12.4651	0.402855	2.52293	0.0498204	3	147	100118	18220698	CCCCc1nc(C)c(CC(=S)N(C)C)c(=O)n1Cc1ccc(-c2ccccc2-c2nn[nH]n2)cc1
678	CAPTOPRIL	positive-signal	1.45853	4.29963	3.81318	4.84814	1.33846	1.5786	4.28e-83	273	11600	99848	18209245	C[C@H](CS)C(=O)N1CCC[C@H]1C(=O)O
679	BENIDIPINE	positive-signal	1.45605	4.28897	3.39212	5.42293	1.22146	1.69064	8.3e-23	71	3035	100050	18217810	COC(=O)C1=C(C)NC(C)=C(C(=O)O[C@@H]2CCCN(Cc3ccccc3)C2)[C@@H]1c1cccc([N+](=O)[O-])c1
680	MEXAZOLAM	positive-signal	1.45357	4.27837	1.96558	9.3125	0.675789	2.23136	0.00491807	6	276	100115	18220569	CC1COC2(c3ccccc3Cl)c3cc(Cl)ccc3NC(=O)CN12
681	PENTAMIDINE	positive-signal	1.45281	4.27509	3.58864	5.09285	1.27777	1.62784	1.13e-39	128	5475	99993	18215370	N=C(N)c1ccc(OCCCCCOc2ccc(C(=N)N)cc2)cc1
682	DOPAMINE	positive-signal	1.45273	4.27477	3.6243	5.04198	1.28766	1.6178	2.04e-44	144	6158	99977	18214687	NCCc1ccc(O)c(O)c1
683	ESLICARBAZEPINE	positive-signal	1.45168	4.27029	3.46654	5.2604	1.24316	1.66021	2.35e-28	90	3859	100031	18216986	NC(=O)N1c2ccccc2C[C@H](O)c2ccccc21
684	VONOPRAZAN	positive-signal	1.44697	4.25022	3.59299	5.02767	1.27898	1.61496	1.14e-42	139	5979	99982	18214866	CNCc1cc(-c2ccccc2F)n(S(=O)(=O)c2cccnc2)c1
685	ERYTHROMYCIN	positive-signal	1.44654	4.24838	3.87943	4.65243	1.35569	1.53739	4.62e-142	478	20572	99643	18200273	CC[C@H]1OC(=O)[C@H](C)[C@@H](O[C@H]2C[C@@](C)(OC)[C@@H](O)[C@H](C)O2)[C@H](C)[C@@H](O[C@@H]2O[C@H](C)C[C@H](N(C)C)[C@H]2O)[C@](C)(O)C[C@@H](C)C(=O)[C@H](C)[C@@H](O)[C@]1(C)O
686	SULFAMETHIZOLE	positive-signal	1.44637	4.24765	1.95159	9.24503	0.668646	2.22409	0.00508653	6	278	100115	18220567	Cc1nnc(NS(=O)(=O)c2ccc(N)cc2)s1
687	HYDROXYZINE	positive-signal	1.44539	4.24351	4.0332	4.46479	1.39456	1.49622	0	1544	67027	98577	18153818	OCCOCCN1CCN(C(c2ccccc2)c2ccc(Cl)cc2)CC1
688	NAFTOPIDIL	positive-signal	1.43517	4.20037	3.01133	5.8589	1.10238	1.76796	9.43e-12	35	1538	100086	18219307	COc1ccccc1N1CCN(CC(O)COc2cccc3ccccc23)CC1
689	OXICONAZOLE	positive-signal	1.43435	4.19693	1.80219	9.77379	0.589002	2.2797	0.0113452	5	238	100116	18220607	Clc1ccc(CO/N=C(\Cn2ccnc2)c2ccc(Cl)cc2Cl)c(Cl)c1
690	LEVOBUPIVACAINE	positive-signal	1.43162	4.18548	2.63974	6.63637	0.97068	1.89256	1.14e-06	18	804	100103	18220041	CCCCN1CCCC[C@H]1C(=O)Nc1c(C)cccc1C
691	NEOSTIGMINE	positive-signal	1.43093	4.18258	3.13687	5.57688	1.14323	1.71863	3.19e-15	47	2067	100074	18218778	CN(C)C(=O)Oc1cccc([N+](C)(C)C)c1
692	RALTEGRAVIR	positive-signal	1.43022	4.17963	3.78237	4.61861	1.33035	1.53009	1.14e-115	395	17272	99726	18203573	Cc1nnc(C(=O)NC(C)(C)c2nc(C(=O)NCc3ccc(F)cc3)c(O)c(=O)n2C)o1
693	ECABET	positive-signal	1.43009	4.17909	2.48298	7.0338	0.909459	1.95073	1.85235e-05	14	631	100107	18220214	CC(C)c1cc2c(cc1S(=O)(=O)O)[C@@]1(C)CCC[C@@](C)(C(=O)O)[C@@H]1CC2
694	ETHOSUXIMIDE	positive-signal	1.42531	4.15917	3.14654	5.49768	1.1463	1.70433	5.23e-16	50	2210	100071	18218635	CCC1(C)CC(=O)NC1=O
695	OXETORONE	positive-signal	1.42231	4.14667	1.62883	10.5565	0.487865	2.35675	0.0252421	4	197	100117	18220648	CN(C)CCC=C1c2ccccc2OCc2c1oc1ccccc21
696	DILAZEP	positive-signal	1.42132	4.14257	2.00872	8.54317	0.697499	2.14513	0.00276796	7	329	100114	18220516	COc1cc(C(=O)OCCCN2CCCN(CCCOC(=O)c3cc(OC)c(OC)c(OC)c3)CC2)cc(OC)c1OC
697	MINODRONIC ACID	positive-signal	1.41946	4.1349	2.77032	6.17164	1.01896	1.81996	2.3e-08	24	1078	100097	18219767	O=P(O)(O)C(O)(Cc1cnc2ccccn12)P(=O)(O)O
698	ACAMPROSATE	positive-signal	1.4172	4.12556	3.0545	5.5722	1.11662	1.71779	7.38e-14	43	1919	100078	18218926	CC(=O)NCCCS(=O)(=O)O
699	BENZYLPENICILLIN	positive-signal	1.41636	4.12211	3.66897	4.63121	1.29991	1.53282	3.73e-84	290	12853	99831	18207992	CC1(C)S[C@@H]2[C@H](NC(=O)Cc3ccccc3)C(=O)N2[C@H]1C(=O)O
700	ALIZAPRIDE	positive-signal	1.41589	4.12015	3.1931	5.31635	1.16099	1.67079	1.01e-18	60	2673	100061	18218172	C=CCN1CCCC1CNC(=O)c1cc2[nH]nnc2cc1OC
701	FENOTEROL	positive-signal	1.41581	4.11982	3.43628	4.93932	1.23439	1.59723	1.45e-35	119	5283	100002	18215562	CC(Cc1ccc(O)cc1)NCC(O)c1cc(O)cc(O)c1
702	NICORANDIL	positive-signal	1.4142	4.11319	3.57544	4.73183	1.27409	1.55431	1.76e-58	200	8884	99921	18211961	O=C(NCCO[N+](=O)[O-])c1cccnc1
703	CEFTIZOXIME	positive-signal	1.4136	4.11075	1.76553	9.57122	0.568449	2.25876	0.0122982	5	243	100116	18220602	CO/N=C(\C(=O)N[C@@H]1C(=O)N2C(C(=O)O)=CCS[C@H]12)c1csc(N)n1
704	VOGLIBOSE	positive-signal	1.41349	4.11027	3.38551	4.99019	1.2195	1.60747	3.25e-31	104	4630	100017	18216215	OCC(CO)N[C@H]1C[C@](O)(CO)[C@@H](O)[C@H](O)[C@H]1O
705	CARBINOXAMINE	positive-signal	1.40512	4.076	2.27203	7.3123	0.820674	1.98956	0.000186767	11	513	100110	18220332	CN(C)CCOC(c1ccc(Cl)cc1)c1ccccn1
706	UROKINASE	positive-signal	1.40258	4.06566	2.06021	8.02327	0.722806	2.08235	0.00151644	8	380	100113	18220465	CC(C)OC(=O)Nc1ccc2nc(-c3cscn3)[nH]c2c1
707	MIGLITOL	positive-signal	1.39944	4.05293	3.05783	5.37186	1.1177	1.68117	2.64e-15	49	2223	100072	18218622	OCCN1C[C@H](O)[C@@H](O)[C@H](O)[C@H]1CO
708	LOPRAZOLAM	positive-signal	1.39745	4.04486	2.68751	6.08775	0.988614	1.80628	6.62e-08	23	1057	100098	18219788	CN1CCN(/C=C2\N=C3CN=C(c4ccccc4Cl)c4cc([N+](=O)[O-])ccc4N3C2=O)CC1
709	GLUTAMIC ACID	positive-signal	1.39712	4.04355	3.01403	5.42473	1.10328	1.69097	3.85e-14	45	2048	100076	18218797	N[C@@H](CCC(=O)O)C(=O)O
710	PENTOSTATIN	positive-signal	1.3935	4.02891	2.65302	6.11836	0.975697	1.81129	1.37e-07	22	1016	100099	18219829	OC[C@H]1O[C@@H](n2cnc3c2NC=NC[C@H]3O)C[C@@H]1O
711	CARTEOLOL	positive-signal	1.39344	4.0287	2.7608	5.87888	1.01552	1.77137	5.17e-09	27	1242	100094	18219603	CC(C)(C)NCC(O)COc1cccc2c1CCC(=O)N2
712	CETYLPYRIDINIUM	positive-signal	1.39328	4.02805	2.82968	5.73393	1.04016	1.7464	3.82e-10	31	1423	100090	18219422	CCCCCCCCCCCCCCCC[n+]1ccccc1
713	NICERGOLINE	positive-signal	1.39051	4.01691	2.71303	5.94743	0.998067	1.78296	2.02e-08	25	1155	100096	18219690	CO[C@]12C[C@@H](COC(=O)c3cncc(Br)c3)CN(C)[C@@H]1Cc1cn(C)c3cccc2c13
714	AVIBACTAM	positive-signal	1.38775	4.00581	2.93389	5.46936	1.07633	1.69916	1.31e-12	40	1840	100081	18219005	NC(=O)[C@@H]1CC[C@@H]2CN1C(=O)N2OS(=O)(=O)O
715	ITRACONAZOLE	positive-signal	1.3759	3.95865	3.51345	4.46027	1.2566	1.49521	1.38e-76	276	12737	99845	18208108	CCC(C)n1ncn(-c2ccc(N3CCN(c4ccc(OC[C@H]5CO[C@](Cn6cncn6)(c6ccc(Cl)cc6Cl)O5)cc4)CC3)cc2)c1=O
716	BUCILLAMINE	positive-signal	1.37083	3.93863	2.81087	5.51887	1.03349	1.70817	9.59e-11	34	1594	100087	18219251	CC(C)(S)C(=O)N[C@@H](CS)C(=O)O
717	TENOXICAM	positive-signal	1.36422	3.91266	2.32555	6.58292	0.843955	1.88448	3.71756e-05	14	674	100107	18220171	CN1C(C(=O)Nc2ccccn2)=C(O)c2sccc2S1(=O)=O
718	LOXAPINE	positive-signal	1.36102	3.90015	3.29357	4.61845	1.19197	1.53006	2.86e-38	137	6422	99984	18214423	CN1CCN(C2=Nc3ccccc3Oc3ccc(Cl)cc32)CC1
719	EPALRESTAT	positive-signal	1.35978	3.89533	2.31531	6.55361	0.839542	1.88002	3.89431e-05	14	677	100107	18220168	CC(/C=C1\SC(=S)N(CC(=O)O)C1=O)=C\c1ccccc1
720	SULFASALAZINE	positive-signal	1.35886	3.89175	3.70179	4.09144	1.30882	1.4089	0	1591	75311	98530	18145534	O=C(O)c1cc(N=Nc2ccc(S(=O)(=O)Nc3ccccn3)cc2)ccc1O
721	ISOSORBIDE DINITRATE	positive-signal	1.35859	3.8907	3.46115	4.37355	1.2416	1.47557	5.67e-78	287	13476	99834	18207369	O=[N+]([O-])O[C@H]1CO[C@H]2[C@@H]1OC[C@H]2O[N+](=O)[O-]
722	PROMAZINE	positive-signal	1.35599	3.88062	2.89295	5.20547	1.06228	1.64971	1.52e-13	45	2134	100076	18218711	CN(C)CCCN1c2ccccc2Sc2ccccc21
723	PHENAZONE	positive-signal	1.35391	3.87253	2.37796	6.30644	0.866242	1.84157	1.15646e-05	16	775	100105	18220070	Cc1cc(=O)n(-c2ccccc2)n1C
724	DIHYDROERGOTOXINE	positive-signal	1.35384	3.87227	1.87864	7.98154	0.630549	2.07713	0.00396979	7	352	100114	18220493	CN1C[C@H](C(=O)N[C@]2(C)O[C@@]3(O)[C@@H]4CCCN4C(=O)[C@H](Cc4ccccc4)N3C2=O)CC2c3cccc4[nH]cc(c34)C[C@H]21
725	IDELALISIB	positive-signal	1.35165	3.8638	3.27831	4.55384	1.18733	1.51597	5.68e-40	145	6860	99976	18213985	CC[C@H](Nc1ncnc2nc[nH]c12)c1nc2cccc(F)c2c(=O)n1-c1ccccc1
726	IOPROMIDE	positive-signal	1.35132	3.86254	3.29148	4.53267	1.19134	1.51131	4.57e-42	153	7240	99968	18213605	COCC(=O)Nc1c(I)c(C(=O)NCC(O)CO)c(I)c(C(=O)N(C)CC(O)CO)c1I
727	LAUROMACROGOL 400	positive-signal	1.35086	3.86075	2.74175	5.43645	1.0086	1.69313	2.94e-10	33	1579	100088	18219266	CCCCCCCCCCCCOCCO
728	CLOFARABINE	positive-signal	1.34908	3.85388	3.07266	4.83372	1.12254	1.57562	1.14e-21	76	3614	100045	18217231	Nc1nc(Cl)nc2c1ncn2[C@@H]1O[C@H](CO)[C@@H](O)[C@@H]1F
729	AMEZINIUM	positive-signal	1.34709	3.84622	2.19648	6.73505	0.786858	1.90732	0.000159054	12	591	100109	18220254	COc1cc(N)cn[n+]1-c1ccccc1
730	PHENPROCOUMON	positive-signal	1.34646	3.84378	3.33323	4.43254	1.20394	1.48897	2.66e-52	193	9174	99928	18211671	CCC(c1ccccc1)c1c(O)c2ccccc2oc1=O
731	ETORICOXIB	positive-signal	1.34451	3.8363	3.28542	4.47954	1.18949	1.49952	2.39e-44	163	7765	99958	18213080	Cc1ccc(-c2ncc(Cl)cc2-c2ccc(S(C)(=O)=O)cc2)cn1
732	DEMECLOCYCLINE	positive-signal	1.34388	3.83391	1.94359	7.56272	0.664538	2.02323	0.00216473	8	403	100113	18220442	CN(C)[C@@H]1C(=O)C(C(N)=O)=C(O)[C@@]2(O)C(=O)C3=C(O)c4c(O)ccc(Cl)c4[C@@H](O)[C@H]3C[C@@H]12
733	SULPIRIDE	positive-signal	1.34154	3.82493	3.15385	4.6388	1.14862	1.53446	4.51e-29	105	5023	100016	18215822	CCN1CCCC1CNC(=O)c1cc(S(N)(=O)=O)ccc1OC
734	CILAZAPRIL	positive-signal	1.33826	3.8124	2.64741	5.49005	0.973582	1.70294	4.59e-09	29	1408	100092	18219437	CCOC(=O)[C@H](CCc1ccccc1)N[C@H]1CCCN2CCC[C@@H](C(=O)O)N2C1=O
735	CALCIFEDIOL	positive-signal	1.3367	3.80645	2.96276	4.89041	1.08612	1.58728	1.02e-17	62	2989	100059	18217856	C=C1CC[C@H](O)C/C1=C/C=C1\CCC[C@]2(C)[C@@H]([C@H](C)CCCC(C)(C)O)CC[C@@H]12
736	BIAPENEM	positive-signal	1.3361	3.80416	2.0008	7.23294	0.693546	1.97865	0.001188	9	454	100112	18220391	C[C@@H](O)[C@H]1C(=O)N2C(C(=O)O)=C(SC3Cn4cnc[n+]4C3)[C@H](C)[C@H]12
737	ARTEMETHER	positive-signal	1.33217	3.78927	2.29134	6.26644	0.829139	1.83521	2.7847e-05	15	744	100106	18220101	CO[C@H]1O[C@@H]2O[C@@]3(C)CC[C@H]4[C@H](C)CC[C@@H]([C@H]1C)[C@@]24OO3
738	REPAGLINIDE	positive-signal	1.32758	3.77189	3.34424	4.25423	1.20724	1.44791	4.53e-71	271	13125	99850	18207720	CCOc1cc(CC(=O)N[C@@H](CC(C)C)c2ccccc2N2CCCCC2)ccc1C(=O)O
739	MOSAPRIDE	positive-signal	1.32715	3.7703	3.14765	4.51611	1.14666	1.50765	1.93e-32	120	5821	100001	18215024	CCOc1cc(N)c(Cl)cc1C(=O)NCC1CN(Cc2ccc(F)cc2)CCO1
740	PROPIONIC ACID	positive-signal	1.32711	3.77012	1.62048	8.77132	0.482724	2.17149	0.0171341	5	265	100116	18220580	CCC(=O)O
741	ZOPICLONE	positive-signal	1.32475	3.76125	3.54274	3.99323	1.2649	1.3846	5.44e-282	1106	53975	99015	18166870	CN1CCN(C(=O)OC2c3nccnc3C(=O)N2c2ccc(Cl)cn2)CC1
742	CIBENZOLINE	positive-signal	1.32354	3.7567	2.23334	6.31915	0.803498	1.84358	5.67685e-05	14	702	100107	18220143	c1ccc(C2(c3ccccc3)CC2C2=NCCN2)cc1
743	METHAZOLAMIDE	positive-signal	1.32311	3.75508	1.82221	7.73824	0.600048	2.04617	0.00466779	7	363	100114	18220482	CC(=O)N=c1sc(S(N)(=O)=O)nn1C
744	CHLORAMBUCIL	positive-signal	1.32244	3.75256	3.0251	4.65496	1.10694	1.53793	4.5e-23	84	4100	100037	18216745	O=C(O)CCCc1ccc(N(CCCl)CCCl)cc1
745	MOXIFLOXACIN	positive-signal	1.32175	3.74999	3.4833	4.0371	1.24798	1.39553	3.32e-185	725	35396	99396	18185449	COc1c(N2C[C@@H]3CCCN[C@@H]3C2)c(F)cc2c(=O)c(C(=O)O)cn(C3CC3)c12
746	ELOBIXIBAT	positive-signal	1.32036	3.74478	1.81724	7.71685	0.59732	2.04341	0.00473554	7	364	100114	18220481	CCCCC1(CCCC)CN(c2ccccc2)c2cc(SC)c(OCC(=O)N[C@@H](C(=O)NCC(=O)O)c3ccccc3)cc2S(=O)(=O)C1
747	ESTAZOLAM	positive-signal	1.31289	3.71688	2.85596	4.83732	1.04941	1.57636	9.98e-16	56	2767	100065	18218078	Clc1ccc2c(c1)C(c1ccccc1)=NCc1nncn1-2
748	VALPROMIDE	positive-signal	1.31234	3.71486	2.61044	5.28654	0.95952	1.66516	2.44e-09	31	1543	100090	18219302	CCCC(CCC)C(N)=O
749	PERINDOPRIL	positive-signal	1.31068	3.70868	3.48722	3.94422	1.2491	1.37225	8.92e-262	1044	51647	99077	18169198	CCC[C@H](N[C@@H](C)C(=O)N1[C@H](C(=O)O)C[C@@H]2CCCC[C@@H]21)C(=O)OCC
750	SODIUM LAURYL SULFOACETATE	positive-signal	1.31025	3.70709	2.01218	6.82967	0.699217	1.92128	0.000757938	10	515	100111	18220330	CCCCCCCCCCCCOC(=O)CS(=O)(=O)O
751	PENTOBARBITAL	positive-signal	1.31016	3.70678	2.36735	5.80405	0.861771	1.75856	3.19e-06	19	957	100102	18219888	CCCC(C)C1(CC)C(=O)NC(=O)NC1=O
752	SORBITOL	positive-signal	1.30945	3.70415	2.82556	4.85595	1.03871	1.5802	6.59e-15	53	2629	100068	18218216	OC[C@@H](O)[C@@H](O)[C@H](O)[C@@H](O)CO
753	ETRAVIRINE	positive-signal	1.30912	3.70292	3.00343	4.56532	1.09976	1.51849	5.6e-24	89	4401	100032	18216444	Cc1cc(C#N)cc(C)c1Oc1nc(Nc2ccc(C#N)cc2)nc(N)c1Br
754	MEPIVACAINE	positive-signal	1.30664	3.69374	2.64931	5.14989	0.9743	1.63898	2.65e-10	35	1749	100086	18219096	Cc1cccc(C)c1NC(=O)C1CCCCN1C
755	SERRAPEPTASE	positive-signal	1.30459	3.68616	2.93485	4.62979	1.07666	1.53251	2.39e-20	75	3729	100046	18217116	O=C1c2c(O)c(=O)ccn2N2CN1C/C=C\COc1ccncc1C2c1ccccc1
756	GLYCEROL	positive-signal	1.30413	3.68447	3.25076	4.17604	1.17889	1.42936	7.18e-64	250	12395	99871	18208450	OCC(O)CO
757	TOLPERISONE	positive-signal	1.30361	3.68257	2.26188	5.9956	0.816196	1.79103	2.09488e-05	16	815	100105	18220030	Cc1ccc(C(=O)C(C)CN2CCCCC2)cc1
758	AZELNIDIPINE	positive-signal	1.29774	3.66101	2.76295	4.85096	1.0163	1.57918	1.03e-13	49	2461	100072	18218384	CC1=C(C(=O)OC(C)C)C(c2cccc([N+](=O)[O-])c2)C(C(=O)OC2CN(C(c3ccccc3)c3ccccc3)C2)=C(N)N1
759	OXETACAINE	positive-signal	1.29601	3.65468	2.0877	6.39779	0.736063	1.85595	0.000250382	12	622	100109	18220223	CN(C(=O)CN(CCO)CC(=O)N(C)C(C)(C)Cc1ccccc1)C(C)(C)Cc1ccccc1
760	METHIONINE	positive-signal	1.29508	3.65129	3.13865	4.24765	1.14379	1.44637	8.86e-44	171	8558	99950	18212287	CSCC[C@H](N)C(=O)O
761	BENDAMUSTINE	positive-signal	1.29292	3.64341	3.33763	3.97721	1.20526	1.38058	6.79e-127	512	25694	99609	18195151	Cn1c(CCCC(=O)O)nc2cc(N(CCCl)CCCl)ccc21
762	ALFUZOSIN	positive-signal	1.29175	3.63915	3.24404	4.08239	1.17682	1.40668	2.26e-74	297	14909	99824	18205936	COc1cc2nc(N(C)CCCNC(=O)C3CCCO3)nc(N)c2cc1OC
763	DEXMEDETOMIDINE	positive-signal	1.29135	3.63771	3.01302	4.39191	1.10294	1.47976	1.22e-28	110	5532	100011	18215313	Cc1cccc([C@H](C)c2cnc[nH]2)c1C
764	CLADRIBINE	positive-signal	1.29034	3.63401	3.0871	4.27781	1.12723	1.45344	1.16e-37	147	7394	99974	18213451	Nc1nc(Cl)nc2c1ncn2[C@H]1C[C@H](O)[C@@H](CO)O1
765	PSORALEN	positive-signal	1.28972	3.63178	1.42843	9.23378	0.356575	2.22287	0.0379554	4	225	100117	18220620	O=c1ccc2cc3ccoc3cc2o1
766	CAPREOMYCIN	positive-signal	1.28765	3.62427	2.02167	6.49729	0.703922	1.87139	0.000490335	11	577	100110	18220268	NCCC[C@H](N)CC(=O)NC[C@@H]1NC(=O)[C@H](CO)NC(=O)[C@@H](N)CNC(=O)[C@H]([C@H]2CCN=C(N)N2)NC(=O)/C(=C\NC(N)=O)NC1=O
767	ARGATROBAN	positive-signal	1.28531	3.61579	2.56836	5.09036	0.943269	1.62735	1.43e-09	33	1686	100088	18219159	CC1CNc2c(cccc2S(=O)(=O)N[C@@H](CCCN=C(N)N)C(=O)N2CC[C@@H](C)C[C@@H]2C(=O)O)C1
768	IPRAGLIFLOZIN	positive-signal	1.28345	3.60907	1.95929	6.64802	0.672582	1.89432	0.000923471	10	529	100111	18220316	OC[C@H]1O[C@@H](c2ccc(F)c(Cc3cc4ccccc4s3)c2)[C@H](O)[C@@H](O)[C@@H]1O
769	DIETHYLSTILBESTROL	positive-signal	1.2829	3.60708	1.55098	8.38891	0.438888	2.12691	0.0202371	5	277	100116	18220568	CC/C(=C(/CC)c1ccc(O)cc1)c1ccc(O)cc1
770	DIMETICONE	positive-signal	1.28259	3.60596	2.9414	4.42068	1.07888	1.48629	1.86e-24	94	4772	100027	18216073	C[Si](C)(C)O[Si](C)(C)O[Si](C)(C)C
771	OXAZEPAM	positive-signal	1.28175	3.60295	3.31493	3.916	1.19844	1.36507	2.59e-138	567	28782	99554	18192063	O=C1Nc2ccc(Cl)cc2C(c2ccccc2)=NC1O
772	TOCOPHERYL NICOTINATE	positive-signal	1.28078	3.59946	2.43216	5.32701	0.888779	1.67279	1.52e-07	25	1289	100096	18219556	Cc1c(C)c2c(c(C)c1OC(=O)c1cccnc1)CC[C@@](C)(CCC[C@H](C)CCC[C@H](C)CCCC(C)C)O2
773	ARTESUNATE	positive-signal	1.2782	3.59019	1.65179	7.80333	0.501859	2.05455	0.0109614	6	329	100115	18220516	C[C@H]1[C@H](OC(=O)CCC(=O)O)O[C@@H]2O[C@@]3(C)CC[C@H]4[C@H](C)CC[C@@H]1[C@@]24OO3
774	DICLOXACILLIN	positive-signal	1.27751	3.5877	2.36365	5.44563	0.860208	1.69481	8.95e-07	22	1141	100099	18219704	Cc1onc(-c2c(Cl)cccc2Cl)c1C(=O)N[C@@H]1C(=O)N2[C@@H]1SC(C)(C)[C@@H]2C(=O)O
775	CHLOROQUINE	positive-signal	1.27718	3.58651	2.86826	4.48461	1.05371	1.50065	1.97e-20	78	3985	100043	18216860	CCN(CC)CCCC(C)Nc1ccnc2cc(Cl)ccc12
776	INDAPAMIDE	positive-signal	1.27615	3.58281	3.29689	3.89352	1.19298	1.35931	8.31e-138	569	29046	99552	18191799	CC1Cc2ccccc2N1NC(=O)c1ccc(Cl)c(S(N)(=O)=O)c1
777	NETUPITANT	positive-signal	1.27017	3.56145	2.44176	5.19457	0.89272	1.64761	5.95e-08	27	1405	100094	18219440	Cc1ccccc1-c1cc(N2CCN(C)CC2)ncc1N(C)C(=O)C(C)(C)c1cc(C(F)(F)F)cc(C(F)(F)F)c1
778	VILDAGLIPTIN	positive-signal	1.26905	3.55746	3.11499	4.06277	1.13623	1.40187	1.66e-54	222	11400	99899	18209445	N#C[C@@H]1CCCN1C(=O)CNC12CC3CC(CC(O)(C3)C1)C2
779	TRIPROLIDINE	positive-signal	1.25598	3.51127	2.29142	5.38052	0.82917	1.68278	2.2e-06	21	1114	100100	18219731	Cc1ccc(/C(=C\CN2CCCC2)c2ccccn2)cc1
780	GADOTERIDOL	positive-signal	1.25566	3.51017	2.46709	4.99427	0.903037	1.60829	8.65e-09	31	1633	100090	18219212	CC(O)CN1CCN(CC(=O)O)CCN(CC(=O)O)CCN(CC(=O)O)CC1
781	STAVUDINE	positive-signal	1.25217	3.49793	2.96499	4.12667	1.08687	1.41747	5.37e-35	143	7473	99978	18213372	Cc1cn([C@H]2C=C[C@@H](CO)O2)c(=O)[nH]c1=O
782	PROCATEROL	positive-signal	1.25116	3.4944	2.52939	4.82759	0.927979	1.57435	3.6e-10	37	1953	100084	18218892	CCC(NC(C)C)C(O)c1ccc(O)c2[nH]c(=O)ccc12
783	LAFUTIDINE	positive-signal	1.24944	3.4884	2.43782	4.99173	0.891105	1.60778	1.72e-08	30	1591	100091	18219254	O=C(CS(=O)Cc1ccco1)NC/C=C\COc1cc(CN2CCCCC2)ccn1
784	PILSICAINIDE	positive-signal	1.24862	3.48554	2.25142	5.39613	0.811561	1.68568	4.27e-06	20	1070	100101	18219775	Cc1cccc(C)c1NC(=O)CC12CCCN1CCC2
785	ETAMSILATE	positive-signal	1.24741	3.48131	1.98918	6.09269	0.687724	1.80709	0.000382881	12	653	100109	18220192	O=S(=O)(O)c1cc(O)ccc1O
786	INSULIN BOVINE	positive-signal	1.24673	3.47895	2.49574	4.8495	0.914585	1.57888	1.2e-09	35	1857	100086	18218988	CC[C@H](C)[C@H](NC(=O)CN)C(=O)N[C@H](C(=O)N[C@@H](CCC(=O)O)C(=O)N[C@@H](CCC(N)=O)C(=O)N[C@H]1CSSC[C@@H]2NC(=O)[C@H](C(C)C)NC(=O)[C@H](CO)NC(=O)[C@H](C)NC(=O)[C@H](CSSC[C@H](NC(=O)[C@H](CC(C)C)NC(=O)[C@H](Cc3cnc[nH]3)NC(=O)[C@H](CCC(N)=O)NC(=O)[C@H](CC(N)=O)NC(=O)[C@@H](NC(=O)[C@@H](N)Cc3ccccc3)C(C)C)C(=O)NCC(=O)N[C@@H](CO)C(=O)N[C@@H](Cc3cnc[nH]3)C(=O)N[C@@H](CC(C)C)C(=O)N[C@@H](C(C)C)C(=O)N[C@@H…
787	ESTRIOL	positive-signal	1.24516	3.4735	2.6065	4.62889	0.958008	1.53232	1.91e-12	47	2489	100074	18218356	C[C@]12CC[C@@H]3c4ccc(O)cc4CC[C@H]3[C@@H]1C[C@@H](O)[C@@H]2O
788	CAMPHOR	positive-signal	1.24145	3.46064	2.64027	4.53591	0.970882	1.51203	8.7e-14	53	2814	100068	18218031	CC12CCC(CC1=O)C2(C)C
789	MELITRACEN	positive-signal	1.2359	3.44146	2.35978	5.01895	0.85857	1.61322	1.15e-07	27	1454	100094	18219391	CN(C)CCC=C1c2ccccc2C(C)(C)c2ccccc21
790	HEXACHLOROPHENE	positive-signal	1.23208	3.42836	1.91297	6.14418	0.648658	1.81551	0.000764566	11	610	100110	18220235	Oc1c(Cl)cc(Cl)c(Cl)c1Cc1c(O)c(Cl)cc(Cl)c1Cl
791	RETAPAMULIN	positive-signal	1.23094	3.42446	1.99864	5.86745	0.692469	1.76942	0.00025333	13	717	100108	18220128	C=C[C@]1(C)C[C@@H](OC(=O)CSC2C[C@H]3CC[C@@H](C2)N3C)[C@]2(C)[C@H](C)CC[C@]3(CCC(=O)[C@H]32)[C@@H](C)[C@@H]1O
792	MEPROBAMATE	positive-signal	1.22726	3.41185	2.61597	4.44987	0.961636	1.49288	5.18e-14	55	2961	100066	18217884	CCCC(C)(COC(N)=O)COC(N)=O
793	FOSCARNET	positive-signal	1.22721	3.41171	2.67165	4.35676	0.982697	1.47173	2.76e-16	65	3495	100056	18217350	O=C(O)P(=O)(O)O
794	HESPERIDIN	positive-signal	1.22355	3.39923	2.60631	4.43336	0.957937	1.48916	5.98e-14	55	2972	100066	18217873	COc1ccc([C@@H]2CC(=O)c3c(O)cc(O[C@@H]4O[C@H](CO[C@@H]5O[C@@H](C)[C@H](O)[C@@H](O)[C@H]5O)[C@@H](O)[C@H](O)[C@H]4O)cc3O2)cc1O
795	CHLORPROMAZINE	positive-signal	1.2225	3.39567	2.96529	3.88851	1.08697	1.35803	2.45e-49	213	11459	99908	18209386	CN(C)CCCN1c2ccccc2Sc2ccc(Cl)cc21
796	MAPROTILINE	positive-signal	1.21658	3.37563	2.13111	5.34692	0.756642	1.67652	1.95861e-05	18	997	100103	18219848	CNCCCC12CCC(c3ccccc31)c1ccccc12
797	CILNIDIPINE	positive-signal	1.21512	3.3707	2.55154	4.45283	0.936698	1.49354	1.09e-12	50	2727	100071	18218118	COCCOC(=O)C1=C(C)NC(C)=C(C(=O)OC/C=C/c2ccccc2)C1c1cccc([N+](=O)[O-])c1
798	PROPYPHENAZONE	positive-signal	1.21338	3.36484	2.06759	5.47603	0.726384	1.70038	5.93237e-05	16	892	100105	18219953	Cc1c(C(C)C)c(=O)n(-c2ccccc2)n1C
799	DOSULEPIN	positive-signal	1.21198	3.36014	2.48062	4.55151	0.908508	1.51546	7.55e-11	42	2302	100079	18218543	CN(C)CC/C=C1\c2ccccc2CSc2ccccc21
800	CLOXAZOLAM	positive-signal	1.21137	3.3581	2.0928	5.38839	0.738501	1.68425	3.56131e-05	17	948	100104	18219897	O=C1CN2CCOC2(c2ccccc2Cl)c2cc(Cl)ccc2N1
801	ALANINE	positive-signal	1.21055	3.35534	2.59621	4.33644	0.954051	1.46705	1.27e-14	59	3228	100062	18217617	C[C@H](N)C(=O)O
802	OXCARBAZEPINE	positive-signal	1.20751	3.34514	3.07586	3.63799	1.12358	1.29143	1.63e-123	558	30503	99563	18190342	NC(=O)N1c2ccccc2CC(=O)c2ccccc21
803	RUTOSIDE	positive-signal	1.20423	3.33419	2.31641	4.79914	0.84002	1.56844	7.49e-08	29	1610	100092	18219235	C[C@@H]1O[C@@H](OC[C@H]2O[C@@H](Oc3c(-c4ccc(O)c(O)c4)oc4cc(O)cc(O)c4c3=O)[C@H](O)[C@@H](O)[C@@H]2O)[C@H](O)[C@H](O)[C@H]1O
804	PHENETICILLIN	positive-signal	1.2031	3.33041	1.6899	6.56349	0.52467	1.88152	0.00495616	8	464	100113	18220381	CC(Oc1ccccc1)C(=O)N[C@@H]1C(=O)N2[C@@H]1SC(C)(C)[C@@H]2C(=O)O
805	FELBAMATE	positive-signal	1.20299	3.33005	2.31355	4.79317	0.838783	1.56719	7.69e-08	29	1612	100092	18219233	NC(=O)OCC(COC(N)=O)c1ccccc1
806	ITOPRIDE	positive-signal	1.20165	3.32561	2.09966	5.26737	0.741777	1.66153	2.36822e-05	18	1012	100103	18219833	COc1ccc(C(=O)NCc2ccc(OCCN(C)C)cc2)cc1OC
807	FELBINAC	positive-signal	1.19671	3.30922	2.03356	5.38512	0.709789	1.68364	7.16365e-05	16	907	100105	18219938	O=C(O)Cc1ccc(-c2ccccc2)cc1
808	CLOMIPRAMINE	positive-signal	1.19441	3.30161	2.8227	3.86178	1.03769	1.35113	6.23e-36	159	8801	99962	18212044	CN(C)CCCN1c2ccccc2CCc2ccc(Cl)cc21
809	CHLORPHENAMINE	positive-signal	1.19437	3.30148	3.0289	3.59858	1.1082	1.28054	3.96e-115	529	29295	99592	18191550	CN(C)CCC(c1ccc(Cl)cc1)c1ccccn1
810	CHLORAMPHENICOL	positive-signal	1.19418	3.30085	2.67792	4.06868	0.98504	1.40332	7.81e-21	89	4937	100032	18215908	O=C(N[C@H](CO)[C@H](O)c1ccc([N+](=O)[O-])cc1)C(Cl)Cl
811	ROPIVACAINE	positive-signal	1.19316	3.29749	2.6623	4.08423	0.979192	1.40713	6.08e-20	85	4721	100036	18216124	CCCN1CCCC[C@H]1C(=O)Nc1c(C)cccc1C
812	ASUNAPREVIR	positive-signal	1.1928	3.29631	2.08124	5.22077	0.732964	1.65264	2.6491e-05	18	1021	100103	18219824	C=C[C@@H]1C[C@]1(NC(=O)[C@@H]1C[C@@H](Oc2ncc(OC)c3ccc(Cl)cc23)CN1C(=O)[C@@H](NC(=O)OC(C)(C)C)C(C)(C)C)C(=O)NS(=O)(=O)C1CC1
813	TRICHLORMETHIAZIDE	positive-signal	1.1919	3.29333	2.56933	4.22135	0.943645	1.44016	3.71e-15	63	3510	100058	18217335	NS(=O)(=O)c1cc2c(cc1Cl)NC(C(Cl)Cl)NS2(=O)=O
814	LEVOMEPROMAZINE	positive-signal	1.18683	3.27667	2.79293	3.84419	1.02709	1.34656	2.71e-34	153	8534	99968	18212311	COc1ccc2c(c1)N(C[C@H](C)CN(C)C)c1ccccc1S2
815	CYSTINE	positive-signal	1.18255	3.26268	1.821	5.84574	0.599387	1.76571	0.00112779	11	641	100110	18220204	N[C@@H](CSSC[C@H](N)C(=O)O)C(=O)O
816	KETAMINE	positive-signal	1.17968	3.25333	2.849	3.71505	1.04697	1.31239	1.73e-48	222	12465	99899	18208380	CNC1(c2ccccc2Cl)CCCCC1=O
817	MOXONIDINE	positive-signal	1.17912	3.2515	2.64402	3.99855	0.9723	1.38593	7.42e-21	91	5124	100030	18215721	COc1nc(C)nc(Cl)c1NC1=NCCN1
818	CIPROFIBRATE	positive-signal	1.17643	3.24277	2.07217	5.07467	0.728596	1.62426	1.96322e-05	19	1094	100102	18219751	CC(C)(Oc1ccc(C2CC2(Cl)Cl)cc1)C(=O)O
819	SILODOSIN	positive-signal	1.17582	3.24081	2.78001	3.77799	1.02246	1.32919	1.62e-36	166	9360	99955	18211485	C[C@H](Cc1cc2c(c(C(N)=O)c1)N(CCCO)CC2)NCCOc1ccccc1OCC(F)(F)F
820	ETOMIDATE	positive-signal	1.17433	3.23596	2.34285	4.46954	0.851367	1.49728	2.64e-09	37	2109	100084	18218736	CCOC(=O)c1cncn1[C@H](C)c1ccccc1
821	LEVOSULPIRIDE	positive-signal	1.16862	3.21756	2.03172	5.09554	0.708881	1.62837	3.59119e-05	18	1046	100103	18219799	CCN1CCC[C@H]1CNC(=O)c1cc(S(N)(=O)=O)ccc1OC
822	PRAZIQUANTEL	positive-signal	1.16732	3.21337	1.38293	7.46656	0.324203	2.01043	0.0309441	5	311	100116	18220534	O=C(C1CCCCC1)N1CC(=O)N2CCc3ccccc3C2C1
823	CEFDINIR	positive-signal	1.16715	3.21284	2.74142	3.76532	1.00848	1.32583	8.21e-34	155	8817	99966	18212028	C=CC1=C(C(=O)O)N2C(=O)[C@@H](NC(=O)/C(=N\O)c3csc(N)n3)[C@H]2SC1
824	DIACEREIN	positive-signal	1.16526	3.20675	1.97085	5.21765	0.678466	1.65205	0.000101927	16	936	100105	18219909	CC(=O)Oc1cccc2c1C(=O)c1c(OC(C)=O)cc(C(=O)O)cc1C2=O
825	ISOLEUCINE	positive-signal	1.16321	3.20018	2.50636	4.08607	0.918831	1.40758	4.94e-15	65	3726	100056	18217119	CC[C@H](C)[C@H](N)C(=O)O
826	LEUCINE	positive-signal	1.16298	3.19944	2.49624	4.10074	0.914784	1.41117	1.3e-14	63	3613	100058	18217232	CC(C)C[C@H](N)C(=O)O
827	AZITHROMYCIN	positive-signal	1.1617	3.19537	3.03772	3.3612	1.11111	1.2123	0	1550	89255	98571	18131590	CC[C@H]1OC(=O)[C@H](C)[C@@H](O[C@H]2C[C@@](C)(OC)[C@@H](O)[C@H](C)O2)[C@H](C)[C@@H](O[C@@H]2O[C@H](C)C[C@H](N(C)C)[C@H]2O)[C@](C)(O)C[C@@H](C)CN(C)[C@H](C)[C@@H](O)[C@]1(C)O
828	CIDOFOVIR	positive-signal	1.16105	3.19328	2.14162	4.76137	0.761562	1.56054	2.05e-06	24	1396	100097	18219449	Nc1ccn(C[C@@H](CO)OCP(=O)(O)O)c(=O)n1
829	CITICOLINE	positive-signal	1.16099	3.19311	1.9625	5.19536	0.674222	1.64777	0.00010688	16	940	100105	18219905	C[N+](C)(C)CCOP(=O)(O)OP(=O)(O)OC[C@H]1O[C@@H](n2ccc(N)nc2=O)[C@H](O)[C@@H]1O
830	DIHYDROERGOTAMINE	positive-signal	1.15821	3.18423	2.34257	4.3283	0.851247	1.46517	5.83e-10	41	2372	100080	18218473	CN1C[C@H](C(=O)N[C@]2(C)O[C@@]3(O)[C@@H]4CCCN4C(=O)[C@H](Cc4ccccc4)N3C2=O)C[C@@H]2c3cccc4[nH]cc(c34)C[C@H]21
831	PENTAZOCINE	positive-signal	1.15495	3.17385	2.3822	4.22859	0.868024	1.44187	3.65e-11	47	2724	100074	18218121	CC(C)=CCN1CC[C@@]2(C)c3cc(O)ccc3C[C@@H]1[C@@H]2C
832	TENOFOVIR DISOPROXIL	positive-signal	1.15423	3.17159	2.8174	3.57029	1.03582	1.27265	2.32e-58	279	16068	99842	18204777	CC(C)OC(=O)OCOP(=O)(CO[C@H](C)Cn1cnc2c(N)ncnc21)OCOC(=O)OC(C)C
833	IGURATIMOD	positive-signal	1.15301	3.16772	1.97463	5.08168	0.680382	1.62564	7.13338e-05	17	1005	100104	18219840	CS(=O)(=O)Nc1cc2occ(NC=O)c(=O)c2cc1Oc1ccccc1
834	COPANLISIB	positive-signal	1.15286	3.16724	1.45849	6.87796	0.3774	1.92832	0.0189499	6	373	100115	18220472	COc1c(OCCCN2CCOCC2)ccc2c3n(c(=NC(=O)c4cnc(N)nc4)nc12)CCN3
835	UREA	positive-signal	1.15283	3.16713	2.57842	3.89026	0.947177	1.35848	2.38e-20	92	5318	100029	18215527	NC(N)=O
836	ERGOTAMINE	positive-signal	1.15209	3.16481	2.06614	4.84768	0.725683	1.5785	1.02039e-05	21	1236	100100	18219609	CN1C[C@H](C(=O)N[C@]2(C)O[C@@]3(O)[C@@H]4CCCN4C(=O)[C@H](Cc4ccccc4)N3C2=O)C=C2c3cccc4[nH]cc(c34)C[C@H]21
837	MARAVIROC	positive-signal	1.14893	3.15481	2.35322	4.22945	0.855786	1.44207	1.14e-10	45	2625	100076	18218220	Cc1nnc(C(C)C)n1C1C[C@H]2CC[C@@H](C1)N2CC[C@H](NC(=O)C1CCC(F)(F)CC1)c1ccccc1
838	GEMIFLOXACIN	positive-signal	1.14843	3.15324	2.09715	4.74116	0.740578	1.55628	4.09e-06	23	1356	100098	18219489	CO/N=C1\CN(c2nc3c(cc2F)c(=O)c(C(=O)O)cn3C2CC2)CC1CN
839	ALPROSTADIL	positive-signal	1.14746	3.15018	2.5757	3.85278	0.946121	1.3488	5.17e-21	96	5578	100025	18215267	CCCCC[C@H](O)/C=C/[C@H]1[C@H](O)CC(=O)[C@@H]1CCCCCCC(=O)O
840	LOMUSTINE	positive-signal	1.14554	3.14413	2.33761	4.22891	0.849129	1.44195	2.02e-10	44	2576	100077	18218269	O=NN(CCCl)C(=O)NC1CCCCC1
841	HISTIDINE	positive-signal	1.14375	3.13851	2.4288	4.05561	0.887397	1.4001	1.92e-13	59	3451	100062	18217394	N[C@@H](Cc1cnc[nH]1)C(=O)O
842	BENZOIC ACID	positive-signal	1.14157	3.13167	2.16242	4.53537	0.771229	1.51191	4.23e-07	28	1656	100093	18219189	O=C(O)c1ccccc1
843	DARUNAVIR	positive-signal	1.14004	3.12689	2.81178	3.47732	1.03382	1.24626	1.14e-70	347	20272	99774	18200573	CC(C)CN(C[C@@H](O)[C@H](Cc1ccccc1)NC(=O)O[C@H]1CO[C@H]2OCC[C@H]21)S(=O)(=O)c1ccc(N)cc1
844	NALDEMEDINE	positive-signal	1.13839	3.12174	2.0938	4.65434	0.738982	1.5378	2.98e-06	24	1428	100097	18219417	CC(C)(NC(=O)C1=C(O)[C@@H]2Oc3c(O)ccc4c3[C@@]23CCN(CC2CC2)[C@H](C4)[C@]3(O)C1)c1nc(-c2ccccc2)no1
845	MITIGLINIDE	positive-signal	1.13438	3.10925	1.98717	4.86492	0.68671	1.58205	3.4105e-05	19	1141	100102	18219704	O=C(O)[C@H](CC(=O)N1C[C@H]2CCCC[C@H]2C1)Cc1ccccc1
846	PEMETREXED	positive-signal	1.13332	3.10595	2.84802	3.38724	1.04662	1.22001	3.11e-104	522	30723	99599	18190122	Nc1nc2[nH]cc(CCc3ccc(C(=O)N[C@@H](CCC(=O)O)C(=O)O)cc3)c2c(=O)[nH]1
847	BISOPROLOL	positive-signal	1.13271	3.10407	2.98324	3.2298	1.09301	1.17242	0	2541	151612	97580	18069233	CC(C)NCC(O)COc1ccc(COCCOC(C)C)cc1
848	TENELIGLIPTIN	positive-signal	1.1319	3.10154	2.09681	4.5877	0.740419	1.52338	2.07e-06	25	1496	100096	18219349	Cc1cc(N2CCN([C@@H]3CN[C@H](C(=O)N4CCSC4)C3)CC2)n(-c2ccccc2)n1
849	ZALTOPROFEN	positive-signal	1.12905	3.09272	1.42439	6.71507	0.353745	1.90435	0.0209708	6	382	100115	18220463	CC(C(=O)O)c1ccc2c(c1)CC(=O)c1ccccc1S2
850	METHENAMINE	positive-signal	1.1288	3.09196	2.61203	3.66007	0.960128	1.29748	1.54e-28	137	8100	99984	18212745	C1N2CN3CN1CN(C2)C3
851	TOFISOPAM	positive-signal	1.12761	3.08827	2.20569	4.32399	0.791042	1.46418	3.43e-08	34	2033	100087	18218812	CCC1C(C)=NN=C(c2ccc(OC)c(OC)c2)c2cc(OC)c(OC)cc21
852	FIDAXOMICIN	positive-signal	1.12759	3.0882	2.2162	4.30332	0.795794	1.45939	2.16e-08	35	2092	100086	18218753	CCc1c(Cl)c(O)c(Cl)c(O)c1C(=O)O[C@H]1[C@H](O)[C@H](OC)[C@H](OC/C2=C\C=C\C[C@H](O)/C(C)=C/[C@H](CC)[C@@H](O[C@@H]3OC(C)(C)[C@@H](OC(=O)C(C)C)[C@H](O)[C@@H]3O)/C(C)=C/C(C)=C/C[C@@H]([C@@H](C)O)OC2=O)O[C@@H]1C
853	PIRENOXINE	positive-signal	1.12647	3.08476	1.72218	5.5254	0.543589	1.70936	0.00173609	11	678	100110	18220167	O=C(O)c1cc(=O)c2c3nc4ccccc4oc-3cc(=O)c2[nH]1
854	GADOTERIC ACID	positive-signal	1.12521	3.08086	2.35703	4.02697	0.857404	1.39301	3.89e-12	54	3220	100067	18217625	O=C(O)CN1CCN(CC(=O)O)CCN(CC(=O)O)CCN(CC(=O)O)CC1
855	PARAFFIN	positive-signal	1.12063	3.06679	2.5274	3.7213	0.927191	1.31407	8.17e-22	104	6205	100017	18214640	Oc1cc(O)c2cc(O)c(-c3cc(O)c(O)c(O)c3)[o+]c2c1
856	FOTEMUSTINE	positive-signal	1.11865	3.06071	1.40974	6.64513	0.343409	1.89388	0.0219141	6	386	100115	18220459	CCOP(=O)(OCC)C(C)NC(=O)N(CCCl)N=O
857	XYLOMETAZOLINE	positive-signal	1.11335	3.04455	2.18496	4.24232	0.781596	1.44511	3.03e-08	35	2122	100086	18218723	Cc1cc(C(C)(C)C)cc(C)c1CC1=NCCN1
858	DOMPERIDONE	positive-signal	1.11221	3.04107	2.75822	3.35291	1.01459	1.20983	5.21e-80	411	24693	99710	18196152	O=c1[nH]c2ccccc2n1CCCN1CCC(n2c(=O)[nH]c3cc(Cl)ccc32)CC1
859	DIFENIDOL	positive-signal	1.11039	3.03554	1.69483	5.43682	0.527584	1.6932	0.00196125	11	689	100110	18220156	OC(CCCN1CCCCC1)(c1ccccc1)c1ccccc1
860	BISULEPIN	positive-signal	1.10853	3.02989	1.47238	6.23499	0.386877	1.83018	0.0138496	7	450	100114	18220395	CN(C)CC/C=C1\c2ccccc2CSc2sccc21
861	ADENOSINE	positive-signal	1.10741	3.02651	2.32116	3.9462	0.842066	1.37275	4.76e-12	55	3338	100066	18217507	Nc1ncnc2c1ncn2[C@@H]1O[C@H](CO)[C@@H](O)[C@H]1O
862	FURSULTIAMINE	positive-signal	1.10669	3.02435	2.02869	4.50866	0.707391	1.506	5e-06	24	1474	100097	18219371	C/C(=C(/CCO)SSCC1CCCO1)N(C=O)Cc1cnc(C)nc1N
863	SODIUM PICOSULFATE	positive-signal	1.10636	3.02335	2.58254	3.53939	0.948775	1.26395	1.95e-31	157	9490	99964	18211355	O=S(=O)(O)Oc1ccc(C(c2ccc(OS(=O)(=O)O)cc2)c2ccccn2)cc1
864	DYDROGESTERONE	positive-signal	1.10284	3.0127	1.94709	4.66152	0.666334	1.53934	3.25313e-05	20	1238	100101	18219607	CC(=O)[C@H]1CC[C@H]2[C@@H]3C=CC4=CC(=O)CC[C@@]4(C)[C@@H]3CC[C@]12C
865	CARPERITIDE	positive-signal	1.10224	3.01091	1.79184	5.05936	0.583242	1.62124	0.000513103	14	876	100107	18219969	CC[C@H](C)[C@@H]1NC(=O)[C@H](CCCNC(=N)N)NC(=O)[C@H](CC(=O)O)NC(=O)[C@H](CCSC)NC(=O)[C@H](CCCNC(=N)N)NC(=O)CNC(=O)CNC(=O)[C@H](Cc2ccccc2)NC(=O)[C@@H](NC(=O)[C@H](CO)NC(=O)[C@H](CO)NC(=O)[C@H](CCCNC(=N)N)NC(=O)[C@H](CCCNC(=N)N)NC(=O)[C@H](CC(C)C)NC(=O)[C@@H](N)CO)CSSC[C@@H](C(=O)N[C@@H](CC(N)=O)C(=O)N[C@@H](CO)C(=O)N[C@@H](Cc2ccccc2)C(=O)N[C@@H](CCCNC(=N)N)C(=O)N[C@@H](Cc2ccc(O)cc2)C(=O)O)NC(=O)CNC…
866	ERDOSTEINE	positive-signal	1.10179	3.00954	1.58505	5.71424	0.460613	1.74296	0.00541681	9	574	100112	18220271	O=C(O)CSCC(=O)NC1CCSC1=O
867	ZOTEPINE	positive-signal	1.10097	3.00707	1.63409	5.53362	0.491088	1.71084	0.00337892	10	635	100111	18220210	CN(C)CCOC1=Cc2ccccc2Sc2ccc(Cl)cc21
868	VORICONAZOLE	positive-signal	1.10015	3.00461	2.73721	3.29812	1.00694	1.19335	4.97e-86	451	27429	99670	18193416	C[C@@H](c1ncncc1F)[C@](O)(Cn1cncn1)c1ccc(F)cc1F
869	ALFACALCIDOL	positive-signal	1.09973	3.00335	2.66582	3.38361	0.980511	1.21894	3.39e-53	275	16724	99846	18204121	C=C1/C(=C\C=C2/CCC[C@]3(C)[C@@H]([C@H](C)CCCC(C)C)CC[C@@H]23)C[C@@H](O)C[C@@H]1O
870	ACARBOSE	positive-signal	1.09934	3.00218	2.49965	3.60573	0.916151	1.28252	1.98e-23	116	7067	100005	18213778	C[C@H]1O[C@H](O[C@H]2[C@H](O)[C@@H](O)[C@@H](O[C@H]3[C@H](O)[C@@H](O)C(O)O[C@@H]3CO)O[C@@H]2CO)[C@H](O)[C@@H](O)[C@@H]1N[C@H]1C=C(CO)[C@@H](O)[C@H](O)[C@H]1O
871	NITRENDIPINE	positive-signal	1.09837	2.99927	2.21486	4.06149	0.795188	1.40155	1.97e-09	42	2579	100079	18218266	CCOC(=O)C1=C(C)NC(C)=C(C(=O)OC)C1c1cccc([N+](=O)[O-])c1
872	EPROSARTAN	positive-signal	1.09531	2.99011	1.98901	4.49507	0.687638	1.50298	9.39e-06	23	1430	100098	18219415	CCCCc1ncc(/C=C(\Cc2cccs2)C(=O)O)n1Cc1ccc(C(=O)O)cc1
873	OSELTAMIVIR	positive-signal	1.08566	2.9614	2.67162	3.28261	0.982684	1.18864	3.1e-69	369	22762	99752	18198083	CCOC(=O)C1=C[C@@H](OC(CC)CC)[C@H](NC(C)=O)[C@@H](N)C1
874	MECOBALAMIN	positive-signal	1.08461	2.9583	2.56433	3.41279	0.941698	1.22753	1.12e-36	191	11795	99930	18209050	C/C1=C2/N=C(/C=C3\N=C(/C(C)=C4\N[C@@](C)([C@@H]5N=C1[C@](C)(CCC(=O)NCC(C)OP(=O)(O)O[C@H]1[C@@H](O)[C@@H](n6cnc7cc(C)c(C)cc76)O[C@@H]1CO)[C@H]5CC(N)=O)[C@@](C)(CC(N)=O)[C@@H]4CCC(N)=O)[C@@](C)(CC(N)=O)[C@@H]3CCC(N)=O)C(C)(C)[C@@H]2CCC(N)=O
875	AMILORIDE	positive-signal	1.08437	2.95758	2.5146	3.47861	0.922114	1.24663	8.47e-29	148	9146	99973	18211699	NC(N)=NC(=O)c1nc(Cl)c(N)nc1N
876	AMIODARONE	positive-signal	1.08179	2.94996	2.78769	3.12167	1.02522	1.13837	1.52e-224	1234	76783	98887	18144062	CCCCc1oc2ccccc2c1C(=O)c1cc(I)c(OCCN(CC)CC)c(I)c1
877	RESERPINE	positive-signal	1.08057	2.94636	1.3574	6.39533	0.305572	1.85557	0.0257046	6	401	100115	18220444	COC(=O)[C@H]1[C@H]2C[C@@H]3c4[nH]c5cc(OC)ccc5c4CCN3C[C@H]2C[C@@H](OC(=O)c2cc(OC)c(OC)c(OC)c2)[C@@H]1OC
878	LACTULOSE	positive-signal	1.07694	2.9357	2.72027	3.16819	1.00073	1.15316	2.29e-123	676	42124	99445	18178721	OC[C@H]1O[C@@H](O[C@@H]2[C@@H](CO)O[C@](O)(CO)[C@H]2O)[C@H](O)[C@@H](O)[C@H]1O
879	ABACAVIR	positive-signal	1.07598	2.93286	2.65953	3.23429	0.978148	1.17381	2.14e-75	409	25478	99712	18195367	Nc1nc(NC2CC2)c2ncn([C@H]3C=C[C@@H](CO)C3)c2n1
880	OXYBUPROCAINE	positive-signal	1.0756	2.93175	1.35071	6.36343	0.300633	1.85057	0.0262409	6	403	100115	18220442	CCCCOc1cc(C(=O)OCCN(CC)CC)ccc1N
881	TROPISETRON	positive-signal	1.07484	2.92954	1.99571	4.30032	0.690998	1.45869	3.52e-06	26	1646	100095	18219199	CN1[C@@H]2CC[C@H]1CC(OC(=O)c1c[nH]c3ccccc13)C2
882	TECHNETIUM TC 99M TETROFOSMIN	positive-signal	1.07401	2.9271	1.48635	5.76439	0.396324	1.7517	0.010226	8	528	100113	18220317	CCOCC[PH+](CCOCC)CC[PH+](CCOCC)CCOCC
883	TELITHROMYCIN	positive-signal	1.07379	2.92645	2.06923	4.1388	0.727176	1.42041	2.74e-07	32	2021	100089	18218824	CC[C@H]1OC(=O)[C@H](C)C(=O)[C@H](C)[C@@H](O[C@@H]2O[C@H](C)C[C@H](N(C)C)[C@H]2O)[C@](C)(OC)C[C@@H](C)C(=O)[C@H](C)[C@H]2N(CCCCn3cnc(-c4cccnc4)c3)C(=O)O[C@]12C
884	BETAHISTINE	positive-signal	1.07082	2.91777	2.45411	3.46902	0.897765	1.24387	5.34e-25	130	8146	99991	18212699	CNCCc1ccccn1
885	GESTODENE	positive-signal	1.06326	2.89579	1.87178	4.48	0.626891	1.49962	5.52579e-05	20	1288	100101	18219557	C#C[C@]1(O)C=C[C@H]2[C@@H]3CCC4=CC(=O)CC[C@@H]4[C@H]3CC[C@@]21CC
886	TREOSULFAN	positive-signal	1.06201	2.89218	2.03393	4.11258	0.709972	1.41405	5.34e-07	31	1982	100090	18218863	CS(=O)(=O)OC[C@H](O)[C@@H](O)COS(C)(=O)=O
887	NYSTATIN	positive-signal	1.05909	2.88376	2.64485	3.14424	0.972614	1.14557	1.65e-93	524	33213	99597	18187632	C[C@@H]1[C@H](O)[C@@H](C)/C=C/C=C/CC/C=C/C=C/C=C/C=C/C(O[C@H]2O[C@H](C)[C@@H](O)[C@H](N)[C@@H]2O)CC2O[C@](O)(CC(O)C(O)CCC(O)CC(O)CC(O)CC(=O)O[C@H]1C)CC(O)C2C(=O)O
888	MOCLOBEMIDE	positive-signal	1.05819	2.88116	1.79666	4.62029	0.58593	1.53046	0.000212854	17	1105	100104	18219740	O=C(NCCN1CCOCC1)c1ccc(Cl)cc1
889	AZTREONAM	positive-signal	1.05668	2.8768	2.55359	3.24091	0.937502	1.17585	7.76e-50	275	17459	99846	18203386	C[C@H]1[C@H](NC(=O)/C(=N\OC(C)(C)C(=O)O)c2csc(N)n2)C(=O)N1S(=O)(=O)O
890	LINAGLIPTIN	positive-signal	1.0543	2.86997	2.59444	3.17476	0.953372	1.15523	1.44e-68	384	24442	99737	18196403	CC#CCn1c(N2CCC[C@@H](N)C2)nc2c1c(=O)n(Cc1nc(C)c3ccccc3n1)c(=O)n2C
891	INOSITOL NICOTINATE	positive-signal	1.05341	2.86741	1.4562	5.64624	0.375833	1.73099	0.0114401	8	539	100113	18220306	O=C(OC1C(OC(=O)c2cccnc2)C(OC(=O)c2cccnc2)C(OC(=O)c2cccnc2)C(OC(=O)c2cccnc2)C1OC(=O)c1cccnc1)c1cccnc1
892	FACTOR II (PROTHROMBIN)	positive-signal	1.05188	2.86303	1.7854	4.59112	0.579641	1.52412	0.000228549	17	1112	100104	18219733	C/C1=C2/N=C(/C=C3\N=C(/C(C)=C4\NC(C(CC(N)=O)C4(C)CCC(=O)NCC(C)OP(=O)(O)OC4C(CO)OC(n5cnc6cc(C)c(C)cc65)C4O)C4(C)N=C1C(CCC(N)=O)C4(C)CC(N)=O)C(CCC(N)=O)C3(C)C)C(CCC(N)=O)C2(C)CC(N)=O
893	CARBOMER	positive-signal	1.05137	2.86158	2.13499	3.83544	0.758462	1.34428	2.13e-09	45	2894	100076	18217951	CC(=O)CC(C)C=Cc1ccc(Oc2ccc3nc(C(C)(C)C)sc3c2Cl)nc1
894	MANNITOL	positive-signal	1.0455	2.84483	2.29455	3.52709	0.830535	1.26047	4.03e-16	84	5408	100037	18215437	OC[C@@H](O)[C@@H](O)[C@H](O)[C@H](O)CO
895	PIPAMPERONE	positive-signal	1.0435	2.83915	2.12501	3.79328	0.753776	1.33323	1.79e-09	46	2981	100075	18217864	NC(=O)C1(N2CCCCC2)CCN(CCCC(=O)c2ccc(F)cc2)CC1
896	LIMAPROST	positive-signal	1.04116	2.8325	2.0685	3.87869	0.726823	1.3555	3.2e-08	39	2538	100082	18218307	CCCC[C@H](C)C[C@H](O)/C=C/[C@H]1[C@H](O)CC(=O)[C@@H]1CCCC/C=C/C(=O)O
897	ALOGLIPTIN	positive-signal	1.04111	2.83236	2.24578	3.57215	0.809052	1.27317	5.99e-14	72	4660	100049	18216185	Cn1c(=O)cc(N2CCC[C@@H](N)C2)n(Cc2ccccc2C#N)c1=O
898	FUROSEMIDE	positive-signal	1.04013	2.8296	2.756	2.90516	1.01378	1.06649	0	5965	399046	94156	17821799	NS(=O)(=O)c1cc(C(=O)O)c(NCc2ccco2)cc1Cl
899	TELMISARTAN	positive-signal	1.03781	2.82302	2.60551	3.05869	0.95763	1.11799	7.25e-105	610	39511	99511	18181334	CCCc1nc2c(C)cc(-c3nc4ccccc4n3C)cc2n1Cc1ccc(-c2ccccc2C(=O)O)cc1
900	PHENYLALANINE	positive-signal	1.03739	2.82186	2.15392	3.69692	0.767289	1.3075	1.32e-10	53	3451	100068	18217394	N[C@@H](Cc1ccccc1)C(=O)O
901	CARBAZOCHROME	positive-signal	1.0372	2.8213	2.04337	3.8954	0.714601	1.3598	7.9e-08	37	2419	100084	18218426	CN1CC(O)c2cc(N=NC(N)=O)c(O)cc21
902	FLUNARIZINE	positive-signal	1.0362	2.81848	1.73311	4.58358	0.549919	1.52248	0.000412984	16	1065	100105	18219780	Fc1ccc(C(c2ccc(F)cc2)N2CCN(C/C=C/c3ccccc3)CC2)cc1
903	BIPERIDEN	positive-signal	1.03405	2.81245	2.34732	3.36975	0.853272	1.21484	8.55e-22	119	7738	100002	18213107	OC(CCN1CCCCC1)(c1ccccc1)C1CC2C=CC1C2
904	PROLINE	positive-signal	1.03391	2.81205	2.12361	3.72366	0.753118	1.31471	7.25e-10	49	3204	100072	18217641	O=C(O)[C@@H]1CCCN1
905	LACTITOL	positive-signal	1.03332	2.81039	1.60746	4.91354	0.474654	1.59199	0.00227335	12	809	100109	18220036	OC[C@@H](O)[C@@H](O[C@@H]1O[C@H](CO)[C@H](O)[C@H](O)[C@H]1O)[C@H](O)[C@@H](O)CO
906	TETRACAINE	positive-signal	1.03268	2.80859	1.81561	4.34465	0.59642	1.46895	8.26478e-05	20	1328	100101	18219517	CCCCNc1ccc(C(=O)OCCN(C)C)cc1
907	LAMIVUDINE	positive-signal	1.02583	2.78942	2.61367	2.97698	0.960757	1.09091	2.57e-155	929	61005	99192	18159840	Nc1ccn([C@@H]2CS[C@H](CO)O2)c(=O)n1
908	METILDIGOXIN	positive-signal	1.02542	2.78826	1.92596	4.03664	0.655423	1.39541	3.68e-06	28	1860	100093	18218985	CO[C@H]1[C@@H](O)C[C@H](O[C@H]2[C@@H](O)C[C@H](O[C@H]3[C@@H](O)C[C@H](O[C@H]4CC[C@@]5(C)[C@H](CC[C@@H]6[C@@H]5C[C@@H](O)[C@]5(C)[C@@H](C7=CC(=O)OC7)CC[C@]65O)C4)O[C@@H]3C)O[C@@H]2C)O[C@@H]1C
909	ZIDOVUDINE	positive-signal	1.02319	2.78206	2.5027	3.0926	0.917372	1.12901	1.75e-59	349	22913	99772	18197932	Cc1cn([C@H]2C[C@H](N=[N+]=[N-])[C@@H](CO)O2)c(=O)[nH]c1=O
910	PHOSPHOLIPIDS EGG	positive-signal	1.01994	2.77302	1.46107	5.26299	0.379172	1.6607	0.00891903	9	623	100112	18220222	CCCCCCCCCCCCCCSCC(=O)OC[C@H](COP(=O)(O)OCC[N+](C)(C)C)OC(=O)CSCCCCCCCCCCCCCC
911	DEGARELIX	positive-signal	1.01208	2.75131	2.22203	3.40666	0.798423	1.22573	1.67e-15	85	5658	100036	18215187	CC(=O)N[C@H](Cc1ccc2ccccc2c1)C(=O)N[C@H](Cc1ccc(Cl)cc1)C(=O)N[C@H](Cc1cccnc1)C(=O)N[C@@H](CO)C(=O)N[C@@H](Cc1ccc(NC(=O)[C@@H]2CC(=O)NC(=O)N2)cc1)C(=O)N[C@H](Cc1ccc(NC(N)=O)cc1)C(=O)N[C@@H](CC(C)C)C(=O)N[C@@H](CCCCNC(C)C)C(=O)N1CCC[C@H]1C(=O)N[C@H](C)C(N)=O
912	CEFRADINE	positive-signal	1.0099	2.74533	1.73454	4.34514	0.550744	1.46906	0.000245156	18	1226	100103	18219619	CC1=C(C(=O)O)N2C(=O)[C@@H](NC(=O)[C@H](N)C3=CCC=CC3)[C@H]2SC1
913	URSODEOXYCHOLIC ACID	positive-signal	1.009	2.74286	2.51653	2.98955	0.922881	1.09512	6.93e-87	528	35183	99593	18185662	C[C@H](CCC(=O)O)[C@H]1CC[C@H]2[C@@H]3[C@@H](O)C[C@@H]4C[C@H](O)CC[C@]4(C)[C@H]3CC[C@]12C
914	IDARUBICIN	positive-signal	1.00781	2.7396	2.27398	3.30055	0.821533	1.19409	8.52e-20	112	7478	100009	18213367	CC(=O)[C@]1(O)Cc2c(O)c3c(c(O)c2[C@@H](O[C@H]2C[C@H](N)[C@H](O)[C@H](C)O2)C1)C(=O)c1ccccc1C3=O
915	DORAVIRINE	positive-signal	1.00651	2.73603	1.5651	4.78299	0.447951	1.56507	0.00280971	12	831	100109	18220014	Cn1c(Cn2ccc(C(F)(F)F)c(Oc3cc(Cl)cc(C#N)c3)c2=O)n[nH]c1=O
916	CEFALEXIN	positive-signal	1.00309	2.7267	2.50049	2.97338	0.916485	1.0897	6.97e-85	522	34988	99599	18185857	CC1=C(C(=O)O)N2C(=O)[C@@H](NC(=O)[C@H](N)c3ccccc3)[C@H]2SC1
917	BENZYDAMINE	positive-signal	1.00117	2.72146	2.03068	3.64723	0.708369	1.29397	9.09e-09	45	3043	100076	18217802	CN(C)CCCOc1nn(Cc2ccccc2)c2ccccc12
918	ELDECALCITOL	positive-signal	0.996848	2.70973	2.07365	3.54091	0.729312	1.26438	3.59e-10	54	3661	100067	18217184	C=C1/C(=C\C=C2/CCC[C@]3(C)[C@@H]([C@H](C)CCCC(C)(C)O)CC[C@@H]23)C[C@@H](O)[C@@H](OCCCO)[C@@H]1O
919	PHENYLTOLOXAMINE	positive-signal	0.995315	2.70558	1.31561	5.56408	0.274297	1.71633	0.0237523	7	504	100114	18220341	CN(C)CCOc1ccccc1Cc1ccccc1
920	PYRIDOXAL	positive-signal	0.993904	2.70176	1.99564	3.65772	0.690967	1.29684	3.41e-08	42	2863	100079	18217982	Cc1ncc(CO)c(C=O)c1O
921	ADENINE	positive-signal	0.992415	2.69774	1.24351	5.85264	0.217938	1.76689	0.0368455	6	438	100115	18220407	Nc1ncnc2nc[nH]c12
922	SORAFENIB	positive-signal	0.99131	2.69476	2.40783	3.01589	0.878726	1.10389	5.22e-50	308	20874	99813	18199971	CNC(=O)c1cc(Oc2ccc(NC(=O)Nc3ccc(Cl)c(C(F)(F)F)c3)cc2)ccn1
923	IBUPROFEN	positive-signal	0.990758	2.69328	2.60937	2.77988	0.95911	1.02241	0	4053	281051	96068	17939794	CC(C)Cc1ccc(C(C)C(=O)O)cc1
924	IRBESARTAN	positive-signal	0.990712	2.69315	2.51905	2.87928	0.923883	1.05754	7.57e-139	880	59829	99241	18161016	CCCCC1=NC2(CCCC2)C(=O)N1Cc1ccc(-c2ccccc2-c2nn[nH]n2)cc1
925	TEDIZOLID	positive-signal	0.989811	2.69073	1.53929	4.70347	0.431322	1.5483	0.00320146	12	845	100109	18220000	Cn1nnc(-c2ccc(-c3ccc(N4C[C@H](CO)OC4=O)cc3F)cn2)n1
926	TOBRAMYCIN	positive-signal	0.989532	2.68998	2.43856	2.96731	0.891407	1.08766	3.83e-65	406	27571	99715	18193274	NC[C@H]1O[C@H](O[C@H]2[C@H](O)[C@@H](O[C@H]3O[C@H](CO)[C@@H](O)[C@H](N)[C@H]3O)[C@H](N)C[C@@H]2N)[C@H](N)C[C@@H]1O
927	THREONINE	positive-signal	0.988973	2.68847	2.03616	3.54977	0.711064	1.26688	2.04e-09	50	3419	100071	18217426	C[C@@H](O)[C@H](N)C(=O)O
928	OTERACIL	positive-signal	0.988814	2.68804	1.91101	3.78104	0.647629	1.33	1.1e-06	33	2268	100088	18218577	O=C(O)c1nc(=O)[nH]c(=O)[nH]1
929	FLUVOXAMINE	positive-signal	0.988718	2.68779	2.25003	3.21071	0.810944	1.16649	6.12e-21	123	8368	99998	18212477	COCCCC/C(=N\OCCN)c1ccc(C(F)(F)F)cc1
930	DOXYCYCLINE	positive-signal	0.988392	2.68691	2.52089	2.86386	0.924612	1.05217	1.09e-151	967	65929	99154	18154916	C[C@H]1c2cccc(O)c2C(O)=C2C(=O)[C@]3(O)C(O)=C(C(N)=O)C(=O)[C@@H](N(C)C)[C@@H]3[C@@H](O)[C@@H]21
931	VALINE	positive-signal	0.987926	2.68566	2.05016	3.51814	0.717919	1.25793	7.02e-10	53	3626	100068	18217219	CC(C)[C@H](N)C(=O)O
932	ORCIPRENALINE	positive-signal	0.986593	2.68208	1.45827	4.93294	0.377252	1.59593	0.00726555	10	712	100111	18220133	CC(C)NCC(O)c1cc(O)cc(O)c1
933	MITOMYCIN	positive-signal	0.98637	2.68148	2.02521	3.55042	0.705675	1.26707	3.19e-09	49	3360	100072	18217485	CO[C@@]12[C@H](COC(N)=O)C3=C(C(=O)C(C)=C(N)C3=O)N1C[C@@H]1N[C@@H]12
934	TETRACYCLINE	positive-signal	0.98554	2.67926	2.25959	3.17687	0.815185	1.1559	2.33e-22	134	9143	99987	18211702	CN(C)[C@@H]1C(=O)C(C(N)=O)=C(O)[C@@]2(O)C(=O)C3=C(O)c4c(O)cccc4[C@@](C)(O)[C@H]3C[C@@H]12
935	PIRENZEPINE	positive-signal	0.98371	2.67436	1.40933	5.07488	0.343117	1.6243	0.0110576	9	646	100112	18220199	CN1CCN(CC(=O)N2c3ccccc3C(=O)Nc3cccnc32)CC1
936	CILOSTAZOL	positive-signal	0.983404	2.67354	2.28408	3.12941	0.825963	1.14085	6.03e-26	157	10731	99964	18210114	O=C1CCc2cc(OCCCCc3nnnn3C3CCCCC3)ccc2N1
937	GIMERACIL	positive-signal	0.981784	2.66921	1.89765	3.75449	0.640618	1.32295	1.27e-06	33	2284	100088	18218561	O=c1cc(O)c(Cl)c[nH]1
938	CHLORPROTHIXENE	positive-signal	0.981282	2.66787	1.79026	3.9757	0.582362	1.3802	3.586e-05	24	1671	100097	18219174	CN(C)CC/C=C1/c2ccccc2Sc2ccc(Cl)cc21
939	LANSOPRAZOLE	positive-signal	0.979786	2.66389	2.56126	2.77062	0.940501	1.01907	0	2591	179950	97530	18040895	Cc1c(OCC(F)(F)F)ccnc1CS(=O)c1nc2ccccc2[nH]1
940	DROTAVERINE	positive-signal	0.976722	2.65574	1.34923	5.22739	0.299532	1.65391	0.017217	8	582	100113	18220263	CCOc1ccc(/C=C2\NCCc3cc(OCC)c(OCC)cc32)cc1OCC
941	MILRINONE	positive-signal	0.974381	2.64953	1.94274	3.61344	0.664101	1.28466	1.18e-07	40	2782	100081	18218063	Cc1[nH]c(=O)c(C#N)cc1-c1ccncc1
942	GLICLAZIDE	positive-signal	0.973752	2.64786	2.4262	2.88977	0.886326	1.06118	2.45e-79	512	35336	99609	18185509	Cc1ccc(S(=O)(=O)NC(=O)NN2CC3CCCC3C2)cc1
943	THIAMAZOLE	positive-signal	0.964421	2.62327	2.23546	3.07836	0.804446	1.1244	1.74e-24	152	10589	99969	18210256	Cn1cc[nH]c1=S
944	ACICLOVIR	positive-signal	0.963893	2.62188	2.50444	2.74484	0.918064	1.00972	1.26e-280	1890	132771	98231	18088074	Nc1nc2c(ncn2COCCO)c(=O)[nH]1
945	MENATETRENONE	positive-signal	0.960839	2.61389	1.86769	3.65822	0.624702	1.29698	1.37e-06	34	2402	100087	18218443	CC(C)=CCC/C(C)=C/CC/C(C)=C/CC/C(C)=C/CC1=C(C)C(=O)c2ccccc2C1=O
946	PERAMIVIR	positive-signal	0.956576	2.60277	1.19997	5.64548	0.182298	1.73085	0.0424877	6	454	100115	18220391	CCC(CC)[C@H](NC(C)=O)[C@@H]1[C@H](O)[C@@H](C(=O)O)C[C@H]1N=C(N)N
947	LOPINAVIR	positive-signal	0.953502	2.59478	2.32023	2.90181	0.841668	1.06534	1.94e-47	312	21959	99809	18198886	Cc1cccc(C)c1OCC(=O)N[C@@H](Cc1ccccc1)[C@@H](O)C[C@H](Cc1ccccc1)NC(=O)[C@H](C(C)C)N1CCCNC1=O
948	METOCLOPRAMIDE	positive-signal	0.95217	2.59133	2.45444	2.73585	0.897899	1.00644	4.79e-196	1340	94922	98781	18125923	CCN(CC)CCNC(=O)c1cc(Cl)c(N)cc1OC
949	PERAMPANEL	positive-signal	0.950121	2.58602	2.09133	3.19774	0.737798	1.16244	3.36e-14	86	6090	100035	18214755	N#Cc1ccccc1-c1cc(-c2ccccn2)cn(-c2ccccc2)c1=O
950	APREPITANT	positive-signal	0.950041	2.58582	2.26363	2.95386	0.816969	1.08311	8.91e-34	220	15539	99901	18205306	C[C@@H](O[C@H]1OCCN(Cc2n[nH]c(=O)[nH]2)[C@H]1c1ccc(F)cc1)c1cc(C(F)(F)F)cc(C(F)(F)F)c1
951	RAMIPRIL	positive-signal	0.946795	2.57744	2.46443	2.69563	0.90196	0.99163	2.74e-284	1976	141262	98145	18079583	CCOC(=O)[C@H](CCc1ccccc1)N[C@@H](C)C(=O)N1[C@H](C(=O)O)C[C@@H]2CCC[C@@H]21
952	FLUCYTOSINE	positive-signal	0.945179	2.57327	1.62618	4.07195	0.486236	1.40412	0.000514872	18	1308	100103	18219537	Nc1[nH]c(=O)ncc1F
953	FLUVASTATIN	positive-signal	0.943144	2.56804	2.15145	3.0653	0.766141	1.12015	1.63e-19	124	8829	99997	18212016	CC(C)n1c(/C=C/[C@@H](O)C[C@@H](O)CC(=O)O)c(-c2ccc(F)cc2)c2ccccc21
954	SULTIAME	positive-signal	0.932662	2.54126	1.17177	5.51136	0.158513	1.70681	0.0466644	6	465	100115	18220380	NS(=O)(=O)c1ccc(N2CCCCS2(=O)=O)cc1
955	POSACONAZOLE	positive-signal	0.927611	2.52846	2.18795	2.92197	0.782964	1.07226	1.15e-27	186	13438	99935	18207407	CC[C@@H]([C@H](C)O)n1ncn(-c2ccc(N3CCN(c4ccc(OC[C@@H]5CO[C@@](Cn6cncn6)(c6ccc(F)cc6F)C5)cc4)CC3)cc2)c1=O
956	MEBENDAZOLE	positive-signal	0.926912	2.52669	1.53049	4.17133	0.425589	1.42823	0.00179434	15	1116	100106	18219729	COC(=O)Nc1nc2ccc(C(=O)c3ccccc3)cc2[nH]1
957	BENDROFLUMETHIAZIDE	positive-signal	0.926386	2.52537	2.1942	2.90651	0.785818	1.06695	3.28e-29	197	14249	99924	18206596	NS(=O)(=O)c1cc2c(cc1C(F)(F)F)NC(Cc1ccccc1)NS2(=O)=O
958	TEGAFUR	positive-signal	0.9245	2.52061	1.86864	3.40005	0.62521	1.22379	1.76e-07	43	3141	100078	18217704	O=c1[nH]c(=O)n(C2CCCO2)cc1F
959	URACIL	positive-signal	0.923675	2.51853	1.32757	4.77788	0.283352	1.564	0.0156598	9	686	100112	18220159	O=c1cc[nH]c(=O)[nH]1
960	ADAGRASIB	positive-signal	0.917865	2.50394	1.31992	4.75009	0.277567	1.55816	0.016187	9	690	100112	18220155	C=C(F)C(=O)N1CCN(c2nc(OC[C@@H]3CCCN3C)nc3c2CCN(c2cccc4cccc(Cl)c24)C3)C[C@@H]1CC#N
961	NALBUPHINE	positive-signal	0.916854	2.50141	1.69217	3.69766	0.526009	1.3077	0.000100859	25	1855	100096	18218990	Oc1ccc2c3c1O[C@H]1[C@@H](O)CC[C@@]4(O)[C@@H](C2)N(CC2CCC2)CC[C@]314
962	ZOFENOPRIL	positive-signal	0.913583	2.49324	1.57576	3.94491	0.45474	1.37243	0.000732723	18	1350	100103	18219495	C[C@H](CSC(=O)c1ccccc1)C(=O)N1C[C@@H](Sc2ccccc2)C[C@H]1C(=O)O
963	ISAVUCONAZOLE	positive-signal	0.912015	2.48933	1.68402	3.67976	0.521182	1.30285	0.000104398	25	1864	100096	18218981	C[C@@H](c1nc(-c2ccc(C#N)cc2)cs1)[C@](O)(Cn1cncn1)c1cc(F)ccc1F
964	SERINE	positive-signal	0.910515	2.4856	1.86091	3.32	0.621064	1.19997	8.82e-08	46	3405	100075	18217440	N[C@@H](CO)C(=O)O
965	PROBENECID	positive-signal	0.908928	2.48166	1.60488	3.83744	0.473051	1.34481	0.000633103	20	1503	100101	18219342	CCCN(CCC)S(=O)(=O)c1ccc(C(=O)O)cc1
966	PANTETHINE	positive-signal	0.906935	2.47672	1.6017	3.82977	0.471064	1.34281	0.000638993	20	1506	100101	18219339	CC(C)(CO)[C@@H](O)C(=O)NCCC(=O)NCCSSCCNC(=O)CCNC(=O)[C@H](O)C(C)(C)CO
967	PIROXICAM	positive-signal	0.905026	2.472	2.18404	2.79791	0.781179	1.02887	9.25e-36	254	18764	99867	18202081	CN1C(C(=O)Nc2ccccn2)=C(O)c2ccccc2S1(=O)=O
968	RABEPRAZOLE	positive-signal	0.90067	2.46125	2.27497	2.66279	0.821966	0.979374	2.03e-85	632	46943	99489	18173902	COCCCOc1ccnc(CS(=O)c2nc3ccccc3[nH]2)c1C
969	SUGAMMADEX	positive-signal	0.897919	2.45449	1.75405	3.43464	0.561927	1.23391	5.76e-06	34	2558	100087	18218287	O=C(O)CCSC[C@H]1O[C@@H]2O[C@H]3[C@H](O)[C@@H](O)[C@@H](O[C@H]4[C@H](O)[C@@H](O)[C@@H](O[C@H]5[C@H](O)[C@@H](O)[C@@H](O[C@H]6[C@H](O)[C@@H](O)[C@@H](O[C@H]7[C@H](O)[C@@H](O)[C@@H](O[C@H]8[C@H](O)[C@@H](O)[C@@H](O[C@H]9[C@H](O)[C@@H](O)[C@@H](O[C@H]1[C@H](O)[C@H]2O)O[C@@H]9CSCCC(=O)O)O[C@@H]8CSCCC(=O)O)O[C@@H]7CSCCC(=O)O)O[C@@H]6CSCCC(=O)O)O[C@@H]5CSCCC(=O)O)O[C@@H]4CSCCC(=O)O)O[C@@H]3CSCCC(=O)O
970	ENALAPRIL	positive-signal	0.897683	2.45391	2.30054	2.61751	0.833145	0.962222	1.49e-125	943	70364	99178	18150481	CCOC(=O)[C@H](CCc1ccccc1)N[C@@H](C)C(=O)N1CCC[C@H]1C(=O)O
971	HALOPERIDOL	positive-signal	0.895414	2.44835	2.25304	2.66059	0.812282	0.978547	5.7e-76	566	42249	99555	18178596	O=C(CCCN1CCC(O)(c2ccc(Cl)cc2)CC1)c1ccc(F)cc1
972	HYDROXYCHLOROQUINE	positive-signal	0.883634	2.41968	2.31129	2.53315	0.837805	0.929463	3.09e-241	1888	143625	98233	18077220	CCN(CCO)CCCC(C)Nc1ccnc2cc(Cl)ccc12
973	ROCURONIUM	positive-signal	0.881364	2.41419	2.05639	2.83424	0.720953	1.04178	7e-21	151	11430	99970	18209415	C=CC[N+]1([C@H]2C[C@H]3[C@@H]4CC[C@H]5C[C@H](O)[C@@H](N6CCOCC6)C[C@]5(C)[C@H]4CC[C@]3(C)[C@H]2OC(C)=O)CCCC1
974	CEFTOLOZANE	positive-signal	0.875414	2.39987	1.45392	3.96127	0.374263	1.37656	0.00435514	15	1175	100106	18219670	Cn1c(N)c(NC(=O)NCCN)c[n+]1CC1=C(C(=O)O)N2C(=O)[C@@H](NC(=O)/C(=N\OC(C)(C)C(=O)O)c3nsc(N)n3)[C@H]2SC1
975	POVIDONE-IODINE	positive-signal	0.875114	2.39915	2.12474	2.709	0.753648	0.996579	4.12e-35	264	20094	99857	18200751	C=CN1CCCC1=O
976	BEDAQUILINE	positive-signal	0.873886	2.3962	1.81015	3.17201	0.593407	1.15436	1.1e-07	49	3760	100072	18217085	COc1nc2ccc(Br)cc2cc1[C@@H](c1ccccc1)[C@@](O)(CCN(C)C)c1cccc2ccccc12
977	DIHYDROCODEINE	positive-signal	0.873429	2.39511	2.00385	2.86276	0.695072	1.05179	5.37e-17	122	9314	99999	18211531	COc1ccc2c3c1O[C@H]1[C@@H](O)CC[C@H]4[C@@H](C2)N(C)CC[C@@]341
978	CALCIUM GLUCONATE	positive-signal	0.873261	2.39471	2.15859	2.65665	0.769456	0.977066	3.8e-47	362	27606	99759	18193239	O=C(O)[C@H](O)[C@@H](O)[C@H](O)[C@H](O)CO
979	MIZORIBINE	positive-signal	0.870953	2.38919	1.5283	3.73502	0.424154	1.31775	0.001118	19	1485	100102	18219360	NC(=O)c1ncn([C@@H]2O[C@H](CO)[C@@H](O)[C@H]2O)c1O
980	NEOMYCIN	positive-signal	0.86915	2.38488	2.0614	2.75913	0.723383	1.01492	1.87e-24	183	14017	99938	18206828	NC[C@@H]1O[C@H](O[C@H]2[C@@H](O)[C@H](O[C@@H]3[C@@H](O)[C@H](N)C[C@H](N)[C@H]3O[C@H]3O[C@H](CN)[C@@H](O)[C@H](O)[C@H]3N)O[C@@H]2CO)[C@H](N)[C@@H](O)[C@@H]1O
981	ISRADIPINE	positive-signal	0.868918	2.38433	1.46699	3.87531	0.383209	1.35463	0.00315494	16	1259	100105	18219586	COC(=O)C1=C(C)NC(C)=C(C(=O)OC(C)C)C1c1cccc2nonc12
982	TRANDOLAPRIL	positive-signal	0.864652	2.37418	1.89462	2.97512	0.639018	1.09029	4.96e-11	76	5866	100045	18214979	CCOC(=O)[C@H](CCc1ccccc1)N[C@@H](C)C(=O)N1[C@H](C(=O)O)C[C@H]2CCCC[C@@H]21
983	THEOPHYLLINE	positive-signal	0.862706	2.36956	2.08676	2.69069	0.735612	0.989799	2.41e-31	241	18573	99880	18202272	Cn1c(=O)c2[nH]cnc2n(C)c1=O
984	CHLORHEXIDINE	positive-signal	0.862342	2.3687	2.11396	2.65414	0.748562	0.976122	8.08e-39	301	23204	99820	18197641	NC(=NCCCCCCN=C(N)/N=C(\N)Nc1ccc(Cl)cc1)/N=C(\N)Nc1ccc(Cl)cc1
985	TOREMIFENE	positive-signal	0.857451	2.35714	1.24285	4.47047	0.217408	1.49749	0.0227021	9	733	100112	18220112	CN(C)CCOc1ccc(/C(=C(/CCCl)c2ccccc2)c2ccccc2)cc1
986	PANTOPRAZOLE	positive-signal	0.857056	2.35621	2.28546	2.42916	0.826567	0.887546	0	4374	346588	95747	17874257	COc1ccnc(CS(=O)c2nc3ccc(OC(F)F)cc3[nH]2)c1OC
987	TRIHEXYPHENIDYL	positive-signal	0.856728	2.35544	1.90511	2.91223	0.644538	1.06892	4.44e-12	86	6686	100035	18214159	OC(CCN1CCCCC1)(c1ccccc1)C1CCCCC1
988	BERAPROST	positive-signal	0.853089	2.34689	1.6419	3.35457	0.495854	1.21032	4.21932e-05	30	2365	100091	18218480	CC#CCC(C)C(O)/C=C/C1C(O)CC2Oc3c(CCCC(=O)O)cccc3C21
989	ISOCONAZOLE	positive-signal	0.85254	2.3456	1.48272	3.71062	0.393881	1.3112	0.00177076	18	1435	100103	18219410	Clc1ccc(C(Cn2ccnc2)OCc2c(Cl)cccc2Cl)c(Cl)c1
990	TRIAZOLAM	positive-signal	0.8423	2.3217	1.92265	2.80358	0.653703	1.0309	1.8e-14	109	8588	100012	18212257	Cc1nnc2n1-c1ccc(Cl)cc1C(c1ccccc1Cl)=NC2
991	PINDOLOL	positive-signal	0.842091	2.32121	1.35692	3.97078	0.305219	1.37896	0.00994952	13	1058	100108	18219787	CC(C)NCC(O)COc1cccc2[nH]ccc12
992	BALOXAVIR MARBOXIL	positive-signal	0.837855	2.3114	1.53869	3.47217	0.430931	1.24478	0.000423153	23	1850	100098	18218995	COC(=O)OCOc1c2n(ccc1=O)N([C@@H]1c3ccccc3SCc3c1ccc(F)c3F)[C@@H]1COCCN1C2=O
993	STIRIPENTOL	positive-signal	0.837195	2.30988	1.47771	3.61069	0.390491	1.2839	0.00144849	19	1536	100102	18219309	CC(C)(C)C(O)/C=C/c1ccc2c(c1)OCO2
994	LEVOCETIRIZINE	positive-signal	0.835046	2.30492	2.07801	2.55661	0.731408	0.938683	7.62e-44	363	28759	99758	18192086	O=C(O)COCCN1CCN([C@H](c2ccccc2)c2ccc(Cl)cc2)CC1
995	AMSACRINE	positive-signal	0.834532	2.30374	1.17115	4.53161	0.157988	1.51108	0.0353119	8	671	100113	18220174	COc1cc(NS(C)(=O)=O)ccc1Nc1c2ccccc2nc2ccccc12
996	GADODIAMIDE	positive-signal	0.834414	2.30346	1.69584	3.12879	0.528181	1.14065	2.8e-06	41	3279	100080	18217566	CNC(=O)CN(CCN(CCN(CC(=O)O)CC(=O)NC)CC(=O)O)CC(=O)O
997	ETODOLAC	positive-signal	0.83368	2.30177	1.90284	2.78434	0.643348	1.02401	4.62e-14	107	8504	100014	18212341	CCc1cccc2c3c([nH]c12)C(CC)(CC(=O)O)OCC3
998	CAMOSTAT	positive-signal	0.833206	2.30068	1.2132	4.36296	0.193262	1.47315	0.041453	9	751	100112	18220094	CN(C)C(=O)COC(=O)Cc1ccc(OC(=O)c2ccc(N=C(N)N)cc2)cc1
999	NIZATIDINE	positive-signal	0.829309	2.29173	1.66059	3.16276	0.507174	1.15144	9.87e-06	37	2978	100084	18217867	CN/C(=C\[N+](=O)[O-])NCCSCc1csc(CN(C)C)n1
1000	ZANAMIVIR	positive-signal	0.828253	2.28931	1.61089	3.25346	0.476787	1.17972	6.0682e-05	31	2504	100090	18218341	CC(=O)N[C@H]1[C@H]([C@H](O)[C@H](O)CO)OC(C(=O)O)=C[C@@H]1N=C(N)N
1001	LACOSAMIDE	positive-signal	0.827908	2.28853	2.07048	2.52953	0.727782	0.928035	2.56e-46	389	31041	99732	18189804	COC[C@@H](NC(C)=O)C(=O)NCc1ccccc1
1002	RAMOSETRON	positive-signal	0.824011	2.27962	1.3813	3.76218	0.323023	1.325	0.00561045	15	1237	100106	18219608	Cn1cc(C(=O)[C@@H]2CCc3nc[nH]c3C2)c2ccccc21
1003	CODEINE	positive-signal	0.822205	2.27551	2.15925	2.39803	0.769761	0.874649	1.21e-162	1434	115654	98687	18105191	COc1ccc2c3c1O[C@H]1[C@@H](O)C=C[C@H]4[C@@H](C2)N(C)CC[C@@]341
1004	NOSCAPINE	positive-signal	0.819987	2.27047	1.19733	4.30544	0.180094	1.45988	0.0425449	9	761	100112	18220084	COc1ccc2c(c1OC)C(=O)O[C@@H]2[C@H]1c2c(cc3c(c2OC)OCO3)CCN1C
1005	TEMOZOLOMIDE	positive-signal	0.813621	2.25606	2.0135	2.52784	0.699875	0.927366	3.5e-35	301	24361	99820	18196484	Cn1nnc2c(C(N)=O)ncn2c1=O
1006	TRYPTOPHAN	positive-signal	0.806656	2.2404	1.70198	2.94916	0.531791	1.08152	5.57e-07	51	4184	100070	18216661	N[C@@H](Cc1c[nH]c2ccccc12)C(=O)O
1007	PINAVERIUM	positive-signal	0.80602	2.23898	1.21824	4.11496	0.19741	1.41463	0.0311599	10	853	100111	18219992	COc1cc(Br)c(C[N+]2(CCOCCC3CCC4CC3C4(C)C)CCOCC2)cc1OC
1008	FAMCICLOVIR	positive-signal	0.801726	2.22939	1.68904	2.94259	0.524163	1.07929	8.01e-07	50	4123	100071	18216722	CC(=O)OCC(CCn1cnc2cnc(N)nc21)COC(C)=O
1009	GALANTAMINE	positive-signal	0.801444	2.22876	1.79364	2.76942	0.584249	1.01864	1.92e-10	82	6739	100039	18214106	COc1ccc2c3c1O[C@H]1C[C@@H](O)C=C[C@@]31CCN(C)C2
1010	RIBAVIRIN	positive-signal	0.796698	2.2182	2.09694	2.34649	0.740477	0.852919	4.45e-134	1245	102886	98876	18117959	NC(=O)c1ncn([C@@H]2O[C@H](CO)[C@@H](O)[C@H]2O)n1
1011	PIZOTIFEN	positive-signal	0.794371	2.21305	1.20419	4.06713	0.185804	1.40294	0.0322709	10	863	100111	18219982	CN1CCC(=C2c3ccccc3CCc3sccc32)CC1
1012	NEBIVOLOL	positive-signal	0.792347	2.20857	2.01584	2.41974	0.701035	0.883658	2.4e-51	468	38703	99653	18182142	OC(CNCC(O)C1CCc2cc(F)ccc2O1)C1CCc2cc(F)ccc2O1
1013	ARGININE	positive-signal	0.783853	2.18989	1.73982	2.7564	0.553779	1.01393	3.86e-09	73	6110	100048	18214735	NC(N)=NCCC[C@H](N)C(=O)O
1014	CLOMIFENE	positive-signal	0.78287	2.18774	1.48047	3.23291	0.392357	1.17338	0.00057799	25	2121	100096	18218724	CCN(CC)CCOc1ccc(/C(=C(\Cl)c2ccccc2)c2ccccc2)cc1
1015	DICLOFENAC	positive-signal	0.782408	2.18673	2.0909	2.28695	0.737597	0.82722	7.79e-204	1974	166101	98147	18054744	O=C(O)Cc1ccccc1Nc1c(Cl)cccc1Cl
1016	FOLINIC ACID	positive-signal	0.781791	2.18538	2.0285	2.3544	0.707298	0.856284	1.58e-74	705	58975	99416	18161870	Nc1nc2c(c(=O)[nH]1)N(C=O)C(CNc1ccc(C(=O)N[C@@H](CCC(=O)O)C(=O)O)cc1)CN2
1017	PAMIDRONIC ACID	positive-signal	0.780639	2.18287	1.83902	2.591	0.609235	0.952043	2.8e-15	132	11054	99989	18209791	NCCC(O)(P(=O)(O)O)P(=O)(O)O
1018	CLOTIAPINE	positive-signal	0.780351	2.18224	1.24936	3.81169	0.222632	1.33807	0.0180415	12	1042	100109	18219803	CN1CCN(C2=Nc3ccccc3Sc3ccc(Cl)cc32)CC1
1019	DELAMANID	positive-signal	0.779342	2.18004	1.41033	3.36983	0.343822	1.21486	0.00260988	20	1711	100101	18219134	C[C@]1(COc2ccc(N3CCC(Oc4ccc(OC(F)(F)F)cc4)CC3)cc2)Cn2cc([N+](=O)[O-])nc2O1
1020	ESOMEPRAZOLE	positive-signal	0.77771	2.17648	2.09708	2.25889	0.740546	0.814874	3.73e-293	2897	246124	97224	17974721	COc1ccc2nc([S@@](=O)Cc3ncc(C)c(OC)c3C)[nH]c2c1
1021	SPIRONOLACTONE	positive-signal	0.770058	2.15989	2.05602	2.269	0.720774	0.819341	7.34e-164	1626	138250	98495	18082595	CC(=O)S[C@@H]1CC2=CC(=O)CC[C@]2(C)[C@H]2CC[C@@]3(C)[C@@H](CC[C@@]34CCC(=O)O4)[C@H]12
1022	DIPROPHYLLINE	positive-signal	0.767723	2.15485	1.39408	3.33081	0.332232	1.20321	0.002786	20	1731	100101	18219114	Cn1c(=O)c2c(ncn2CC(O)CO)n(C)c1=O
1023	MESNA	positive-signal	0.767016	2.15333	1.79913	2.57726	0.587304	0.946727	1.28e-13	120	10190	100001	18210655	O=S(=O)(O)CCS
1024	HYDROXOCOBALAMIN	positive-signal	0.761143	2.14072	1.68974	2.71206	0.524577	0.997709	2.1e-08	69	5910	100052	18214935	C/C1=C2/N[C@H]([C@H](CC(N)=O)[C@@]2(C)CCC(=O)NC[C@@H](C)OP(=O)(O)O[C@H]2[C@@H](O)[C@@H](n3cnc4cc(C)c(C)cc43)O[C@@H]2CO)[C@]2(C)N=C(/C(C)=C3\N=C(/C=C4\N=C1[C@@H](CCC(N)=O)C4(C)C)[C@@H](CCC(N)=O)[C@]3(C)CC(N)=O)[C@@H](CCC(N)=O)[C@]2(C)CC(N)=O
1025	PHYTOMENADIONE	positive-signal	0.755744	2.1292	1.90246	2.38295	0.643149	0.868339	1.27e-31	307	26325	99814	18194520	CC1=C(C/C=C(\C)CCC[C@H](C)CCC[C@H](C)CCCC(C)C)C(=O)c2ccccc2C1=O
1026	RUPATADINE	positive-signal	0.754061	2.12561	1.43852	3.1409	0.363614	1.14451	0.000784944	25	2183	100096	18218662	Cc1cncc(CN2CCC(=C3c4ccc(Cl)cc4CCc4cccnc43)CC2)c1
1027	POTASSIUM CITRATE	positive-signal	0.75067	2.11842	1.78007	2.52108	0.576652	0.924688	6.36e-14	128	11046	99993	18209799	O=C(O)CC(O)(CC(=O)O)C(=O)O
1028	NITROFURANTOIN	positive-signal	0.749493	2.11593	1.89198	2.36638	0.637625	0.861361	1.23e-31	311	26835	99810	18194010	O=C1CN(/N=C/c2ccc([N+](=O)[O-])o2)C(=O)N1
1029	VINORELBINE	positive-signal	0.749139	2.11518	1.79194	2.49673	0.583299	0.91498	3.3e-15	141	12183	99980	18208662	CCC1=C[C@@H]2CN(C1)Cc1c([nH]c3ccccc13)[C@@](C(=O)OC)(c1cc3c(cc1OC)N(C)[C@H]1[C@@](O)(C(=O)OC)[C@H](OC(C)=O)[C@]4(CC)C=CCN5CC[C@]31[C@@H]54)C2
1030	SUXAMETHONIUM	positive-signal	0.748999	2.11488	1.63425	2.73687	0.491181	1.00682	4.9e-07	58	5035	100063	18215810	C[N+](C)(C)CCOC(=O)CCC(=O)OCC[N+](C)(C)C
1031	ATAZANAVIR	positive-signal	0.748689	2.11423	1.82167	2.45377	0.599752	0.897625	2.15e-18	175	15120	99946	18205725	COC(=O)N[C@H](C(=O)N[C@@H](Cc1ccccc1)[C@@H](O)CN(Cc1ccc(-c2ccccn2)cc1)NC(=O)[C@@H](NC(=O)OC)C(C)(C)C)C(C)(C)C
1032	FOSINOPRIL	positive-signal	0.746938	2.11053	1.70301	2.61556	0.532395	0.96148	1.71e-09	84	7289	100037	18213556	CCC(=O)OC(OP(=O)(CCCCc1ccccc1)CC(=O)N1C[C@H](C2CCCCC2)C[C@H]1C(=O)O)C(C)C
1033	CANDESARTAN	positive-signal	0.741891	2.0999	1.95577	2.25465	0.670786	0.812997	1.54e-74	774	67394	99347	18153451	CCOc1nc2cccc(C(=O)O)c2n1Cc1ccc(-c2ccccc2-c2nn[nH]n2)cc1
1034	INDOMETACIN	positive-signal	0.74141	2.09889	1.83316	2.40315	0.60604	0.87678	1.03e-21	212	18445	99909	18202400	COc1ccc2c(c1)c(CC(=O)O)c(C)n2C(=O)c1ccc(Cl)cc1
1035	DALBAVANCIN	positive-signal	0.73509	2.08567	1.16624	3.72996	0.153782	1.3164	0.0299491	11	1003	100110	18219842	CN[C@H]1C(=O)N[C@@H]2Cc3ccc(cc3)Oc3cc4cc(c3O[C@@H]3O[C@H](C(=O)O)[C@@H](O)[C@H](O)[C@H]3NC(=O)CCCCCCCCC(C)C)Oc3ccc(cc3Cl)[C@@H](O)[C@@H]3NC(=O)[C@H](NC(=O)[C@@H]4NC(=O)[C@@H](NC2=O)c2cc(cc(O)c2Cl)Oc2cc1ccc2O)c1ccc(O)c(c1)-c1c(O[C@H]2O[C@H](CO)[C@@H](O)[C@H](O)[C@@H]2O)cc(O)cc1[C@@H](C(=O)NCCCN(C)C)NC3=O
1036	SENNOSIDE A+B	positive-signal	0.731307	2.07779	1.87092	2.30754	0.626431	0.836182	3.64e-34	354	31106	99767	18189739	O=C(O)c1cc(O)c2c(c1)C([C@H]1c3cc(C(=O)O)cc(O)c3C(=O)c3c(O[C@@H]4O[C@H](CO)[C@@H](O)[C@H](O)[C@H]4O)cccc31)c1cccc(O[C@@H]3O[C@H](CO)[C@@H](O)[C@H](O)[C@H]3O)c1C2=O
1037	NISOLDIPINE	positive-signal	0.72998	2.07504	1.25768	3.42359	0.229271	1.23069	0.0147462	15	1359	100106	18219486	COC(=O)C1=C(C)NC(C)=C(C(=O)OCC(C)C)C1c1ccccc1[N+](=O)[O-]
1038	CLODRONIC ACID	positive-signal	0.728961	2.07293	1.29399	3.32076	0.25773	1.20019	0.00829005	17	1536	100104	18219309	O=P(O)(O)C(Cl)(Cl)P(=O)(O)O
1039	NIFEDIPINE	positive-signal	0.724672	2.06405	1.91174	2.2285	0.648013	0.801331	8.65e-62	665	58878	99456	18161967	COC(=O)C1=C(C)NC(C)=C(C(=O)OC)C1c1ccccc1[N+](=O)[O-]
1040	TRIMIPRAMINE	positive-signal	0.723948	2.06256	1.40636	3.02495	0.341003	1.10689	0.0010863	26	2338	100095	18218507	CC(CN(C)C)CN1c2ccccc2CCc2ccccc21
1041	LEFLUNOMIDE	positive-signal	0.72181	2.05815	1.93699	2.1869	0.661134	0.782486	5.97e-97	1066	94821	99055	18126024	Cc1oncc1C(=O)Nc1ccc(C(F)(F)F)cc1
1042	CHLORZOXAZONE	positive-signal	0.720411	2.05528	1.42969	2.95459	0.357461	1.08336	0.000523117	29	2612	100092	18218233	O=c1[nH]c2cc(Cl)ccc2o1
1043	LEMBOREXANT	positive-signal	0.718432	2.05121	1.29711	3.24373	0.260138	1.17673	0.00671871	18	1641	100103	18219204	Cc1ncc(OC[C@@]2(c3cccc(F)c3)C[C@H]2C(=O)Nc2ccc(F)cn2)c(C)n1
1044	MUPIROCIN	positive-signal	0.701933	2.01765	1.73399	2.34771	0.550427	0.853439	4.48e-16	169	15301	99952	18205544	C/C(=C\C(=O)OCCCCCCCCC(=O)O)C[C@@H]1OC[C@H](C[C@@H]2O[C@H]2[C@@H](C)[C@H](C)O)[C@@H](O)[C@H]1O
1045	CARMUSTINE	positive-signal	0.691411	1.99653	1.53596	2.5952	0.429157	0.953665	4.68e-06	56	5151	100065	18215694	O=NN(CCCl)C(=O)NCCCl
1046	MOLNUPIRAVIR	positive-signal	0.689995	1.9937	1.50655	2.63839	0.409822	0.970167	1.87966e-05	49	4519	100072	18216326	CC(C)C(=O)OC[C@H]1O[C@@H](n2ccc(NO)nc2=O)[C@H](O)[C@@H]1O
1047	REGORAFENIB	positive-signal	0.68823	1.99019	1.65392	2.39483	0.503148	0.873311	7.68e-11	113	10384	100008	18210461	CNC(=O)c1cc(Oc2ccc(NC(=O)Nc3ccc(Cl)c(C(F)(F)F)c3)c(F)c2)ccn1
1048	BRINZOLAMIDE	positive-signal	0.686134	1.98602	1.68163	2.34551	0.519763	0.852504	5.04e-13	140	12883	99981	18207962	CCN[C@H]1CN(CCCOC)S(=O)(=O)c2sc(S(N)(=O)=O)cc21
1049	CIMETIDINE	positive-signal	0.685481	1.98473	1.66556	2.36506	0.510158	0.860804	7.32e-12	126	11606	99995	18209239	CN=C(NC#N)NCCSCc1nc[nH]c1C
1050	QUININE	positive-signal	0.684656	1.98309	1.66979	2.35518	0.512696	0.856617	2.3e-12	131	12075	99990	18208770	C=C[C@H]1CN2CC[C@H]1C[C@H]2[C@H](O)c1ccnc2ccc(OC)cc12
1051	DISULFIRAM	positive-signal	0.683515	1.98083	1.29495	3.02999	0.258471	1.10856	0.005434	21	1975	100100	18218870	CCN(CC)C(=S)SSC(=S)N(CC)CC
1052	IVABRADINE	positive-signal	0.677009	1.96798	1.61179	2.40289	0.477345	0.876672	2.42e-09	97	9020	100024	18211825	COc1cc2c(cc1OC)CC(=O)N(CCCN(C)C[C@H]1Cc3cc(OC)c(OC)cc31)CC2
1053	TORASEMIDE	positive-signal	0.676546	1.96707	1.80929	2.13862	0.592932	0.760161	2.67e-46	558	51812	99563	18169033	Cc1cccc(Nc2ccncc2S(=O)(=O)NC(=O)NC(C)C)c1
1054	PARACETAMOL	positive-signal	0.669652	1.95356	1.91317	1.99479	0.648762	0.690541	0	9860	964956	90261	17255889	CC(=O)Nc1ccc(O)cc1
1055	AZATHIOPRINE	positive-signal	0.667118	1.94861	1.82275	2.08317	0.600347	0.73389	7.37e-70	878	82397	99243	18138448	Cn1cnc([N+](=O)[O-])c1Sc1ncnc2nc[nH]c12
1056	FLECAINIDE	positive-signal	0.66665	1.9477	1.68447	2.25207	0.521451	0.81185	5.3e-16	184	17254	99937	18203591	O=C(NCC1CCCCN1)c1cc(OCC(F)(F)F)ccc1OCC(F)(F)F
1057	AZOSEMIDE	positive-signal	0.662079	1.93882	1.46093	2.57302	0.379076	0.945082	5.0407e-05	48	4553	100073	18216292	NS(=O)(=O)c1cc(-c2nn[nH]n2)c(NCc2cccs2)cc1Cl
1058	TROPICAMIDE	positive-signal	0.65862	1.93212	1.2753	2.92724	0.243182	1.07406	0.00730259	22	2119	100099	18218726	CCN(Cc1ccncc1)C(=O)C(CO)c1ccccc1
1059	AZILSARTAN	positive-signal	0.655579	1.92626	1.49509	2.48177	0.402186	0.908972	6.2e-06	60	5717	100061	18215128	CCOc1nc2cccc(C(=O)O)c2n1Cc1ccc(-c2ccccc2-c2noc(=O)[nH]2)cc1
1060	SULINDAC	positive-signal	0.652805	1.92092	1.35952	2.71415	0.307133	0.998477	0.000899809	32	3079	100089	18217766	CC1=C(CC(=O)O)c2cc(F)ccc2/C1=C\c1ccc(S(C)=O)cc1
1061	ESTRAMUSTINE	positive-signal	0.651801	1.91899	1.09909	3.35054	0.0944794	1.20912	0.0455796	12	1185	100109	18219660	C[C@]12CC[C@@H]3c4ccc(OC(=O)N(CCCl)CCCl)cc4CC[C@H]3[C@@H]1CC[C@@H]2O
1062	RISEDRONIC ACID	positive-signal	0.65127	1.91797	1.73031	2.12599	0.548303	0.754236	3.86e-29	367	34931	99754	18185914	O=P(O)(O)C(O)(Cc1cccnc1)P(=O)(O)O
1063	LACIDIPINE	positive-signal	0.650772	1.91702	1.18019	3.11387	0.165679	1.13587	0.0238061	16	1566	100105	18219279	CCOC(=O)C1=C(C)NC(C)=C(C(=O)OCC)C1c1ccccc1/C=C/C(=O)OC(C)(C)C
1064	CARBOPLATIN	positive-signal	0.649788	1.91513	1.80796	2.02866	0.592202	0.707375	2.94e-89	1184	113197	98937	18107648	O=C(O)C1(C(=O)O)CCC1
1065	TROSPIUM	positive-signal	0.649153	1.91392	1.50835	2.42854	0.411015	0.887292	1.47e-06	68	6515	100053	18214330	O=C(OC1C[C@H]2CC[C@@H](C1)[N+]21CCCC1)C(O)(c1ccccc1)c1ccccc1
1066	FLUPENTIXOL	positive-signal	0.644577	1.90518	1.40817	2.5776	0.342293	0.94686	0.000176638	42	4060	100079	18216785	OCCN1CCN(CC/C=C2/c3ccccc3Sc3ccc(C(F)(F)F)cc32)CC1
1067	VERAPAMIL	positive-signal	0.643838	1.90377	1.74471	2.07734	0.556586	0.731089	3.96e-39	512	49110	99609	18171735	COc1ccc(CCN(C)CCCC(C#N)(c2ccc(OC)c(OC)c2)C(C)C)cc1OC
1068	CYTARABINE	positive-signal	0.640761	1.89792	1.75587	2.05147	0.562966	0.718556	1.97e-48	645	62084	99476	18158761	Nc1ccn([C@@H]2O[C@H](CO)[C@@H](O)[C@@H]2O)c(=O)n1
1069	CINNARIZINE	positive-signal	0.639993	1.89647	1.14973	3.1282	0.139527	1.14046	0.0322757	15	1487	100106	18219358	C(=C/c1ccccc1)\CN1CCN(C(c2ccccc2)c2ccccc2)CC1
1070	CALCIPOTRIOL	positive-signal	0.639917	1.89632	1.581	2.27454	0.458056	0.821779	4.76e-10	117	11282	100004	18209563	C=C1/C(=C\C=C2/CCC[C@]3(C)[C@@H]([C@H](C)/C=C/[C@@H](O)C4CC4)CC[C@@H]23)C[C@@H](O)C[C@@H]1O
1071	LEVOFOLINIC ACID	positive-signal	0.639289	1.89513	1.54395	2.32619	0.434346	0.844232	3.77e-08	92	8886	100029	18211959	Nc1nc2c(c(=O)[nH]1)N(C=O)[C@@H](CNc1ccc(C(=O)N[C@@H](CCC(=O)O)C(=O)O)cc1)CN2
1072	BORTEZOMIB	positive-signal	0.633126	1.88349	1.75824	2.01766	0.564316	0.701936	4.6e-60	826	80168	99295	18140677	CC(C)C[C@H](NC(=O)[C@H](Cc1ccccc1)NC(=O)c1cnccn1)B(O)O
1073	EPLERENONE	positive-signal	0.630954	1.8794	1.57725	2.23944	0.455682	0.806227	2.23e-10	126	12256	99995	18208589	COC(=O)[C@@H]1CC2=CC(=O)CC[C@]2(C)[C@@]23O[C@@H]2C[C@@]2(C)[C@@H](CC[C@@]24CCC(=O)O4)[C@H]13
1074	BENZHYDROCODONE	positive-signal	0.624304	1.86695	1.18086	2.95166	0.16624	1.08237	0.016257	18	1803	100103	18219042	COc1ccc2c3c1O[C@H]1C(OC(=O)c4ccccc4)=CC[C@H]4[C@@H](C2)N(C)CC[C@]314
1075	GRAMICIDIN	positive-signal	0.616762	1.85292	1.31148	2.61789	0.271154	0.96237	0.00168393	32	3192	100089	18217653	CC(C)C[C@@H](NC(=O)[C@H](C)NC(=O)CNC(=O)[C@@H](NC=O)C(C)C)C(=O)N[C@@H](C)C(=O)N[C@@H](C(=O)N[C@H](C(=O)N[C@H](C(=O)N[C@@H](Cc1c[nH]c2ccccc12)C(=O)N[C@H](CC(C)C)C(=O)N[C@@H](Cc1c[nH]c2ccccc12)C(=O)N[C@H](CC(C)C)C(=O)N[C@@H](Cc1c[nH]c2ccccc12)C(=O)N[C@H](CC(C)C)C(=O)N[C@@H](Cc1c[nH]c2ccccc12)C(=O)NCCO)C(C)C)C(C)C)C(C)C
1076	DIGOXIN	positive-signal	0.614275	1.84832	1.72154	1.98443	0.543217	0.685333	1.39e-53	774	76529	99347	18144316	C[C@H]1O[C@@H](O[C@H]2[C@@H](O)C[C@H](O[C@H]3[C@@H](O)C[C@H](O[C@H]4CC[C@@]5(C)[C@H](CC[C@@H]6[C@@H]5C[C@@H](O)[C@]5(C)[C@@H](C7=CC(=O)OC7)CC[C@]65O)C4)O[C@@H]3C)O[C@@H]2C)C[C@H](O)[C@@H]1O
1077	TIPRANAVIR	positive-signal	0.60758	1.83598	1.11315	3.02819	0.107196	1.10796	0.0358188	15	1536	100106	18219309	CCC[C@@]1(CCc2ccccc2)CC(O)=C([C@H](CC)c2cccc(NS(=O)(=O)c3ccc(C(F)(F)F)cn3)c2)C(=O)O1
1078	MIDODRINE	positive-signal	0.601823	1.82544	1.54299	2.1596	0.433722	0.769923	2.29e-10	137	13716	99984	18207129	COc1ccc(OC)c(C(O)CNC(=O)CN)c1
1079	PALONOSETRON	positive-signal	0.600638	1.82328	1.53019	2.17251	0.425392	0.775884	9.79e-10	126	12633	99995	18208212	O=C1c2cccc3c2[C@H](CCC3)CN1[C@@H]1CN2CCC1CC2
1080	PROCARBAZINE	positive-signal	0.600627	1.82326	1.45331	2.28739	0.373844	0.827409	2.52e-06	75	7538	100046	18213307	CNNCc1ccc(C(=O)NC(C)C)cc1
1081	CICLOPIROX	positive-signal	0.597092	1.81683	1.30531	2.52881	0.266437	0.927747	0.00138132	35	3556	100086	18217289	Cc1cc(C2CCCCC2)n(O)c(=O)c1
1082	NELFINAVIR	positive-signal	0.595336	1.81364	1.31471	2.50191	0.273619	0.917054	0.00124321	37	3763	100084	18217082	Cc1c(O)cccc1C(=O)N[C@@H](CSc1ccccc1)[C@H](O)CN1C[C@H]2CCCC[C@H]2C[C@H]1C(=O)NC(C)(C)C
1083	PITAVASTATIN	positive-signal	0.593445	1.81021	1.48569	2.20562	0.395881	0.791009	1.08e-07	99	10007	100022	18210838	O=C(O)C[C@H](O)C[C@H](O)/C=C/c1c(C2CC2)nc2ccccc2c1-c1ccc(F)cc1
1084	NALOXEGOL	positive-signal	0.587698	1.79984	1.31022	2.47242	0.270196	0.905199	0.00104926	38	3893	100083	18216952	C=CCN1CC[C@]23c4c5ccc(O)c4O[C@H]2[C@@H](OCCOCCOCCOCCOCCOCCOCCOC)CC[C@@]3(O)[C@H]1C5
1085	ALENDRONIC ACID	positive-signal	0.58584	1.7965	1.69302	1.90631	0.526512	0.645167	5.71e-70	1114	113459	99007	18107386	NCCCC(O)(P(=O)(O)O)P(=O)(O)O
1086	METOLAZONE	positive-signal	0.580723	1.78733	1.499	2.13112	0.404799	0.756648	3.71e-09	125	12785	99996	18208060	Cc1ccccc1N1C(=O)c2cc(S(N)(=O)=O)c(Cl)cc2NC1C
1087	DIDANOSINE	positive-signal	0.580243	1.78647	1.39514	2.28756	0.332998	0.827487	3.29688e-05	63	6470	100058	18214375	O=c1[nH]cnc2c1ncn2[C@H]1CC[C@@H](CO)O1
1088	CYPROTERONE	positive-signal	0.575605	1.77821	1.2373	2.55559	0.212928	0.938282	0.00624787	29	3019	100092	18217826	CC(=O)[C@@]1(O)CC[C@H]2[C@@H]3C=C(Cl)C4=CC(=O)[C@@H]5C[C@@H]5[C@]4(C)[C@H]3CC[C@@]21C
1089	DILTIAZEM	positive-signal	0.568547	1.7657	1.6537	1.88528	0.503016	0.634077	1.04e-54	911	94318	99210	18126527	COc1ccc([C@@H]2Sc3ccccc3N(CCN(C)C)C(=O)[C@@H]2OC(C)=O)cc1
1090	MICONAZOLE	positive-signal	0.561479	1.75326	1.46183	2.1028	0.379688	0.74327	3.07e-08	117	12202	100004	18208643	Clc1ccc(COC(Cn2ccnc2)c2ccc(Cl)cc2Cl)c(Cl)c1
1091	OLOPATADINE	positive-signal	0.560346	1.75128	1.5129	2.02721	0.414031	0.70666	8.23e-12	181	18875	99940	18201970	CN(C)CC/C=C1/c2ccccc2COc2ccc(CC(=O)O)cc21
1092	GLUTATHIONE	positive-signal	0.559846	1.7504	1.16596	2.62781	0.153542	0.966151	0.0136357	23	2443	100098	18218402	N[C@@H](CCC(=O)N[C@@H](CS)C(=O)NCC(=O)O)C(=O)O
1093	CROMOGLICIC ACID	positive-signal	0.551197	1.73533	1.34131	2.2451	0.293645	0.808749	0.000132584	58	6136	100063	18214709	O=C(O)c1cc(=O)c2c(OCC(O)COc3cccc4oc(C(=O)O)cc(=O)c34)cccc2o1
1094	HYDROXYCARBAMIDE	positive-signal	0.548975	1.73148	1.50487	1.9922	0.408708	0.689241	2.08e-12	197	20775	99924	18200070	NC(=O)NO
1095	CALCIUM CARBONATE	positive-signal	0.542697	1.72064	1.6376	1.8079	0.49323	0.592164	3.37e-87	1610	171492	98511	18049353	O=C(O)O
1096	RUFINAMIDE	positive-signal	0.54233	1.72001	1.15539	2.56056	0.144435	0.940225	0.0159628	24	2592	100097	18218253	NC(=O)c1cn(Cc2c(F)cccc2F)nn1
1097	CELECOXIB	positive-signal	0.538656	1.7137	1.6175	1.81562	0.480883	0.596429	1.77e-63	1175	125445	98946	18095400	Cc1ccc(-c2cc(C(F)(F)F)nn2-c2ccc(S(N)(=O)=O)cc2)cc1
1098	CYCLIZINE	positive-signal	0.536393	1.70983	1.31868	2.217	0.276631	0.796156	0.000256871	57	6121	100064	18214724	CN1CCN(C(c2ccccc2)c2ccccc2)CC1
1099	METHYLDOPA	positive-signal	0.535347	1.70804	1.37319	2.12455	0.317134	0.753561	1.18511e-05	81	8686	100040	18212159	C[C@](N)(Cc1ccc(O)c(O)c1)C(=O)O
1100	ISOSORBIDE MONONITRATE	positive-signal	0.534768	1.70705	1.53947	1.89288	0.43144	0.638097	1.3e-20	364	38917	99757	18181928	O=[N+]([O-])O[C@@H]1CO[C@H]2[C@@H]1OC[C@@H]2O
1101	CALCIUM ACETATE	positive-signal	0.531784	1.70197	1.36267	2.12574	0.309447	0.754121	1.70836e-05	78	8396	100043	18212449	CC(=O)O
1102	THALIDOMIDE	positive-signal	0.52222	1.68577	1.51294	1.87833	0.414057	0.630384	2.98e-18	332	35943	99789	18184902	O=C1CCC(N2C(=O)c3ccccc3C2=O)C(=O)N1
1103	SAQUINAVIR	positive-signal	0.51816	1.67894	1.11844	2.52032	0.111935	0.924385	0.0222602	23	2547	100098	18218298	CC(C)(C)NC(=O)[C@@H]1C[C@@H]2CCCC[C@@H]2CN1C[C@@H](O)[C@H](Cc1ccccc1)NC(=O)[C@H](CC(N)=O)NC(=O)c1ccc2ccccc2n1
1104	DEFEROXAMINE	positive-signal	0.505865	1.65842	1.08458	2.53587	0.0811939	0.930537	0.0353113	21	2359	100100	18218486	CC(=O)N(O)CCCCCNC(=O)CCC(=O)N(O)CCCCCNC(=O)CCC(=O)N(O)CCCCCN
1105	DABRAFENIB	positive-signal	0.505469	1.65776	1.42863	1.92365	0.356717	0.654222	9.48e-10	175	19279	99946	18201566	CC(C)(C)c1nc(-c2cccc(NS(=O)(=O)c3c(F)cccc3F)c2F)c(-c2ccnc(N)n2)s1
1106	SEVOFLURANE	positive-signal	0.491453	1.63469	1.30699	2.04455	0.267728	0.715178	7.79882e-05	77	8630	100044	18212215	FCOC(C(F)(F)F)C(F)(F)F
1107	DIAZEPAM	positive-signal	0.491372	1.63456	1.53839	1.73674	0.430737	0.552008	5.15e-49	1065	119121	99056	18101724	CN1C(=O)CN=C(c2ccccc2)c2cc(Cl)ccc21
1108	GRANISETRON	positive-signal	0.486585	1.62675	1.39702	1.89426	0.33434	0.638829	6.69e-09	167	18750	99954	18202095	CN1[C@@H]2CCC[C@H]1CC(NC(=O)c1nn(C)c3ccccc13)C2
1109	AMLODIPINE	positive-signal	0.486437	1.62651	1.57551	1.67916	0.454582	0.518292	8.76e-171	3976	451833	96145	17769012	CCOC(=O)C1=C(COCCN)NC(C)=C(C(=O)OC)C1c1ccccc1Cl
1110	NABUMETONE	positive-signal	0.485473	1.62494	1.30644	2.02109	0.267309	0.703637	6.7937e-05	81	9130	100040	18211715	COc1ccc2cc(CCC(C)=O)ccc2c1
1111	IPRATROPIUM	positive-signal	0.480491	1.61687	1.50463	1.73747	0.40855	0.552433	6.46e-34	754	85167	99367	18135678	CC(C)[N+]1(C)[C@@H]2CC[C@H]1CC(OC(=O)C(CO)c1ccccc1)C2
1112	PACLITAXEL	positive-signal	0.480023	1.61611	1.51522	1.72372	0.415561	0.544485	9.28e-42	941	106401	99180	18114444	CC(=O)O[C@H]1C(=O)[C@@]2(C)[C@H]([C@H](OC(=O)c3ccccc3)[C@]3(O)C[C@H](OC(=O)[C@H](O)[C@@H](NC(=O)c4ccccc4)c4ccccc4)C(C)=C1C3(C)C)[C@]1(OC(C)=O)CO[C@@H]1C[C@@H]2O
1113	TRIPTORELIN	positive-signal	0.477482	1.61201	1.25905	2.06393	0.230355	0.72461	0.000555672	63	7170	100058	18213675	CC(C)C[C@H](NC(=O)[C@@H](Cc1c[nH]c2ccccc12)NC(=O)[C@H](Cc1ccc(O)cc1)NC(=O)[C@H](CO)NC(=O)[C@H](Cc1c[nH]c2ccccc12)NC(=O)[C@H](Cc1cnc[nH]1)NC(=O)[C@@H]1CCC(=O)N1)C(=O)N[C@@H](CCCN=C(N)N)C(=O)N1CCC[C@H]1C(=O)NCC(N)=O
1114	BENSERAZIDE	positive-signal	0.470573	1.60091	1.34555	1.90474	0.2968	0.644347	1.02e-06	128	14614	99993	18206231	NC(CO)C(=O)NNCc1ccc(O)c(O)c1O
1115	CHLORMETHINE	positive-signal	0.468721	1.59795	1.07354	2.37853	0.070958	0.866484	0.0389233	24	2790	100097	18218055	CN(CCCl)CCCl
1116	DAUNORUBICIN	positive-signal	0.465876	1.59341	1.35256	1.87715	0.301996	0.629757	2.3e-07	144	16512	99977	18204333	COc1cccc2c1C(=O)c1c(O)c3c(c(O)c1C2=O)C[C@@](O)(C(C)=O)C[C@@H]3O[C@H]1C[C@H](N)[C@H](O)[C@H](C)O1
1117	OMEPRAZOLE	positive-signal	0.465138	1.59223	1.54202	1.64408	0.433095	0.49718	1.74e-155	3927	455545	96194	17765300	COc1ccc2nc(S(=O)Cc3ncc(C)c(OC)c3C)[nH]c2c1
1118	LEVOCARNITINE	positive-signal	0.463344	1.58938	1.21117	2.08569	0.191589	0.735099	0.00215974	52	6012	100069	18214833	C[N+](C)(C)C[C@H](O)CC(=O)O
1119	FAMOTIDINE	positive-signal	0.462588	1.58818	1.49377	1.68856	0.401302	0.523875	4.71e-43	1042	119920	99079	18100925	NC(N)=Nc1nc(CSCC/C(N)=N/S(N)(=O)=O)cs1
1120	PAROXETINE	positive-signal	0.450356	1.56887	1.46365	1.68165	0.380933	0.519778	2.29e-32	810	94293	99311	18126552	Fc1ccc([C@@H]2CCNC[C@H]2COc2ccc3c(c2)OCO3)cc1
1121	BUMETANIDE	positive-signal	0.450284	1.56876	1.3682	1.79872	0.313492	0.587075	2.08e-09	207	24089	99914	18196756	CCCCNc1cc(C(=O)O)cc(S(N)(=O)=O)c1Oc1ccccc1
1122	TRAMADOL	positive-signal	0.449812	1.56802	1.50021	1.63889	0.405607	0.494017	2.22e-77	2023	236582	98098	17984263	COc1cccc([C@@]2(O)CCCC[C@@H]2CN(C)C)c1
1123	GEMCITABINE	positive-signal	0.448861	1.56653	1.43514	1.70994	0.361263	0.53646	1.01e-20	507	59065	99614	18161780	Nc1ccn([C@@H]2O[C@H](CO)[C@@H](O)C2(F)F)c(=O)n1
1124	EFAVIRENZ	positive-signal	0.444111	1.5591	1.39357	1.7443	0.331871	0.556351	5.16e-13	308	36049	99813	18184796	O=C1Nc2ccc(Cl)cc2[C@@](C#CC2CC2)(C(F)(F)F)O1
1125	THIOTEPA	positive-signal	0.44358	1.55828	1.21946	1.99123	0.198411	0.68875	0.00102498	64	7534	100057	18213311	S=P(N1CC1)(N1CC1)N1CC1
1126	VASOPRESSIN	positive-signal	0.443451	1.55808	1.13446	2.13987	0.126159	0.760744	0.0114142	38	4497	100083	18216348	NC(=O)CCC1NC(=O)C(Cc2ccccc2)NC(=O)C(Cc2ccc(O)cc2)NC(=O)C(N)CSSCC(C(=O)N2CCCC2C(=O)NC(CCCN=C(N)N)C(=O)NCC(N)=O)NC(=O)C(CC(N)=O)NC1=O
1127	DELORAZEPAM	positive-signal	0.440924	1.55414	1.06772	2.26217	0.0655231	0.816325	0.041359	27	3220	100094	18217625	O=C1CN=C(c2ccccc2Cl)c2cc(Cl)ccc2N1
1128	PIMECROLIMUS	positive-signal	0.440637	1.5537	1.14029	2.11699	0.131279	0.749995	0.0103309	40	4744	100081	18216101	CC[C@@H]1/C=C(\C)C[C@H](C)C[C@H](OC)[C@H]2O[C@@](O)(C(=O)C(=O)N3CCCC[C@H]3C(=O)O[C@H](/C(C)=C/[C@@H]3CC[C@H](Cl)[C@H](OC)C3)[C@H](C)[C@@H](O)CC1=O)[C@H](C)C[C@@H]2OC
1129	FOSAPREPITANT	positive-signal	0.435221	1.5453	1.07549	2.22036	0.0727733	0.797668	0.0289975	29	3474	100092	18217371	C[C@@H](O[C@H]1OCCN(Cc2nn(P(=O)(O)O)c(=O)[nH]2)[C@H]1c1ccc(F)cc1)c1cc(C(F)(F)F)cc(C(F)(F)F)c1
1130	EDOXABAN	positive-signal	0.433539	1.54271	1.28337	1.85445	0.24949	0.617588	2.01819e-05	114	13512	100007	18207333	CN1CCc2nc(C(=O)N[C@@H]3C[C@@H](C(=O)N(C)C)CC[C@@H]3NC(=O)C(=O)Nc3ccc(Cl)cn3)sc2C1
1131	TRAMETINIB	positive-signal	0.433046	1.54195	1.33377	1.78262	0.288006	0.578086	5.79e-08	184	21789	99937	18199056	CC(=O)Nc1cccc(-n2c(=O)n(C3CC3)c(=O)c3c(Nc4ccc(I)cc4F)n(C)c(=O)c(C)c32)c1
1132	GLYCERYL TRINITRATE	positive-signal	0.431712	1.53989	1.42098	1.66875	0.351349	0.512074	8.19e-23	603	71473	99518	18149372	O=[N+]([O-])OCC(CO[N+](=O)[O-])O[N+](=O)[O-]
1133	INSULIN HUMAN	positive-signal	0.429698	1.53679	1.42005	1.66314	0.350691	0.508705	2.39e-23	624	74114	99497	18146731	CC[C@H](C)[C@H](NC(=O)CN)C(=O)N[C@H](C(=O)N[C@@H](CCC(=O)O)C(=O)N[C@@H](CCC(N)=O)C(=O)N[C@H]1CSSC[C@@H]2NC(=O)[C@H]([C@@H](C)CC)NC(=O)[C@H](CO)NC(=O)[C@H]([C@@H](C)O)NC(=O)[C@H](CSSC[C@H](NC(=O)[C@H](CC(C)C)NC(=O)[C@H](Cc3c[nH]cn3)NC(=O)[C@H](CCC(N)=O)NC(=O)[C@H](CC(N)=O)NC(=O)[C@@H](NC(=O)[C@@H](N)Cc3ccccc3)C(C)C)C(=O)NCC(=O)N[C@@H](CO)C(=O)N[C@@H](Cc3c[nH]cn3)C(=O)N[C@@H](CC(C)C)C(=O)N[C@@H](C(…
1134	CLOPIDOGREL	positive-signal	0.428758	1.53535	1.46327	1.61098	0.380675	0.476841	3.72e-60	1704	203242	98417	18017603	COC(=O)[C@H](c1ccccc1Cl)N1CCc2sccc2C1
1135	SIMEPREVIR	positive-signal	0.426046	1.53119	1.17836	1.98967	0.164123	0.687969	0.00293036	56	6716	100065	18214129	COc1ccc2c(O[C@@H]3C[C@H]4C(=O)N[C@]5(C(=O)NS(=O)(=O)C6CC6)C[C@H]5/C=C\CCCCN(C)C(=O)[C@@H]4C3)cc(-c3nc(C(C)C)cs3)nc2c1C
1136	GEFITINIB	positive-signal	0.41778	1.51859	1.20508	1.91365	0.186548	0.649012	0.00105038	72	8690	100049	18212155	COc1cc2ncnc(Nc3ccc(F)c(Cl)c3)c2cc1OCCCN1CCOCC1
1137	BUSULFAN	positive-signal	0.412979	1.51131	1.27995	1.78449	0.246822	0.579135	5.72e-06	140	16926	99981	18203919	CS(=O)(=O)OCCCCOS(C)(=O)=O
1138	CLOTRIMAZOLE	positive-signal	0.408532	1.50461	1.28076	1.76758	0.24745	0.569614	3.5e-06	149	18091	99972	18202754	Clc1ccccc1C(c1ccccc1)(c1ccccc1)n1ccnc1
1139	LABETALOL	positive-signal	0.406013	1.50082	1.26643	1.7786	0.2362	0.575825	1.32837e-05	134	16316	99987	18204529	CC(CCc1ccccc1)NCC(O)c1ccc(O)c(C(N)=O)c1
1140	FELODIPINE	positive-signal	0.40302	1.49634	1.24967	1.79169	0.222881	0.583159	4.06749e-05	119	14539	100002	18206306	CCOC(=O)C1=C(C)NC(C)=C(C(=O)OC)C1c1cccc(Cl)c1Cl
1141	DOXAZOSIN	positive-signal	0.402085	1.49494	1.33838	1.66981	0.291462	0.512709	2.79e-11	317	38691	99804	18182154	COc1cc2nc(N3CCN(C(=O)C4COc5ccccc5O4)CC3)nc(N)c2cc1OC
1142	DEXTROPROPOXYPHENE	positive-signal	0.40065	1.4928	1.31074	1.70013	0.270593	0.530707	1.75e-08	229	27999	99892	18192846	CCC(=O)O[C@](Cc1ccccc1)(c1ccccc1)[C@H](C)CN(C)C
1143	TILIDINE	positive-signal	0.396912	1.48723	1.11081	1.99119	0.105092	0.688733	0.0140117	45	5568	100076	18215277	CCOC(=O)[C@]1(c2ccccc2)CCC=C[C@H]1N(C)C
1144	CETIRIZINE	positive-signal	0.393511	1.48218	1.40293	1.5659	0.338563	0.448459	9.68e-40	1299	160233	98822	18060612	O=C(O)COCCN1CCN(C(c2ccccc2)c2ccc(Cl)cc2)CC1
1145	MIRTAZAPINE	positive-signal	0.392936	1.48132	1.377	1.59355	0.319907	0.465965	3.73e-23	731	90081	99390	18130764	CN1CCN2c3ncccc3Cc3ccccc3C2C1
1146	SEVELAMER	positive-signal	0.389555	1.47632	1.26128	1.72804	0.232123	0.546986	5.65e-06	156	19301	99965	18201544	ClCC1CO1
1147	ALECTINIB	positive-signal	0.387769	1.47369	1.16373	1.8662	0.151631	0.623906	0.00269136	69	8584	100052	18212261	CCc1cc2c(cc1N1CCC(N3CCOCC3)CC1)C(C)(C)c1[nH]c3cc(C#N)ccc3c1C2=O
1148	BUTYLSCOPOLAMINE	positive-signal	0.385083	1.46974	1.12575	1.91884	0.118445	0.651721	0.00827294	54	6749	100067	18214096	CCCC[N+]1(C)[C@@H]2CC(OC(=O)[C@H](CO)c3ccccc3)C[C@H]1[C@@H]1O[C@@H]12
1149	DIPYRIDAMOLE	positive-signal	0.384403	1.46874	1.22188	1.76547	0.200391	0.568415	0.000136327	114	14192	100007	18206653	OCCN(CCO)c1nc(N2CCCCC2)c2nc(N(CCO)CCO)nc(N3CCCCC3)c2n1
1150	HYDROCHLOROTHIAZIDE	positive-signal	0.383908	1.46801	1.41205	1.52619	0.345042	0.422775	1.82e-74	2632	329104	97489	17891741	NS(=O)(=O)c1cc2c(cc1Cl)NCNS2(=O)=O
1151	GLIBENCLAMIDE	positive-signal	0.379245	1.46118	1.30585	1.63499	0.266854	0.491637	5.61e-10	307	38335	99814	18182510	COc1ccc(Cl)cc1C(=O)NCCc1ccc(S(=O)(=O)NC(=O)NC2CCCCC2)cc1
1152	OLMESARTAN	positive-signal	0.374053	1.45361	1.33341	1.58465	0.287741	0.460365	1.2e-15	522	65521	99599	18155324	CCCc1nc(C(C)(C)O)c(C(=O)O)n1Cc1ccc(-c2ccccc2-c2nn[nH]n2)cc1
1153	ENTECAVIR	positive-signal	0.373973	1.4535	1.17764	1.79397	0.163514	0.584432	0.00119537	87	10958	100034	18209887	C=C1[C@H](CO)[C@@H](O)C[C@@H]1n1cnc2c(=O)[nH]c(N)nc21
1154	GADOPENTETIC ACID	positive-signal	0.371564	1.45	1.08978	1.92928	0.0859792	0.657149	0.0177027	47	5962	100074	18214883	O=C(O)CN(CCN(CC(=O)O)CC(=O)O)CCN(CC(=O)O)CC(=O)O
1155	TICAGRELOR	positive-signal	0.363554	1.43843	1.2746	1.62332	0.242631	0.484476	2.91e-08	265	33617	99856	18187228	CCCSc1nc(N[C@@H]2C[C@H]2c2ccc(F)c(F)c2)c2nnn([C@@H]3C[C@H](OCCO)[C@@H](O)[C@H]3O)c2n1
1156	FLUDROCORTISONE	positive-signal	0.362395	1.43677	1.16685	1.76912	0.154308	0.570482	0.00145069	89	11339	100032	18209506	C[C@]12CCC(=O)C=C1CC[C@H]1[C@@H]3CC[C@](O)(C(=O)CO)[C@@]3(C)C[C@H](O)[C@@]12F
1157	PROPRANOLOL	positive-signal	0.361399	1.43534	1.32133	1.55918	0.278638	0.444161	6.46e-16	568	72204	99553	18148641	CC(C)NCC(O)COc1cccc2ccccc12
1158	ONDANSETRON	positive-signal	0.357945	1.43039	1.35807	1.50656	0.306062	0.409828	2.04e-37	1459	186508	98662	18034337	Cc1nccn1CC1CCc2c(c3ccccc3n2C)C1=O
1159	MELPHALAN	positive-signal	0.357236	1.42937	1.25027	1.63413	0.223362	0.491109	7.95e-07	216	27582	99905	18193263	N[C@@H](Cc1ccc(N(CCCl)CCCl)cc1)C(=O)O
1160	MILNACIPRAN	positive-signal	0.350807	1.42021	1.09798	1.83701	0.0934757	0.608138	0.0122601	58	7497	100063	18213348	CCN(CC)C(=O)[C@]1(c2ccccc2)C[C@@H]1CN
1161	CALCITONIN	positive-signal	0.349941	1.41898	1.06325	1.89374	0.0613276	0.638555	0.0280236	46	5964	100075	18214881	CC(C)CC(NC(=O)C(CCCCN)NC(=O)CNC(=O)C(CC(C)C)NC(=O)C(NC(=O)C1CSSCC(N)C(=O)NC(CO)C(=O)NC(CC(N)=O)C(=O)NC(CC(C)C)C(=O)NC(CO)C(=O)NC(C(C)O)C(=O)N1)C(C)C)C(=O)NC(CO)C(=O)NC(CCC(N)=O)C(=O)NC(CCC(=O)O)C(=O)NC(CC(C)C)C(=O)NC(Cc1cnc[nH]1)C(=O)NC(CCCCN)C(=O)NC(CC(C)C)C(=O)NC(CCC(N)=O)C(=O)NC(C(=O)NC(Cc1ccc(O)cc1)C(=O)N1CCCC1C(=O)NC(CCCNC(=N)N)C(=O)NC(C(=O)NC(CC(N)=O)C(=O)NC(C(=O)NCC(=O)NC(CO)C(=O)NCC(=O)NC…
1162	ACETYLSALICYLIC ACID	positive-signal	0.349791	1.41877	1.38291	1.45556	0.324193	0.37539	2.64e-143	6303	823862	93818	17396983	CC(=O)Oc1ccccc1C(=O)O
1163	CLONIDINE	positive-signal	0.345631	1.41288	1.29249	1.54448	0.256572	0.43469	6.06e-13	490	63269	99631	18157576	Clc1cccc(Cl)c1NC1=NCCN1
1164	DUTASTERIDE	positive-signal	0.344556	1.41136	1.22414	1.62722	0.202237	0.486875	7.36e-06	191	24706	99930	18196139	C[C@]12C=CC(=O)N[C@@H]1CC[C@@H]1[C@@H]2CC[C@]2(C)[C@@H](C(=O)Nc3cc(C(F)(F)F)ccc3C(F)(F)F)CC[C@@H]12
1165	FENOFIBRATE	positive-signal	0.341624	1.40723	1.28049	1.54652	0.247244	0.436005	2.02e-11	436	56520	99685	18164325	CC(C)OC(=O)C(C)(C)Oc1ccc(C(=O)c2ccc(Cl)cc2)cc1
1166	MENTHOL	positive-signal	0.340201	1.40523	1.15908	1.70365	0.147629	0.532774	0.00110912	104	13537	100017	18207308	CC1CCC(C(C)C)C(O)C1
1167	OLANZAPINE	positive-signal	0.337828	1.4019	1.30615	1.50467	0.267082	0.408575	7.39e-19	779	101416	99342	18119429	Cc1cc2c(s1)Nc1ccccc1N=C2N1CCN(C)CC1
1168	RAMELTEON	positive-signal	0.325977	1.38538	1.05588	1.81772	0.0543726	0.597581	0.0275514	52	6897	100069	18213948	CCC(=O)NCC[C@@H]1CCc2ccc3c(c21)CCO3
1169	PONATINIB	positive-signal	0.322145	1.38008	1.10974	1.71629	0.104126	0.540164	0.00609912	81	10749	100040	18210096	Cc1ccc(C(=O)Nc2ccc(CN3CCN(C)CC3)c(C(F)(F)F)c2)cc1C#Cc1cnc2cccnn12
1170	LYSINE	positive-signal	0.322046	1.37995	1.086	1.75346	0.0824989	0.561592	0.0145363	67	8903	100054	18211942	NCCCC[C@H](N)C(=O)O
1171	ZOLPIDEM	positive-signal	0.318005	1.37438	1.29415	1.45959	0.257856	0.378153	7.17e-23	1081	143627	99040	18077218	Cc1ccc(-c2nc3ccc(C)cn3c2CC(=O)N(C)C)cc1
1172	KETOCONAZOLE	positive-signal	0.316862	1.37281	1.15396	1.63318	0.143196	0.490527	0.000740365	128	17040	99993	18203805	CC(=O)N1CCN(c2ccc(OC[C@H]3CO[C@](Cn4ccnc4)(c4ccc(Cl)cc4Cl)O3)cc2)CC1
1173	CLONAZEPAM	positive-signal	0.315831	1.3714	1.29766	1.44933	0.260563	0.3711	1.58e-26	1283	170915	98838	18049930	O=C1CN=C(c2ccccc2Cl)c2cc([N+](=O)[O-])ccc2N1
1174	WARFARIN	positive-signal	0.301009	1.35122	1.28607	1.41967	0.251591	0.350428	5.24e-30	1610	217817	98511	18003028	CC(=O)CC(c1ccccc1)c1c(O)c2ccccc2oc1=O
1175	SITAGLIPTIN	positive-signal	0.300747	1.35087	1.25397	1.45525	0.226316	0.375179	4.98e-14	703	94947	99418	18125898	N[C@@H](CC(=O)N1CCn2c(nnc2C(F)(F)F)C1)Cc1cc(F)c(F)cc1F
1176	LOPERAMIDE	positive-signal	0.295836	1.34425	1.23908	1.45835	0.214367	0.377305	1.18e-11	586	79520	99535	18141325	CN(C)C(=O)C(CCN1CCC(O)(c2ccc(Cl)cc2)CC1)(c1ccccc1)c1ccccc1
1177	LIDOCAINE	positive-signal	0.295136	1.34331	1.24786	1.44606	0.221431	0.368842	7.38e-14	717	97382	99404	18123463	CCN(CC)CC(=O)Nc1c(C)cccc1C
1178	AMITRIPTYLINE	positive-signal	0.29351	1.34113	1.24857	1.44055	0.221998	0.365023	1.68e-14	762	103669	99359	18117176	CN(C)CCC=C1c2ccccc2CCc2ccccc21
1179	FLUDARABINE	positive-signal	0.293167	1.34067	1.19038	1.50993	0.174269	0.412064	4.29e-06	274	37287	99847	18183558	Nc1nc(F)nc2c1ncn2[C@@H]1O[C@H](CO)[C@@H](O)[C@@H]1O
1180	ATORVASTATIN	positive-signal	0.290995	1.33776	1.29333	1.38371	0.257221	0.32477	1.04e-58	3515	482520	96606	17738325	CC(C)c1c(C(=O)Nc2ccccc2)c(-c2ccccc2)c(-c2ccc(F)cc2)n1CC[C@@H](O)C[C@@H](O)CC(=O)O
1181	CALCITRIOL	positive-signal	0.290259	1.33677	1.15684	1.5447	0.14569	0.434828	0.0001774	185	25265	99936	18195580	C=C1/C(=C\C=C2/CCC[C@]3(C)[C@@H]([C@H](C)CCCC(C)(C)O)CC[C@@H]23)C[C@@H](O)C[C@@H]1O
1182	EICOSAPENTAENOIC ACID	positive-signal	0.283675	1.328	1.07732	1.63701	0.0744782	0.492871	0.0117008	88	12130	100033	18208715	CC/C=C\C/C=C\C/C=C\C/C=C\C/C=C\CCCC(=O)O
1183	FLUOROURACIL	positive-signal	0.280452	1.32373	1.22406	1.43151	0.202172	0.358732	2.13e-11	635	87504	99486	18133341	O=c1[nH]cc(F)c(=O)[nH]1
1184	PYRIDOXINE	positive-signal	0.273882	1.31506	1.23772	1.39723	0.21327	0.334495	2.47e-17	1064	147688	99057	18073157	Cc1ncc(CO)c(CO)c1O
1185	ATENOLOL	positive-signal	0.255193	1.29071	1.21132	1.3753	0.191715	0.318671	4.03e-14	969	136995	99152	18083850	CC(C)NCC(O)COc1ccc(CC(N)=O)cc1
1186	PRAVASTATIN	positive-signal	0.251631	1.28612	1.1926	1.38697	0.176139	0.327123	3.94e-10	683	96862	99438	18123983	CC[C@H](C)C(=O)O[C@H]1C[C@H](O)C=C2C=C[C@H](C)[C@H](CC[C@@H](O)C[C@@H](O)CC(=O)O)[C@H]21
1187	RITONAVIR	positive-signal	0.250349	1.28447	1.19819	1.37697	0.18081	0.319889	1.2e-11	806	114470	99315	18106375	CC(C)c1nc(CN(C)C(=O)N[C@H](C(=O)N[C@@H](Cc2ccccc2)C[C@H](O)[C@H](Cc2ccccc2)NC(=O)OCc2cncs2)C(C)C)cs1
1188	NAPROXEN	positive-signal	0.249198	1.283	1.21364	1.35632	0.193621	0.304775	3.27e-17	1268	180434	98853	18040411	COc1ccc2cc([C@H](C)C(=O)O)ccc2c1
1189	TRETINOIN	positive-signal	0.24292	1.27497	1.0467	1.55301	0.045643	0.440196	0.0229831	99	14205	100022	18206640	CC1=C(/C=C/C(C)=C/C=C/C(C)=C/C(=O)O)C(C)(C)CCC1
1190	LORAZEPAM	positive-signal	0.23274	1.26205	1.19328	1.33479	0.176706	0.288774	4.35e-15	1247	180354	98874	18040491	O=C1Nc2ccc(Cl)cc2C(c2ccccc2Cl)=NC1O
1191	KETOROLAC	positive-signal	0.229978	1.25857	1.06665	1.48503	0.0645223	0.395433	0.0092289	141	20466	99980	18200379	O=C(c1ccccc1)c1ccc2n1CCC2C(=O)O
1192	DEXTROMETHORPHAN	positive-signal	0.226701	1.25445	1.12117	1.40358	0.114372	0.33903	0.000154299	307	44637	99814	18176208	COc1ccc2c(c1)[C@]13CCCC[C@@H]1[C@H](C2)N(C)CC3
1193	TIMOLOL	positive-signal	0.225531	1.25299	1.11883	1.40324	0.112281	0.338781	0.000178273	302	43962	99819	18176883	CC(C)(C)NC[C@H](O)COc1nsnc1N1CCOCC1
1194	PRASUGREL	positive-signal	0.222245	1.24888	1.01318	1.53941	0.0130931	0.431396	0.0490272	88	12898	100033	18207947	CC(=O)Oc1cc2c(s1)CCN(C(C(=O)C1CC1)c1ccccc1F)C2
1195	EMTRICITABINE	positive-signal	0.212876	1.23723	1.1436	1.33853	0.134183	0.29157	3.3e-07	628	92558	99493	18128287	Nc1nc(=O)n([C@@H]2CS[C@H](CO)O2)cc1F
1196	BICALUTAMIDE	positive-signal	0.210379	1.23415	1.01421	1.50178	0.0141068	0.406651	0.0452394	100	14822	100021	18206023	CC(O)(CS(=O)(=O)c1ccc(F)cc1)C(=O)Nc1ccc(C#N)c(C(F)(F)F)c1
1197	SIMVASTATIN	positive-signal	0.205178	1.22774	1.17342	1.28458	0.159925	0.250432	8.01e-18	1925	286435	98196	17934410	CCC(C)(C)C(=O)O[C@H]1C[C@@H](C)C=C2C=C[C@H](C)[C@H](CC[C@@H]3C[C@@H](O)CC(=O)O3)[C@H]21
1198	LATANOPROST	positive-signal	0.197584	1.21845	1.09243	1.35902	0.0884057	0.306762	0.000650347	325	48644	99796	18172201	CC(C)OC(=O)CCC/C=C\C[C@@H]1[C@@H](CC[C@@H](O)CCc2ccccc2)[C@H](O)C[C@@H]1O
1199	METHOTREXATE	positive-signal	0.196967	1.2177	1.1752	1.26174	0.161439	0.232495	5.83e-26	3163	475472	96958	17745373	CN(Cc1cnc2nc(N)nc(N)c2n1)c1ccc(C(=O)N[C@@H](CCC(=O)O)C(=O)O)cc1
1200	SOTALOL	positive-signal	0.184135	1.20218	1.01195	1.42816	0.0118834	0.356386	0.0431517	130	19759	99991	18201086	CC(C)NCC(O)c1ccc(NS(C)(=O)=O)cc1
1201	PREGABALIN	positive-signal	0.181022	1.19844	1.1412	1.25855	0.132085	0.22996	1.88e-12	1641	249944	98480	17970901	CC(C)C[C@H](CN)CC(=O)O
1202	DOCETAXEL	positive-signal	0.180645	1.19799	1.10505	1.29875	0.0998901	0.2614	2.08951e-05	596	90703	99525	18130142	CC(=O)O[C@@]12CO[C@@H]1C[C@H](O)[C@@]1(C)C(=O)[C@H](O)C3=C(C)[C@@H](OC(=O)[C@H](O)[C@@H](NC(=O)OC(C)(C)C)c4ccccc4)C[C@@](O)([C@@H](OC(=O)c4ccccc4)[C@H]21)C3(C)C
1203	BISACODYL	positive-signal	0.178854	1.19585	1.02715	1.39225	0.0267873	0.33092	0.0274291	167	25497	99954	18195348	CC(=O)Oc1ccc(C(c2ccc(OC(C)=O)cc2)c2ccccn2)cc1
1204	THIAMINE	positive-signal	0.155644	1.16841	1.09802	1.24332	0.0935054	0.217783	1.68e-06	1011	157776	99110	18063069	Cc1ncc(C[n+]2csc(CCO)c2C)c(N)n1
1205	TAMSULOSIN	positive-signal	0.148704	1.16033	1.08236	1.24391	0.0791446	0.218263	4.42549e-05	805	126475	99316	18094370	CCOc1ccccc1OCCN[C@H](C)Cc1ccc(OC)c(S(N)(=O)=O)c1
1206	QUETIAPINE	positive-signal	0.139641	1.14986	1.08433	1.21936	0.0809597	0.198323	5.36e-06	1135	179979	98986	18040866	OCCOCCN1CCN(C2=Nc3ccccc3Sc3ccccc32)CC1
1207	ETOPOSIDE	positive-signal	0.136521	1.14628	1.04311	1.25965	0.0422078	0.230835	0.00588869	436	69338	99685	18151507	COc1cc([C@@H]2c3cc4c(cc3[C@@H](O[C@@H]3O[C@@H]5CO[C@@H](C)O[C@H]5[C@H](O)[C@H]3O)[C@H]3COC(=O)[C@H]23)OCO4)cc(OC)c1O
1208	FOLIC ACID	positive-signal	0.136209	1.14592	1.09819	1.19572	0.0936662	0.178751	8.38e-10	2183	347732	97938	17873113	Nc1nc2ncc(CNc3ccc(C(=O)N[C@@H](CCC(=O)O)C(=O)O)cc3)nc2c(=O)[nH]1
1209	GLIMEPIRIDE	positive-signal	0.133441	1.14275	1.03498	1.26175	0.0343801	0.232501	0.0103364	395	63015	99726	18157830	CCC1=C(C)CN(C(=O)NCCc2ccc(S(=O)(=O)NC(=O)NC3CCC(C)CC3)cc2)C1=O
1210	ESCITALOPRAM	positive-signal	0.118698	1.12603	1.05248	1.20472	0.0511518	0.186243	0.000730728	854	138234	99267	18082611	CN(C)CCC[C@@]1(c2ccc(F)cc2)OCc2cc(C#N)ccc21
1211	RISPERIDONE	positive-signal	0.109544	1.11577	1.03938	1.19777	0.0386262	0.180462	0.00308935	774	126425	99347	18094420	Cc1nc2n(c(=O)c1CCN1CCC(c3noc4cc(F)ccc34)CC1)CCCC2
1212	DOXORUBICIN	positive-signal	0.1094	1.11561	1.0366	1.20064	0.0359426	0.182857	0.0041513	721	117784	99400	18103061	COc1cccc2c1C(=O)c1c(O)c3c(c(O)c1C2=O)C[C@@](O)(C(=O)CO)C[C@@H]3O[C@H]1C[C@H](N)[C@H](O)[C@H](C)O1
1213	EZETIMIBE	positive-signal	0.105778	1.11158	1.02261	1.20828	0.0223564	0.1892	0.01547	558	91488	99563	18129357	O=C1[C@H](CC[C@H](O)c2ccc(F)cc2)[C@@H](c2ccc(O)cc2)N1c1ccc(F)cc1
1214	ALPRAZOLAM	positive-signal	0.102529	1.10797	1.04703	1.17246	0.0459555	0.159103	0.000485727	1222	201037	98899	18019808	Cc1nnc2n1-c1ccc(Cl)cc1C(c1ccccc1)=NC2
1215	FEXOFENADINE	positive-signal	0.0959472	1.1007	1.00762	1.20238	0.00758844	0.184306	0.0375632	497	82292	99624	18138553	CC(C)(C(=O)O)c1ccc(C(O)CCCN2CCC(C(O)(c3ccccc3)c3ccccc3)CC2)cc1
1216	MORPHINE	positive-signal	0.0954533	1.10016	1.04199	1.16157	0.0411354	0.149771	0.000721648	1327	219858	98794	18000987	CN1CC[C@]23c4c5ccc(O)c4O[C@H]2[C@@H](O)C=C[C@H]3[C@H]1C5
1217	ROSUVASTATIN	positive-signal	0.0895634	1.0937	1.03292	1.15805	0.0323881	0.146739	0.00255982	1196	199296	98925	18021549	CC(C)c1nc(N(C)S(C)(=O)=O)nc(-c2ccc(F)cc2)c1/C=C/[C@@H](O)C[C@@H](O)CC(=O)O
1218	COLECALCIFEROL	positive-signal	0.0762101	1.07919	1.03239	1.12811	0.0318786	0.120542	0.000903572	2006	338859	98115	17881986	C=C1CC[C@H](O)C/C1=C/C=C1\CCC[C@]2(C)[C@@H]([C@H](C)CCCC(C)C)CC[C@@H]12
1219	LEVOTHYROXINE	positive-signal	0.0513244	1.05266	1.01519	1.09152	0.0150765	0.0875723	0.00602193	3032	525059	97089	17695786	N[C@@H](Cc1cc(I)c(Oc2cc(I)c(O)c(I)c2)c(I)c1)C(=O)O
1220	VENLAFAXINE	non-positive-signal	-0.0861619	0.917446	0.852502	0.987337	-0.15958	-0.012744	0.0204941	721	143025	99400	18077820	COc1ccc(C(CN(C)C)C2(O)CCCCC2)cc1
1221	ARIPIPRAZOLE	non-positive-signal	-0.111649	0.894358	0.823715	0.971059	-0.193931	-0.0293679	0.00686022	573	116618	99548	18104227	O=C1CCc2ccc(OCCCCN3CCN(c4cccc(Cl)c4Cl)CC3)cc2N1
1222	LOSARTAN	non-positive-signal	-0.125633	0.881939	0.829168	0.938068	-0.187333	-0.0639325	4.92006e-05	1024	211114	99097	18009731	CCCCc1nc(Cl)c(CO)n1Cc1ccc(-c2ccccc2-c2nn[nH]n2)cc1
1223	FENTANYL	non-positive-signal	-0.133914	0.874666	0.81966	0.933363	-0.198866	-0.0689615	3.8548e-05	923	191893	99198	18028952	CCC(=O)N(c1ccccc1)C1CCN(CCc2ccccc2)CC1
1224	CITALOPRAM	non-positive-signal	-0.14722	0.863104	0.798914	0.932451	-0.224502	-0.0699386	0.00013471	650	137017	99471	18083828	CN(C)CCCC1(c2ccc(F)cc2)OCc2cc(C#N)ccc21
1225	MYCOPHENOLIC ACID	non-positive-signal	-0.169634	0.843973	0.783639	0.908953	-0.243807	-0.0954615	4.2061e-06	706	152144	99415	18068701	COc1c(C)c2c(c(O)c1C/C=C(\C)CCC(=O)O)C(=O)OC2
1226	INSULIN PORCINE	non-positive-signal	-0.171658	0.842267	0.750446	0.945323	-0.287088	-0.0562286	0.00289556	290	62733	99831	18158112	CC[C@H](C)[C@H](NC(=O)CN)C(=O)N[C@H](C(=O)N[C@@H](CCC(=O)O)C(=O)N[C@@H](CCC(N)=O)C(=O)N[C@H]1CSSC[C@@H]2NC(=O)[C@H]([C@@H](C)CC)NC(=O)[C@H](CO)NC(=O)[C@H]([C@@H](C)O)NC(=O)[C@H](CSSC[C@H](NC(=O)[C@H](CC(C)C)NC(=O)[C@H](Cc3c[nH]cn3)NC(=O)[C@H](CCC(N)=O)NC(=O)[C@H](CC(N)=O)NC(=O)[C@@H](NC(=O)[C@@H](N)Cc3ccccc3)C(C)C)C(=O)NCC(=O)N[C@@H](CO)C(=O)N[C@@H](Cc3c[nH]cn3)C(=O)N[C@@H](CC(C)C)C(=O)N[C@@H](C(…
1227	PRAMIPEXOLE	non-positive-signal	-0.17495	0.839499	0.718822	0.980435	-0.330141	-0.0197589	0.0242452	160	34782	99961	18186063	CCCN[C@H]1CCc2nc(N)sc2C1
1228	DOCUSATE	non-positive-signal	-0.184969	0.83113	0.752994	0.917374	-0.283697	-0.0862405	0.000160544	397	86967	99724	18133878	CCCCC(CC)COC(=O)CC(C(=O)OCC(CC)CCCC)S(=O)(=O)O
1229	CARVEDILOL	non-positive-signal	-0.197528	0.820757	0.758331	0.888322	-0.276635	-0.118421	4.6e-07	620	137397	99501	18083448	COc1ccccc1OCCNCC(O)COc1cccc2[nH]c3ccccc3c12
1230	RIBOCICLIB	non-positive-signal	-0.202676	0.816543	0.677292	0.984424	-0.389652	-0.0156989	0.0307626	110	24621	100011	18196224	CN(C)C(=O)c1cc2cnc(Nc3ccc(N4CCNCC4)cn3)nc2n1C1CCCC1
1231	BUDESONIDE	non-positive-signal	-0.208683	0.811652	0.75742	0.869768	-0.277838	-0.139529	1e-09	813	182057	99308	18038788	CCCC1O[C@@H]2C[C@H]3[C@@H]4CCC5=CC(=O)C=C[C@]5(C)[C@H]4[C@@H](O)C[C@]3(C)[C@]2(C(=O)CO)O1
1232	TACROLIMUS	non-positive-signal	-0.216855	0.805047	0.744603	0.870396	-0.294904	-0.138807	1.82e-08	637	143889	99484	18076956	C=CC[C@@H]1/C=C(\C)C[C@H](C)C[C@H](OC)[C@H]2O[C@@](O)(C(=O)C(=O)N3CCCC[C@H]3C(=O)O[C@H](/C(C)=C/[C@@H]3CC[C@@H](O)[C@H](OC)C3)[C@H](C)[C@@H](O)CC1=O)[C@H](C)C[C@@H]2OC
1233	IRINOTECAN	non-positive-signal	-0.224961	0.798547	0.691738	0.921848	-0.368548	-0.0813747	0.00146249	187	42710	99934	18178135	CCc1c2c(nc3ccc(OC(=O)N4CCC(N5CCCCC5)CC4)cc13)-c1cc3c(c(=O)n1C2)COC(=O)[C@]3(O)CC
1234	MODAFINIL	non-positive-signal	-0.241994	0.785061	0.663497	0.928898	-0.410231	-0.0737566	0.0033451	136	31630	99985	18189215	NC(=O)CS(=O)C(c1ccccc1)c1ccccc1
1235	MOMETASONE	non-positive-signal	-0.242433	0.784717	0.702196	0.876935	-0.353543	-0.131322	9.33e-06	313	72642	99808	18148203	C[C@@H]1C[C@H]2[C@@H]3CCC4=CC(=O)C=C[C@]4(C)[C@@]3(Cl)[C@@H](O)C[C@]2(C)[C@@]1(O)C(=O)CCl
1236	MESALAZINE	non-positive-signal	-0.24877	0.77976	0.697513	0.871704	-0.360233	-0.137306	5.18e-06	311	72636	99810	18148209	Nc1ccc(O)c(C(=O)O)c1
1237	GUAIFENESIN	non-positive-signal	-0.253869	0.775794	0.681926	0.882583	-0.382834	-0.124903	6.06366e-05	232	54503	99889	18166342	COc1ccccc1OCC(O)CO
1238	NICOTINAMIDE	non-positive-signal	-0.255173	0.774782	0.710768	0.844562	-0.341409	-0.168937	1.51e-09	521	122308	99600	18098537	NC(=O)c1cccnc1
1239	LORATADINE	non-positive-signal	-0.25905	0.771785	0.705681	0.844081	-0.348593	-0.169507	3.22e-09	483	113846	99638	18106999	CCOC(=O)N1CCC(=C2c3ccc(Cl)cc3CCc3cccnc32)CC1
1240	CAPECITABINE	non-positive-signal	-0.269613	0.763675	0.690573	0.844514	-0.370233	-0.168994	3.99e-08	382	91043	99739	18129802	CCCCCOC(=O)Nc1nc(=O)n([C@@H]2O[C@H](C)[C@@H](O)[C@H]2O)cc1F
1241	IXAZOMIB	non-positive-signal	-0.269958	0.763412	0.635326	0.91732	-0.453617	-0.0862994	0.0027293	114	27285	100007	18193560	CC(C)C[C@H](NC(=O)CNC(=O)c1cc(Cl)ccc1Cl)B(O)O
1242	TRIAMTERENE	non-positive-signal	-0.271522	0.762218	0.642579	0.904133	-0.442266	-0.100779	0.00118802	132	31622	99989	18189223	Nc1nc(N)c2nc(-c3ccccc3)c(N)nc2n1
1243	MACROGOL	non-positive-signal	-0.272971	0.761115	0.689997	0.839563	-0.371068	-0.174874	1.22e-08	402	96118	99719	18124727	OCCO
1244	GLUCOSAMINE	non-positive-signal	-0.279522	0.756145	0.661766	0.863985	-0.412843	-0.1462	1.70022e-05	217	52310	99904	18168535	N[C@H]1C(O)O[C@H](CO)[C@@H](O)[C@@H]1O
1245	CARFILZOMIB	non-positive-signal	-0.280598	0.755332	0.62266	0.916273	-0.473755	-0.087441	0.00303997	103	24928	100018	18195917	CC(C)C[C@H](NC(=O)[C@H](CCc1ccccc1)NC(=O)CN1CCOCC1)C(=O)N[C@@H](Cc1ccccc1)C(=O)N[C@@H](CC(C)C)C(=O)[C@@]1(C)CO1
1246	TRAZODONE	non-positive-signal	-0.280804	0.755176	0.690561	0.825838	-0.370251	-0.191357	1.27e-10	484	116574	99637	18104271	O=c1n(CCCN2CCN(c3cccc(Cl)c3)CC2)nc2ccccn12
1247	CYANOCOBALAMIN	non-positive-signal	-0.292238	0.746591	0.701976	0.794041	-0.353857	-0.23062	1.77e-22	1026	249348	99095	17971497	C/C1=C2/N=C(/C=C3\N=C(/C(C)=C4\N[C@@](C)([C@@H]5N=C1[C@](C)(CCC(=O)NC[C@@H](C)OP(=O)(O)O[C@H]1[C@@H](O)[C@@H](n6cnc7cc(C)c(C)cc76)O[C@@H]1CO)[C@H]5CC(N)=O)[C@@](C)(CC(N)=O)[C@@H]4CCC(N)=O)[C@@](C)(CC(N)=O)[C@@H]3CCC(N)=O)C(C)(C)[C@@H]2CCC(N)=O
1248	MEGESTROL	non-positive-signal	-0.295249	0.744346	0.574458	0.964477	-0.554329	-0.0361694	0.0191208	57	14055	100064	18206790	CC(=O)[C@@]1(O)CC[C@H]2[C@@H]3C=C(C)C4=CC(=O)CC[C@]4(C)[C@H]3CC[C@@]21C
1249	GLUCOSE	non-positive-signal	-0.306471	0.73604	0.682819	0.793408	-0.381525	-0.231418	3.78e-17	689	170059	99432	18050786	OC[C@H]1OC(O)[C@H](O)[C@@H](O)[C@@H]1O
1250	FORMOTEROL	non-positive-signal	-0.309788	0.733602	0.677515	0.794333	-0.389324	-0.230253	9.53e-16	613	151854	99508	18068991	COc1ccc(CC(C)NCC(O)c2ccc(O)c(NC=O)c2)cc1
1251	MERCAPTOPURINE	non-positive-signal	-0.310505	0.733077	0.598274	0.898253	-0.513706	-0.107303	0.00182214	93	23203	100028	18197642	S=c1nc[nH]c2nc[nH]c12
1252	GABAPENTIN	non-positive-signal	-0.310811	0.732852	0.694489	0.773335	-0.364579	-0.257044	1e-32	1352	334215	98769	17886630	NCC1(CC(=O)O)CCCCC1
1253	EPINEPHRINE	non-positive-signal	-0.312763	0.731423	0.647971	0.825623	-0.433909	-0.191616	9.76e-08	263	65498	99858	18155347	CNC[C@H](O)c1ccc(O)c(O)c1
1254	ERLOTINIB	non-positive-signal	-0.319997	0.726151	0.62706	0.840902	-0.466714	-0.17328	6.44e-06	179	44955	99942	18175890	C#Cc1cccc(Nc2ncnc3cc(OCCOC)c(OCCOC)cc23)c1
1255	METOPROLOL	non-positive-signal	-0.326929	0.721135	0.685059	0.75911	-0.37825	-0.275609	1.42e-39	1486	372993	98635	17847852	COCCc1ccc(OCC(O)CNC(C)C)cc1
1256	PROCHLORPERAZINE	non-positive-signal	-0.327168	0.720963	0.632118	0.822294	-0.458679	-0.195657	2.66e-07	223	56367	99898	18164478	CN1CCN(CCCN2c3ccccc3Sc3ccc(Cl)cc32)CC1
1257	PANTOTHENIC ACID	non-positive-signal	-0.335633	0.714886	0.644146	0.793394	-0.439829	-0.231436	2.39e-11	356	90624	99765	18130221	CC(C)(CO)[C@@H](O)C(=O)NCCC(=O)O
1258	BUPIVACAINE	non-positive-signal	-0.337205	0.713763	0.562949	0.904979	-0.574566	-0.0998436	0.00343046	68	17460	100053	18203385	CCCCN1CCCCC1C(=O)Nc1c(C)cccc1C
1259	DAPAGLIFLOZIN	non-positive-signal	-0.339646	0.712022	0.612789	0.827324	-0.489734	-0.189558	3e-06	171	43803	99950	18177042	CCOc1ccc(Cc2cc([C@@H]3O[C@H](CO)[C@@H](O)[C@H](O)[C@H]3O)ccc2Cl)cc1
1260	APIXABAN	non-positive-signal	-0.340741	0.711243	0.666205	0.759326	-0.406158	-0.275324	3.61e-27	909	231859	99212	17988986	COc1ccc(-n2nc(C(N)=O)c3c2C(=O)N(c2ccc(N4CCCCC4=O)cc2)CC3)cc1
1261	ZOLEDRONIC ACID	non-positive-signal	-0.353049	0.702542	0.635634	0.776494	-0.453133	-0.252966	2.27e-13	386	99955	99735	18120890	O=P(O)(O)C(O)(Cn1ccnc1)P(=O)(O)O
1262	RIBOFLAVIN	non-positive-signal	-0.359355	0.698126	0.641974	0.759191	-0.443208	-0.275502	4.91e-19	551	143422	99570	18077423	Cc1cc2nc3c(=O)[nH]c(=O)nc-3n(C[C@H](O)[C@H](O)[C@H](O)CO)c2cc1C
1263	RASAGILINE	non-positive-signal	-0.359691	0.697892	0.510579	0.953922	-0.672209	-0.0471738	0.0191874	39	10298	100082	18210547	C#CCN[C@@H]1CCc2ccccc21
1264	NADOLOL	non-positive-signal	-0.361626	0.696543	0.498568	0.97313	-0.696015	-0.0272381	0.0266546	34	9012	100087	18211833	CC(C)(C)NCC(O)COc1cccc2c1C[C@H](O)[C@H](O)C2
1265	TOCOPHEROL	non-positive-signal	-0.362693	0.6958	0.628538	0.77026	-0.464359	-0.261027	1.23e-13	374	97790	99747	18123055	Cc1c(C)c2c(c(C)c1O)CC[C@@](C)(CCC[C@H](C)CCC[C@H](C)CCCC(C)C)O2
1266	LENALIDOMIDE	non-positive-signal	-0.363269	0.695399	0.660546	0.732091	-0.414689	-0.31185	6.49e-49	1480	384954	98641	17835891	Nc1cccc2c1CN(C1CCC(=O)NC1=O)C2=O
1267	GEMFIBROZIL	non-positive-signal	-0.365878	0.693587	0.540992	0.889224	-0.614351	-0.117406	0.00251077	62	16394	100059	18204451	Cc1ccc(C)c(OCCCC(C)(C)C(=O)O)c1
1268	TERAZOSIN	non-positive-signal	-0.366724	0.693001	0.536041	0.895921	-0.623545	-0.109903	0.00311101	58	15358	100063	18205487	COc1cc2nc(N3CCN(C(=O)C4CCCO4)CC3)nc(N)c2cc1OC
1269	OLODATEROL	non-positive-signal	-0.371314	0.689827	0.480506	0.990335	-0.732916	-0.00971245	0.0375891	29	7781	100092	18213064	COc1ccc(CC(C)(C)NC[C@H](O)c2cc(O)cc3c2OCC(=O)N3)cc1
1270	RETINOL	non-positive-signal	-0.379917	0.683918	0.621125	0.753059	-0.476223	-0.283611	1.84e-16	417	110880	99704	18109965	CC1=C(/C=C/C(C)=C/C=C/C(C)=C/CO)C(C)(C)CCC1
1271	TOLTERODINE	non-positive-signal	-0.380854	0.683278	0.548166	0.851691	-0.601177	-0.160531	0.000327997	79	21166	100042	18199679	Cc1ccc(O)c([C@H](CCN(C(C)C)C(C)C)c2ccccc2)c1
1272	RIVAROXABAN	non-positive-signal	-0.382117	0.682415	0.634392	0.734074	-0.455088	-0.309146	8.2e-28	729	193885	99392	18026960	O=C(NC[C@H]1CN(c2ccc(N3CCOCC3=O)cc2)C(=O)O1)c1ccc(Cl)s1
1273	MEMANTINE	non-positive-signal	-0.382422	0.682207	0.563435	0.826016	-0.573703	-0.191141	3.07283e-05	105	28129	100016	18192716	CC12CC3CC(C)(C1)CC(N)(C3)C2
1274	FULVESTRANT	non-positive-signal	-0.384094	0.681068	0.562494	0.824636	-0.575374	-0.192813	3.10005e-05	105	28176	100016	18192669	C[C@]12CC[C@@H]3c4ccc(O)cc4C[C@@H](CCCCCCCCCS(=O)CCCC(F)(F)C(F)(F)F)[C@H]3[C@@H]1CC[C@@H]2O
1275	DULOXETINE	non-positive-signal	-0.388218	0.678264	0.628284	0.732221	-0.464763	-0.311673	2.87e-26	662	177200	99459	18043645	CNCC[C@H](Oc1cccc2ccccc12)c1cccs1
1276	ROFECOXIB	non-positive-signal	-0.390512	0.67671	0.581894	0.786976	-0.541467	-0.239558	6.35e-08	169	45546	99952	18175299	CS(=O)(=O)c1ccc(C2=C(c3ccccc3)C(=O)OC2)cc1
1277	ASCORBIC ACID	non-positive-signal	-0.390994	0.676384	0.635432	0.719975	-0.45345	-0.328539	3.61e-39	998	267378	99123	17953467	O=C1O[C@H]([C@@H](O)CO)C(O)=C1O
1278	CABOZANTINIB	non-positive-signal	-0.391035	0.676357	0.573368	0.797844	-0.556228	-0.225842	7.7e-07	141	38047	99980	18182798	COc1cc2nccc(Oc3ccc(NC(=O)C4(C(=O)Nc5ccc(F)cc5)CC4)cc3)c2cc1OC
1279	GLYCOPYRRONIUM	non-positive-signal	-0.396348	0.672772	0.541926	0.83521	-0.612625	-0.180072	0.00013456	82	22307	100039	18198538	C[N+]1(C)CCC(OC(=O)C(O)(c2ccccc2)C2CCCC2)C1
1280	PARICALCITOL	non-positive-signal	-0.396396	0.672741	0.505921	0.894567	-0.681375	-0.111416	0.00403199	47	12846	100074	18207999	C[C@H](/C=C/[C@H](C)C(C)(C)O)[C@H]1CC[C@H]2/C(=C/C=C3C[C@@H](O)C[C@H](O)C3)CCC[C@]12C
1281	SALMETEROL	non-positive-signal	-0.401818	0.669103	0.618114	0.724298	-0.481083	-0.322552	2.32e-26	617	167440	99504	18053405	OCc1cc(C(O)CNCCCCCCOCCCCc2ccccc2)ccc1O
1282	LAPATINIB	non-positive-signal	-0.408586	0.664589	0.514075	0.859173	-0.665387	-0.151785	0.000883434	58	16014	100063	18204831	CS(=O)(=O)CCNCc1ccc(-c2ccc3ncnc(Nc4ccc(OCc5cccc(F)c5)c(Cl)c4)c3c2)o1
1283	TIZANIDINE	non-positive-signal	-0.409196	0.664184	0.569295	0.774889	-0.563357	-0.255035	2.55e-08	162	44488	99959	18176357	Clc1ccc2nsnc2c1NC1=NCCN1
1284	MONTELUKAST	non-positive-signal	-0.415291	0.660148	0.607818	0.716983	-0.497879	-0.332703	4.38e-26	568	156264	99553	18064581	CC(C)(O)c1ccccc1CC[C@@H](SCC1(CC(=O)O)CC1)c1cccc(/C=C/c2ccc3ccc(Cl)cc3n2)c1
1285	INSULIN GLARGINE	non-positive-signal	-0.416685	0.659229	0.614178	0.707584	-0.48747	-0.345899	3.91e-35	775	213230	99346	18007615	CC[C@H](C)[C@H](NC(=O)CN)C(=O)N[C@H](C(=O)N[C@@H](CCC(=O)O)C(=O)N[C@@H](CCC(N)=O)C(=O)N[C@H]1CSSC[C@@H]2NC(=O)[C@H]([C@@H](C)CC)NC(=O)[C@H](CO)NC(=O)[C@H]([C@@H](C)O)NC(=O)[C@H](CSSC[C@H](NC(=O)[C@H](CC(C)C)NC(=O)[C@H](Cc3c[nH]cn3)NC(=O)[C@H](CCC(N)=O)NC(=O)[C@H](CC(N)=O)NC(=O)[C@@H](NC(=O)[C@@H](N)Cc3ccccc3)C(C)C)C(=O)NCC(=O)N[C@@H](CO)C(=O)N[C@@H](Cc3c[nH]cn3)C(=O)N[C@@H](CC(C)C)C(=O)N[C@@H](C(…
1286	BUPROPION	non-positive-signal	-0.418214	0.658221	0.605053	0.716061	-0.502439	-0.33399	1.62e-25	546	150670	99575	18070175	CC(NC(C)(C)C)C(=O)c1cccc(Cl)c1
1287	ARMODAFINIL	non-positive-signal	-0.419387	0.65745	0.522828	0.826735	-0.648503	-0.190271	0.00013905	73	20337	100048	18200508	NC(=O)C[S@@](=O)C(c1ccccc1)c1ccccc1
1288	LISINOPRIL	non-positive-signal	-0.425694	0.653316	0.616531	0.692296	-0.483646	-0.367742	7.59e-54	1161	321565	98960	17899280	NCCCC[C@H](N[C@@H](CCc1ccccc1)C(=O)O)C(=O)N1CCC[C@H]1C(=O)O
1289	SALBUTAMOL	non-positive-signal	-0.432422	0.648936	0.615908	0.683735	-0.484658	-0.380185	5.68e-68	1433	398918	98688	17821927	CC(C)(C)NCC(O)c1ccc(O)c(CO)c1
1290	PIOGLITAZONE	non-positive-signal	-0.441518	0.643059	0.553933	0.746526	-0.590712	-0.292325	4.71e-10	173	49053	99948	18171792	CCc1ccc(CCOc2ccc(CC3SC(=O)NC3=O)cc2)nc1
1291	FINASTERIDE	non-positive-signal	-0.446133	0.640099	0.552543	0.741529	-0.593225	-0.299041	1.57e-10	178	50698	99943	18170147	CC(C)(C)NC(=O)[C@H]1CC[C@H]2[C@@H]3CC[C@H]4NC(=O)C=C[C@]4(C)[C@H]3CC[C@]12C
1292	DOCOSAHEXAENOIC ACID	non-positive-signal	-0.448455	0.638614	0.399378	1.02116	-0.917848	0.0209367	0.0438491	17	4986	100104	18215859	CC/C=C\C/C=C\C/C=C\C/C=C\C/C=C\C/C=C\CCC(=O)O
1293	OCTREOTIDE	non-positive-signal	-0.451225	0.636848	0.531281	0.76339	-0.632464	-0.269986	1.41e-07	117	33554	100004	18187291	C[C@@H](O)[C@@H]1NC(=O)[C@H](CCCCN)NC(=O)[C@@H](Cc2c[nH]c3ccccc23)NC(=O)[C@H](Cc2ccccc2)NC(=O)[C@@H](NC(=O)[C@H](N)Cc2ccccc2)CSSC[C@@H](C(=O)N[C@H](CO)[C@@H](C)O)NC1=O
1294	RALOXIFENE	non-positive-signal	-0.452364	0.636123	0.492065	0.822355	-0.709145	-0.195583	0.000195098	58	16730	100063	18204115	O=C(c1ccc(OCCN2CCCCC2)cc1)c1c(-c2ccc(O)cc2)sc2cc(O)ccc12
1295	PRILOCAINE	non-positive-signal	-0.465635	0.627736	0.461067	0.854655	-0.774213	-0.157057	0.00140011	40	11738	100081	18209107	CCCNC(C)C(=O)Nc1ccccc1C
1296	INSULIN DETEMIR	non-positive-signal	-0.46609	0.627451	0.52796	0.745689	-0.638734	-0.293447	1.09e-08	129	37531	99992	18183314	CCCCCCCCCCCCCC(=O)NCCCC[C@H](NC(=O)[C@@H]1CCCN1C(=O)[C@@H](NC(=O)[C@H](Cc1ccc(O)cc1)NC(=O)[C@H](Cc1ccccc1)NC(=O)[C@H](Cc1ccccc1)NC(=O)CNC(=O)[C@H](CCCNC(=N)N)NC(=O)[C@H](CCC(=O)O)NC(=O)CNC(=O)[C@@H]1CSSC[C@@H](C(=O)N[C@@H](CC(N)=O)C(=O)O)NC(=O)[C@H](Cc2ccc(O)cc2)NC(=O)[C@H](CC(N)=O)NC(=O)[C@H](CCC(=O)O)NC(=O)[C@H](CC(C)C)NC(=O)[C@H](CCC(N)=O)NC(=O)[C@H](Cc2ccc(O)cc2)NC(=O)[C@H](CC(C)C)NC(=O)[C@H]…
1297	ERYTHROPOIETIN	non-positive-signal	-0.466744	0.62704	0.481734	0.816176	-0.730364	-0.203125	0.000179997	55	16102	100066	18204743	CCCCc1nc(Cl)c(CO)n1Cc1ccc(-c2ccccc2-c2nnn[nH]2)cc1
1298	TRAVOPROST	non-positive-signal	-0.471284	0.6242	0.472171	0.825179	-0.750413	-0.192155	0.000367002	49	14427	100072	18206418	CC(C)OC(=O)CCC/C=C\C[C@@H]1[C@@H](/C=C/[C@@H](O)COc2cccc(C(F)(F)F)c2)[C@H](O)C[C@@H]1O
1299	OMEGA-3-ACID ETHYL ESTER	non-positive-signal	-0.473723	0.62268	0.484733	0.799884	-0.724157	-0.223288	6.25594e-05	61	17967	100060	18202878	CC/C=C\C/C=C\C/C=C\C/C=C\C/C=C\C/C=C\CCC(=O)OCC
1300	TOFACITINIB	non-positive-signal	-0.475279	0.621712	0.573279	0.674236	-0.556383	-0.394175	1.42e-35	589	171941	99532	18048904	C[C@@H]1CCN(C(=O)CC#N)C[C@@H]1N(C)c1ncnc2[nH]ccc12
1301	ZIPRASIDONE	non-positive-signal	-0.489356	0.613021	0.485963	0.7733	-0.721623	-0.257088	7.57e-06	71	21216	100050	18199629	O=C1Cc2cc(CCN3CCN(c4nsc5ccccc45)CC3)c(Cl)cc2N1
1302	METAXALONE	non-positive-signal	-0.490557	0.612285	0.426526	0.878946	-0.852082	-0.129032	0.00461872	29	8766	100092	18212079	Cc1cc(C)cc(OCC2CNC(=O)O2)c1
1303	LUMACAFTOR	non-positive-signal	-0.492223	0.611266	0.423148	0.883015	-0.860033	-0.124413	0.00503082	28	8483	100093	18212362	Cc1ccc(NC(=O)C2(c3ccc4c(c3)OC(F)(F)O4)CC2)nc1-c1cccc(C(=O)O)c1
1304	ABEMACICLIB	non-positive-signal	-0.501824	0.605425	0.451042	0.812651	-0.796194	-0.207453	0.000273415	44	13372	100077	18207473	CCN1CCN(Cc2ccc(Nc3ncc(F)c(-c4cc(F)c5nc(C)n(C(C)C)c5c4)n3)nc2)CC1
1305	METHYLSULFONYLMETHANE	non-positive-signal	-0.505333	0.603304	0.360255	1.01033	-1.02094	0.0102779	0.0397871	14	4373	100107	18216472	CS(C)(=O)=O
1306	DEFERASIROX	non-positive-signal	-0.514943	0.597535	0.484368	0.737143	-0.724911	-0.304974	1.56e-07	87	26633	100034	18194212	O=C(O)c1ccc(-n2nc(-c3ccccc3O)nc2-c2ccccc2O)cc1
1307	ESTRADIOL	non-positive-signal	-0.518093	0.595656	0.538234	0.659203	-0.619462	-0.416724	7.45e-28	376	114736	99745	18106109	C[C@]12CC[C@@H]3c4ccc(O)cc4CC[C@H]3[C@@H]1CC[C@@H]2O
1308	SUNITINIB	non-positive-signal	-0.518722	0.595281	0.503147	0.704285	-0.686872	-0.350572	4.3e-11	136	41691	99985	18179154	CCN(CC)CCNC(=O)c1c(C)[nH]c(/C=C2\C(=O)Nc3ccc(F)cc32)c1C
1309	BIOTIN	non-positive-signal	-0.52355	0.592414	0.522701	0.671424	-0.648746	-0.398354	3.27e-19	246	75595	99875	18145250	O=C(O)CCCC[C@@H]1SC[C@@H]2NC(=O)N[C@@H]21
1310	ICODEXTRIN	non-positive-signal	-0.542154	0.581494	0.47562	0.710936	-0.743135	-0.341173	7.32e-09	95	29867	100026	18190978	OCC1OC(OCC2OC(OC3C(CO)OC(O)C(O)C3O)C(O)C(O)C2OC2OC(CO)C(O)C(O)C2O)C(O)C(O)C1O
1311	BENAZEPRIL	non-positive-signal	-0.54217	0.581485	0.476109	0.710184	-0.742108	-0.342232	5.56e-09	96	30180	100025	18190665	CCOC(=O)[C@H](CCc1ccccc1)N[C@H]1CCc2ccccc2N(CC(=O)O)C1=O
1312	ROTIGOTINE	non-positive-signal	-0.571985	0.564404	0.412967	0.771375	-0.884388	-0.259581	8.90158e-05	39	12732	100082	18208113	CCCN(CCc1cccs1)[C@H]1CCc2c(O)cccc2C1
1313	ACALABRUTINIB	non-positive-signal	-0.573024	0.563818	0.37921	0.838297	-0.969666	-0.176383	0.00219724	24	7906	100097	18212939	CC#CC(=O)N1CCC[C@H]1c1nc(-c2ccc(C(=O)Nc3ccccn3)cc2)c2c(N)nccn12
1314	LURASIDONE	non-positive-signal	-0.578793	0.560575	0.440611	0.713201	-0.819594	-0.337992	2.15e-07	66	21577	100055	18199268	O=C1[C@@H]2[C@H]3CC[C@H](C3)[C@@H]2C(=O)N1C[C@@H]1CCCC[C@H]1CN1CCN(c2nsc3ccccc23)CC1
1315	DEXMETHYLPHENIDATE	non-positive-signal	-0.580809	0.559446	0.339781	0.92112	-1.07945	-0.0821648	0.0127528	15	5041	100106	18215804	COC(=O)[C@H](c1ccccc1)[C@H]1CCCCN1
1316	ESZOPICLONE	non-positive-signal	-0.596522	0.550724	0.437985	0.692482	-0.825571	-0.367472	1.77e-08	73	24273	100048	18196572	CN1CCN(C(=O)O[C@H]2c3nccnc3C(=O)N2c2ccc(Cl)cn2)CC1
1317	EVEROLIMUS	non-positive-signal	-0.603661	0.546806	0.467342	0.639782	-0.760694	-0.446628	6.49e-17	156	52018	99965	18168827	CO[C@H]1C[C@@H]2CC[C@@H](C)[C@@](O)(O2)C(=O)C(=O)N2CCCC[C@H]2C(=O)O[C@H]([C@H](C)C[C@@H]2CC[C@@H](OCCO)[C@H](OC)C2)CC(=O)[C@H](C)/C=C(\C)[C@@H](O)[C@@H](OC)C(=O)[C@H](C)C[C@H](C)/C=C/C=C/C=C/1C
1318	NILOTINIB	non-positive-signal	-0.606551	0.545228	0.441981	0.672595	-0.816489	-0.396612	3.19e-10	87	29184	100034	18191661	Cc1cn(-c2cc(NC(=O)c3ccc(C)c(Nc4nccc(-c5cccnc5)n4)c3)cc(C(F)(F)F)c2)cn1
1319	COLESTIPOL	non-positive-signal	-0.618115	0.53896	0.321861	0.902493	-1.13364	-0.102594	0.0112995	14	4895	100107	18215950	NCCNCCNCCNCCN
1320	LIOTHYRONINE	non-positive-signal	-0.628207	0.533548	0.397516	0.716129	-0.92252	-0.333894	3.48e-06	44	15172	100077	18205673	N[C@@H](Cc1cc(I)c(Oc2ccc(O)c(I)c2)c(I)c1)C(=O)O
1321	BICTEGRAVIR	non-positive-signal	-0.634649	0.530122	0.401035	0.700759	-0.913706	-0.355592	7.07e-07	49	16985	100072	18203860	O=C(NCc1c(F)cc(F)cc1F)c1cn2c(c(O)c1=O)C(=O)N1[C@H]3CC[C@H](C3)O[C@@H]1C2
1322	LOTEPREDNOL	non-positive-signal	-0.635969	0.529422	0.343168	0.816765	-1.06953	-0.202404	0.00155567	20	7045	100101	18213800	C[C@]12C=CC(=O)C=C1CC[C@@H]1[C@@H]2[C@@H](O)C[C@@]2(C)[C@H]1CC[C@]2(O)C(=O)OCCl
1323	DABIGATRAN	non-positive-signal	-0.636664	0.529054	0.465337	0.601497	-0.764994	-0.508334	1.88e-27	234	80496	99887	18140349	Cn1c(CNc2ccc(C(=N)N)cc2)nc2cc(C(=O)N(CCC(=O)O)c3ccccn3)ccc21
1324	TIOTROPIUM	non-positive-signal	-0.640474	0.527042	0.480437	0.578169	-0.73306	-0.547889	1.03e-51	451	155273	99670	18065572	C[N+]1(C)[C@@H]2CC(OC(=O)C(O)(c3cccs3)c3cccs3)C[C@H]1[C@@H]1O[C@@H]12
1325	REMDESIVIR	non-positive-signal	-0.645502	0.524399	0.380568	0.72259	-0.96609	-0.324914	1.02834e-05	37	13009	100084	18207836	CCC(CC)COC(=O)[C@H](C)N[P@](=O)(OC[C@H]1O[C@@](C#N)(c2ccc3c(N)ncnn23)[C@H](O)[C@@H]1O)Oc1ccccc1
1326	ENTACAPONE	non-positive-signal	-0.649686	0.52221	0.382108	0.713682	-0.962053	-0.337318	5.98e-06	39	13760	100082	18207085	CCN(CC)C(=O)/C(C#N)=C/c1cc(O)c(O)c([N+](=O)[O-])c1
1327	DESOXIMETASONE	non-positive-signal	-0.654212	0.519852	0.383291	0.705067	-0.95896	-0.349463	2.76e-06	41	14522	100080	18206323	C[C@@H]1C[C@H]2[C@@H]3CCC4=CC(=O)C=C[C@]4(C)[C@@]3(F)[C@@H](O)C[C@]2(C)[C@H]1C(=O)CO
1328	AMANTADINE	non-positive-signal	-0.657803	0.517988	0.404868	0.662714	-0.904194	-0.411412	5.34e-09	63	22296	100058	18198549	NC12CC3CC(CC(C3)C1)C2
1329	MELATONIN	non-positive-signal	-0.658253	0.517755	0.437092	0.613304	-0.827611	-0.488895	1.52e-17	134	47216	99987	18173629	COc1ccc2[nH]cc(CCNC(C)=O)c2c1
1330	IBRUTINIB	non-positive-signal	-0.659383	0.51717	0.451667	0.592173	-0.79481	-0.523956	1.01e-26	210	73927	99911	18146918	C=CC(=O)N1CCC[C@@H](n2nc(-c3ccc(Oc4ccccc4)cc3)c3c(N)ncnc32)C1
1331	THIOCTIC ACID	non-positive-signal	-0.664845	0.514353	0.336825	0.785451	-1.08819	-0.241497	0.000596202	21	7605	100100	18213240	O=C(O)CCCCC1CCSS1
1332	OXYBUTYNIN	non-positive-signal	-0.677995	0.507634	0.427166	0.60326	-0.850582	-0.505408	4.51e-18	129	46367	99992	18174478	CCN(CC)CC#CCOC(=O)C(O)(c1ccccc1)C1CCCCC1
1333	TOPOTECAN	non-positive-signal	-0.680473	0.506377	0.320831	0.79923	-1.13684	-0.224107	0.00112452	18	6647	100103	18214198	CC[C@@]1(O)C(=O)OCc2c1cc1n(c2=O)Cc2cc3c(CN(C)C)c(O)ccc3nc2-1
1334	ACLIDINIUM	non-positive-signal	-0.687533	0.502815	0.335392	0.753814	-1.09246	-0.28261	0.000219789	23	8503	100098	18212342	O=C(O[C@H]1C[N+]2(CCCOc3ccccc3)CCC1CC2)C(O)(c1cccs1)c1cccs1
1335	BRIMONIDINE	non-positive-signal	-0.695552	0.498799	0.404835	0.614573	-0.904276	-0.486828	1.88e-13	88	32260	100033	18188585	Brc1c(NC2=NCCN2)ccc2nccnc12
1336	TRASTUZUMAB EMTANSINE	non-positive-signal	-0.699236	0.496965	0.325445	0.758882	-1.12256	-0.275909	0.000306049	21	7871	100100	18212974	COc1cc2cc(c1Cl)N(C)C(=O)C[C@H](OC(=O)[C@H](C)N(C)C(=O)CCSC1CC(=O)N(CC3CCC(C(N)=O)CC3)C1=O)[C@]1(C)O[C@H]1[C@H](C)[C@@H]1C[C@@](O)(NC(=O)O1)[C@H](OC)/C=C\C=C(\C)C2
1337	GABAPENTIN ENACARBIL	non-positive-signal	-0.707664	0.492794	0.240665	1.00906	-1.42435	0.00902215	0.0376098	7	2769	100114	18218076	CC(OC(=O)NCC1(CC(=O)O)CCCCC1)OC(=O)C(C)C
1338	PAZOPANIB	non-positive-signal	-0.709457	0.491911	0.389985	0.620477	-0.941648	-0.477266	1.51e-11	71	26432	100050	18194413	Cc1ccc(Nc2nccc(N(C)c3ccc4c(C)n(C)nc4c3)n2)cc1S(N)(=O)=O
1339	OXYCODONE	non-positive-signal	-0.713737	0.48981	0.462524	0.518707	-0.771057	-0.656416	4.25e-167	1186	435462	98935	17785383	COc1ccc2c3c1O[C@H]1C(=O)CC[C@@]4(O)[C@@H](C2)N(C)CC[C@]314
1340	ETELCALCETIDE	non-positive-signal	-0.715219	0.489085	0.238855	1.00146	-1.4319	0.00145972	0.0285563	7	2790	100114	18218055	CC(=O)N[C@H](CSSC[C@H](N)C(=O)O)C(=O)N[C@H](C)C(=O)N[C@H](CCCN=C(N)N)C(=O)N[C@H](CCCN=C(N)N)C(=O)N[C@H](CCCN=C(N)N)C(=O)N[C@H](C)C(=O)N[C@H](CCCN=C(N)N)C(N)=O
1341	INSULIN DEGLUDEC	non-positive-signal	-0.716103	0.488653	0.37885	0.630281	-0.970616	-0.46159	4.79e-10	59	22145	100062	18198700	CC[C@H](C)[C@H](NC(=O)CN)C(=O)N[C@H](C(=O)N[C@@H](CCC(=O)O)C(=O)N[C@@H](CCC(N)=O)C(=O)N[C@H]1CSSC[C@@H]2NC(=O)[C@H]([C@@H](C)CC)NC(=O)[C@H](CO)NC(=O)[C@H]([C@@H](C)O)NC(=O)[C@H](CSSC[C@H](NC(=O)[C@H](CC(C)C)NC(=O)[C@H](Cc3c[nH]cn3)NC(=O)[C@H](CCC(N)=O)NC(=O)[C@H](CC(N)=O)NC(=O)[C@@H](NC(=O)[C@@H](N)Cc3ccccc3)C(C)C)C(=O)NCC(=O)N[C@@H](CO)C(=O)N[C@@H](Cc3c[nH]cn3)C(=O)N[C@@H](CC(C)C)C(=O)N[C@@H](C(…
1342	NALOXONE	non-positive-signal	-0.72009	0.486708	0.410101	0.577626	-0.891352	-0.548828	1.15e-20	131	49101	99990	18171744	C=CCN1CC[C@]23c4c5ccc(O)c4O[C@H]2C(=O)CC[C@@]3(O)[C@H]1C5
1343	EMPAGLIFLOZIN	non-positive-signal	-0.723326	0.485136	0.412696	0.570292	-0.885045	-0.561607	2.62e-23	147	55244	99974	18165601	OC[C@H]1O[C@@H](c2ccc(Cl)c(Cc3ccc(O[C@H]4CCOC4)cc3)c2)[C@H](O)[C@@H](O)[C@@H]1O
1344	MECLOZINE	non-positive-signal	-0.727385	0.483171	0.37035	0.63036	-0.993306	-0.461464	1.17e-09	54	20515	100067	18200330	Cc1cccc(CN2CCN(C(c3ccccc3)c3ccc(Cl)cc3)CC2)c1
1345	DRONEDARONE	non-positive-signal	-0.731397	0.481236	0.328672	0.704618	-1.11269	-0.350099	2.41486e-05	26	10018	100095	18210827	CCCCc1oc2ccc(NS(C)(=O)=O)cc2c1C(=O)c1ccc(OCCCN(CCCC)CCCC)cc1
1346	NORTRIPTYLINE	non-positive-signal	-0.73335	0.480297	0.374682	0.615683	-0.981678	-0.485023	5.54e-11	62	23665	100059	18197180	CNCCC=C1c2ccccc2CCc2ccccc21
1347	METHADONE	non-positive-signal	-0.734108	0.479933	0.40689	0.566089	-0.899213	-0.569004	4.28e-23	141	53573	99980	18167272	CCC(=O)C(CC(C)N(C)C)(c1ccccc1)c1ccccc1
1348	BUTALBITAL	non-positive-signal	-0.73587	0.479088	0.361408	0.635088	-1.01775	-0.453991	5.9e-09	48	18413	100073	18202432	C=CCC1(CC(C)C)C(=O)NC(=O)NC1=O
1349	INSULIN LISPRO	non-positive-signal	-0.740563	0.476845	0.431346	0.527143	-0.840844	-0.640283	6.32e-61	384	146127	99737	18074718	CC(C)C[C@H](NC(=O)[C@H](C)NC(=O)[C@H](CCC(=O)O)NC(=O)[C@@H](NC(=O)[C@H](CC(C)C)NC(=O)[C@H](Cc1cnc[nH]1)NC(=O)[C@H](CO)NC(=O)CNC(=O)[C@H](CS)NC(=O)[C@H](CC(C)C)NC(=O)[C@H](Cc1cnc[nH]1)NC(=O)[C@H](CCC(N)=O)NC(=O)[C@H](CC(N)=O)NC(=O)[C@@H](NC(=O)[C@@H](N)Cc1ccccc1)C(C)C)C(C)C)C(=O)N[C@@H](Cc1ccc(O)cc1)C(=O)N[C@@H](CC(C)C)C(=O)N[C@H](C(=O)N[C@@H](CS)C(=O)NCC(=O)N[C@@H](CCC(=O)O)C(=O)N[C@@H](CCCNC(=N)…
1350	PRASTERONE	non-positive-signal	-0.741501	0.476398	0.267065	0.849813	-1.32026	-0.162739	0.00541009	11	4392	100110	18216453	C[C@]12CC[C@H](O)CC1=CC[C@@H]1[C@@H]2CC[C@]2(C)C(=O)CC[C@@H]12
1351	CANAGLIFLOZIN	non-positive-signal	-0.748943	0.472866	0.380442	0.587745	-0.966422	-0.531463	1.4e-14	81	31337	100040	18189508	Cc1ccc([C@@H]2O[C@H](CO)[C@@H](O)[C@H](O)[C@H]2O)cc1Cc1ccc(-c2ccc(F)cc2)s1
1352	CABAZITAXEL	non-positive-signal	-0.751848	0.471494	0.240503	0.924341	-1.42502	-0.0786745	0.0127456	8	3280	100113	18217565	CO[C@H]1C(=O)[C@]2(C)[C@@H](OC)C[C@H]3OC[C@@]3(OC(C)=O)[C@H]2[C@H](OC(=O)c2ccccc2)[C@]2(O)C[C@H](OC(=O)[C@H](O)[C@@H](NC(=O)OC(C)(C)C)c3ccccc3)C(C)=C1C2(C)C
1353	CRIZOTINIB	non-positive-signal	-0.762371	0.466559	0.328869	0.661896	-1.11209	-0.412647	1.18e-06	31	12282	100090	18208563	C[C@@H](Oc1cc(-c2cnn(C3CCNCC3)c2)cnc1N)c1c(Cl)ccc(F)c1Cl
1354	FLUTICASONE	non-positive-signal	-0.763535	0.466016	0.437157	0.496781	-0.827463	-0.699606	5.96e-157	951	367572	99170	17853273	C[C@@H]1C[C@H]2[C@@H]3C[C@H](F)C4=CC(=O)C=C[C@]4(C)[C@@]3(F)[C@@H](O)C[C@]2(C)[C@@]1(O)C(=O)SCF
1355	SOTORASIB	non-positive-signal	-0.763669	0.465954	0.215789	1.00613	-1.53345	0.00611523	0.0301991	6	2538	100115	18218307	C=CC(=O)N1CCN(c2nc(=O)n(-c3c(C)ccnc3C(C)C)c3nc(-c4c(O)cccc4F)c(F)cc23)[C@@H](C)C1
1356	TIROFIBAN	non-positive-signal	-0.764861	0.465398	0.227298	0.952915	-1.48149	-0.0482291	0.0171405	7	2932	100114	18217913	CCCCS(=O)(=O)N[C@@H](Cc1ccc(OCCCCC2CCNCC2)cc1)C(=O)O
1357	VORTIOXETINE	non-positive-signal	-0.768209	0.463843	0.354663	0.606634	-1.03659	-0.49983	1.55e-10	53	20977	100068	18199868	Cc1ccc(Sc2ccccc2N2CCNCC2)c(C)c1
1358	FLUMETASONE	non-positive-signal	-0.77269	0.461769	0.213853	0.99709	-1.54246	-0.00291453	0.0305749	6	2561	100115	18218284	C[C@@H]1C[C@H]2[C@@H]3C[C@H](F)C4=CC(=O)C=C[C@]4(C)[C@@]3(F)[C@@H](O)C[C@]2(C)[C@@]1(O)C(=O)CO
1359	BUSPIRONE	non-positive-signal	-0.772964	0.461643	0.375124	0.568116	-0.980499	-0.56543	6.71e-17	89	35245	100032	18185600	O=C1CC2(CCCC2)CC(=O)N1CCCCN1CCN(c2ncccn2)CC1
1360	CLIDINIUM	non-positive-signal	-0.776587	0.459973	0.213022	0.993208	-1.54636	-0.00681523	0.0307967	6	2571	100115	18218274	C[N+]12CCC(CC1)C(OC(=O)C(O)(c1ccccc1)c1ccccc1)C2
1361	CENOBAMATE	non-positive-signal	-0.780128	0.458347	0.250126	0.839906	-1.38579	-0.174466	0.00433719	10	4168	100111	18216677	NC(=O)O[C@@H](Cn1ncnn1)c1ccccc1Cl
1362	DASATINIB	non-positive-signal	-0.782804	0.457122	0.37013	0.564561	-0.993901	-0.571708	7.33e-17	86	34401	100035	18186444	Cc1nc(Nc2ncc(C(=O)Nc3c(C)cccc3Cl)s2)cc(N2CCN(CCO)CC2)n1
1363	MORNIFLUMATE	non-positive-signal	-0.795865	0.451191	0.26948	0.75543	-1.31126	-0.280468	0.000516475	14	5847	100107	18214998	O=C(OCCN1CCOCC1)c1cccnc1Nc1cccc(C(F)(F)F)c1
1364	GLIPIZIDE	non-positive-signal	-0.797773	0.450331	0.384117	0.527958	-0.956807	-0.638738	1.2e-29	152	61513	99969	18159332	Cc1cnc(C(=O)NCCc2ccc(S(=O)(=O)NC(=O)NC3CCCCC3)cc2)cn1
1365	HYDROMORPHONE	non-positive-signal	-0.801445	0.44868	0.401679	0.501181	-0.912103	-0.690788	5.68e-60	315	127474	99806	18093371	CN1CC[C@]23c4c5ccc(O)c4O[C@H]2C(=O)CC[C@H]3[C@H]1C5
1366	BENZOYL PEROXIDE	non-positive-signal	-0.805478	0.446874	0.343363	0.58159	-1.06897	-0.541989	5.38e-12	55	22586	100066	18198259	O=C(OOC(=O)c1ccccc1)c1ccccc1
1367	CYCLOBENZAPRINE	non-positive-signal	-0.806952	0.446216	0.386138	0.515641	-0.95156	-0.662344	1.95e-36	184	75075	99937	18145770	CN(C)CCC=C1c2ccccc2C=Cc2ccccc21
1368	LEVODOPA	non-positive-signal	-0.810463	0.444652	0.394749	0.500863	-0.929505	-0.691422	2.38e-53	272	111150	99849	18109695	N[C@@H](Cc1ccc(O)c(O)c1)C(=O)O
1369	FESOTERODINE	non-positive-signal	-0.819394	0.440698	0.300999	0.645236	-1.20065	-0.438139	1.38e-06	26	10939	100095	18209906	CC(C)C(=O)Oc1ccc(CO)cc1[C@H](CCN(C(C)C)C(C)C)c1ccccc1
1370	METHOCARBAMOL	non-positive-signal	-0.821856	0.439615	0.33259	0.581079	-1.10084	-0.542868	2.57e-11	49	20478	100072	18200367	COc1ccccc1OCC(O)COC(N)=O
1371	SOFOSBUVIR	non-positive-signal	-0.826067	0.437768	0.373011	0.513766	-0.986147	-0.665986	1.39e-31	150	62444	99971	18158401	CC(C)OC(=O)[C@H](C)N[P@](=O)(OC[C@H]1O[C@@H](n2ccc(=O)[nH]c2=O)[C@](C)(F)[C@@H]1O)Oc1ccccc1
1372	SIBUTRAMINE	non-positive-signal	-0.829661	0.436197	0.18892	1.00714	-1.66643	0.00710994	0.0319224	5	2294	100116	18218551	CC(C)CC(N(C)C)C1(c2ccc(Cl)cc2)CCC1
1373	PIRFENIDONE	non-positive-signal	-0.830546	0.435811	0.354947	0.535098	-1.03579	-0.625305	4.19e-20	91	38163	100030	18182682	Cc1ccc(=O)n(-c2ccccc2)c1
1374	BACLOFEN	non-positive-signal	-0.836757	0.433113	0.381272	0.492002	-0.964242	-0.709272	2.97e-50	237	99484	99884	18121361	NCC(CC(=O)O)c1ccc(Cl)cc1
1375	ERGOCALCIFEROL	non-positive-signal	-0.837422	0.432825	0.397761	0.470979	-0.921903	-0.752941	5.92e-112	542	226492	99579	17994353	C=C1CC[C@H](O)C/C1=C/C=C1\CCC[C@]2(C)[C@@H]([C@H](C)/C=C/[C@H](C)C(C)C)CC[C@@H]12
1376	PHENYLEPHRINE	non-positive-signal	-0.843647	0.430139	0.355299	0.520744	-1.0348	-0.652497	1.21e-23	105	44573	100016	18176272	CNC[C@H](O)c1cccc(O)c1
1377	THYROID	non-positive-signal	-0.84884	0.427911	0.341885	0.535583	-1.07328	-0.624399	8.46e-18	76	32501	100045	18188344	Nn1cccc1C=O
1378	APOMORPHINE	non-positive-signal	-0.850304	0.427285	0.279837	0.652426	-1.27355	-0.427057	5.09e-06	21	9154	100100	18211691	CN1CCc2cccc3c2[C@H]1Cc1ccc(O)c(O)c1-3
1379	IBANDRONIC ACID	non-positive-signal	-0.851629	0.426719	0.340429	0.534883	-1.07755	-0.625708	1.1e-17	75	32166	100046	18188679	CCCCCN(C)CCC(O)(P(=O)(O)O)P(=O)(O)O
1380	CARIPRAZINE	non-positive-signal	-0.860289	0.42304	0.260955	0.685799	-1.34341	-0.37717	5.18424e-05	16	7096	100105	18213749	CN(C)C(=O)NC1CCC(CCN2CCN(c3cccc(Cl)c3Cl)CC2)CC1
1381	CHOLESTEROL	non-positive-signal	-0.866909	0.420249	0.205265	0.860394	-1.58345	-0.150365	0.00598474	7	3247	100114	18217598	CC(C)CCC[C@@H](C)[C@H]1CC[C@H]2[C@@H]3CC=C4C[C@@H](O)CC[C@]4(C)[C@H]3CC[C@]12C
1382	BARICITINIB	non-positive-signal	-0.869306	0.419242	0.265653	0.66163	-1.32556	-0.413048	1.43306e-05	18	8028	100103	18212817	CCS(=O)(=O)N1CC(CC#N)(n2cc(-c3ncnc4[nH]ccc34)cn2)C1
1383	BIMATOPROST	non-positive-signal	-0.871839	0.418182	0.331005	0.528319	-1.10562	-0.638055	1.88e-17	70	30650	100051	18190195	CCNC(=O)CCC/C=C\C[C@@H]1[C@@H](/C=C/[C@@H](O)CCc2ccccc2)[C@H](O)C[C@@H]1O
1384	LOVASTATIN	non-positive-signal	-0.877651	0.415759	0.325609	0.530867	-1.12206	-0.633244	2.22e-16	64	28207	100057	18192638	CC[C@H](C)C(=O)O[C@H]1C[C@@H](C)C=C2C=C[C@H](C)[C@H](CC[C@@H]3C[C@@H](O)CC(=O)O3)[C@H]21
1385	ZEAXANTHIN	non-positive-signal	-0.878987	0.415203	0.179836	0.958617	-1.71571	-0.0422638	0.018099	5	2410	100116	18218435	CC1=C(/C=C/C(C)=C/C=C/C(C)=C/C=C/C=C(C)/C=C/C=C(C)/C=C/C2=C(C)C[C@@H](O)CC2(C)C)C(C)(C)C[C@H](O)C1
1386	ACETYLCARNITINE	non-positive-signal	-0.885177	0.412641	0.163622	1.04065	-1.8102	0.039844	0.0318742	4	1984	100117	18218861	CC(=O)O[C@H](CC(=O)O)C[N+](C)(C)C
1387	PARITAPREVIR	non-positive-signal	-0.895921	0.408231	0.293667	0.567489	-1.22531	-0.566535	4.39e-10	35	15817	100086	18205028	Cc1cnc(C(=O)N[C@H]2CCCCC/C=C\[C@@H]3C[C@@]3(C(=O)NS(=O)(=O)C3CC3)NC(=O)[C@@H]3C[C@@H](Oc4nc5ccccc5c5ccccc45)CN3C2=O)cn1
1388	VARDENAFIL	non-positive-signal	-0.896394	0.408038	0.247875	0.671691	-1.39483	-0.397957	4.03707e-05	15	6911	100106	18213934	CCCc1nc(C)c2c(=O)[nH]c(-c3cc(S(=O)(=O)N4CCN(CC)CC4)ccc3OCC)nn12
1389	OMBITASVIR	non-positive-signal	-0.899774	0.406662	0.292539	0.565306	-1.22916	-0.570388	3.4e-10	35	15878	100086	18204967	COC(=O)N[C@H](C(=O)N1CCC[C@H]1C(=O)Nc1ccc([C@@H]2CC[C@@H](c3ccc(NC(=O)[C@@H]4CCCN4C(=O)[C@@H](NC(=O)OC)C(C)C)cc3)N2c2ccc(C(C)(C)C)cc2)cc1)C(C)C
1390	COBICISTAT	non-positive-signal	-0.901316	0.406035	0.306316	0.538217	-1.18314	-0.619494	2.46e-13	48	21722	100073	18199123	CC(C)c1nc(CN(C)C(=O)N[C@@H](CCN2CCOCC2)C(=O)N[C@H](CC[C@H](Cc2ccccc2)NC(=O)OCc2cncs2)Cc2ccccc2)cs1
1391	ETHANOL	non-positive-signal	-0.902802	0.405432	0.361566	0.45462	-1.01731	-0.788292	2.33e-73	294	131624	99827	18089221	CCO
1392	NALTREXONE	non-positive-signal	-0.904643	0.404686	0.325601	0.502981	-1.12208	-0.687204	1.11e-21	81	36606	100040	18184239	O=C1CC[C@@]2(O)[C@H]3Cc4ccc(O)c5c4[C@@]2(CCN3CC2CC2)[C@H]1O5
1393	BENZATROPINE	non-positive-signal	-0.908345	0.403191	0.279167	0.582315	-1.27595	-0.540745	1.51e-08	28	12858	100093	18207987	CN1[C@@H]2CC[C@H]1CC(OC(c1ccccc1)c1ccccc1)C2
1394	HYDROQUINONE	non-positive-signal	-0.925186	0.396457	0.157211	0.999793	-1.85017	-0.000206816	0.0240415	4	2065	100117	18218780	Oc1ccc(O)cc1
1395	NEPAFENAC	non-positive-signal	-0.925232	0.396439	0.193645	0.81161	-1.64173	-0.208735	0.00354783	7	3442	100114	18217403	NC(=O)Cc1cccc(C(=O)c2ccccc2)c1N
1396	RILUZOLE	non-positive-signal	-0.926785	0.395824	0.17145	0.913834	-1.76346	-0.0901068	0.0140995	5	2528	100116	18218317	Nc1nc2ccc(OC(F)(F)F)cc2s1
1397	GUANFACINE	non-positive-signal	-0.938869	0.39107	0.244646	0.625131	-1.40794	-0.469795	3.91e-06	17	8141	100104	18212704	NC(N)=NC(=O)Cc1c(Cl)cccc1Cl
1398	BETACAROTENE	non-positive-signal	-0.939184	0.390947	0.291306	0.52467	-1.23338	-0.644986	1.83e-13	44	20700	100077	18200145	CC1=C(/C=C/C(C)=C/C=C/C(C)=C/C=C/C=C(C)/C=C/C=C(C)/C=C/C2=C(C)CCCC2(C)C)C(C)(C)CCC1
1399	RANITIDINE	non-positive-signal	-0.940665	0.390368	0.368358	0.413693	-0.9987	-0.88263	6.04e-306	1156	529597	98965	17691248	CN/C(=C\[N+](=O)[O-])NCCSCc1ccc(CN(C)C)o1
1400	NORETHISTERONE	non-positive-signal	-0.950198	0.386664	0.307059	0.486908	-1.18072	-0.719679	1.3e-21	72	34083	100049	18186762	C#C[C@]1(O)CC[C@H]2[C@@H]3CCC4=CC(=O)CC[C@@H]4[C@H]3CC[C@@]21C
1401	VENETOCLAX	non-positive-signal	-0.952239	0.385876	0.318745	0.467146	-1.14337	-0.761113	6.36e-31	105	49672	100016	18171173	CC1(C)CCC(CN2CCN(c3ccc(C(=O)NS(=O)(=O)c4ccc(NCC5CCOCC5)c([N+](=O)[O-])c4)c(Oc4cnc5[nH]ccc5c4)c3)CC2)=C(c2ccc(Cl)cc2)C1
1402	CARISOPRODOL	non-positive-signal	-0.959307	0.383158	0.284546	0.515945	-1.25686	-0.661755	8.21e-14	43	20646	100078	18200199	CCCC(C)(COC(N)=O)COC(=O)NC(C)C
1403	ILOPROST	non-positive-signal	-0.959435	0.383109	0.250918	0.584944	-1.38263	-0.53624	1.38e-07	21	10209	100100	18210636	CC#CCC(C)[C@H](O)/C=C/[C@@H]1[C@H]2C/C(=C/CCCC(=O)O)C[C@H]2C[C@H]1O
1404	UBIDECARENONE	non-positive-signal	-0.960788	0.382591	0.308235	0.474885	-1.17689	-0.744683	5.49e-25	82	39190	100039	18181655	COC1=C(OC)C(=O)C(C/C=C(\C)CC/C=C(\C)CC/C=C(\C)CC/C=C(\C)CC/C=C(\C)CC/C=C(\C)CC/C=C(\C)CC/C=C(\C)CC/C=C(\C)CCC=C(C)C)=C(C)C1=O
1405	PROGESTERONE	non-positive-signal	-0.960992	0.382513	0.286852	0.510077	-1.24879	-0.673194	8.27e-15	46	22106	100075	18198739	CC(=O)[C@H]1CC[C@H]2[C@@H]3CCC4=CC(=O)CC[C@]4(C)[C@H]3CC[C@]12C
1406	MIDOMAFETAMINE	non-positive-signal	-0.963641	0.381501	0.133665	1.08887	-2.01242	0.0851391	0.0435077	3	1669	100118	18219176	CNC(C)Cc1ccc2c(c1)OCO2
1407	APREMILAST	non-positive-signal	-0.968904	0.379499	0.337837	0.426298	-1.08519	-0.852617	7.73e-84	285	136274	99836	18084571	CCOc1cc([C@@H](CS(C)(=O)=O)N2C(=O)c3cccc(NC(C)=O)c3C2=O)ccc1OC
1408	LANREOTIDE	non-positive-signal	-0.968993	0.379465	0.248532	0.579377	-1.39218	-0.545802	1.06e-07	21	10307	100100	18210538	CC(C)[C@@H]1NC(=O)[C@H](CCCCN)NC(=O)[C@@H](Cc2c[nH]c3ccccc23)NC(=O)[C@H](Cc2ccc(O)cc2)NC(=O)[C@@H](NC(=O)[C@H](N)Cc2ccc3ccccc3c2)CSSC[C@@H](C(=O)N[C@H](C(N)=O)[C@@H](C)O)NC1=O
1409	PANTHENOL	non-positive-signal	-0.970758	0.378796	0.298301	0.481011	-1.20965	-0.731865	3.2e-21	67	32393	100054	18188452	CC(C)(CO)C(O)C(=O)NCCCO
1410	VARENICLINE	non-positive-signal	-0.978494	0.375877	0.325022	0.434689	-1.12386	-0.833125	1.4e-55	182	88093	99939	18132752	c1cnc2cc3c(cc2n1)C1CNCC3C1
1411	AZELASTINE	non-positive-signal	-0.986352	0.372935	0.283705	0.490229	-1.25982	-0.712882	4.03e-17	51	25109	100070	18195736	CN1CCCC(n2nc(Cc3ccc(Cl)cc3)c3ccccc3c2=O)CC1
1412	TESTOSTERONE	non-positive-signal	-0.987188	0.372623	0.312282	0.444623	-1.16385	-0.810528	6.36e-39	123	60191	99998	18160654	C[C@]12CC[C@H]3[C@@H](CCC4=CC(=O)CC[C@@]43C)[C@@H]1CC[C@@H]2O
1413	XANTOFYL	non-positive-signal	-0.994884	0.369766	0.244496	0.559219	-1.40855	-0.581214	2.28e-08	22	11069	100099	18209776	CC1=C[C@H](O)CC(C)(C)[C@H]1/C=C/C(C)=C/C=C/C(C)=C/C=C/C=C(C)/C=C/C=C(C)/C=C/C1=C(C)C[C@@H](O)CC1(C)C
1414	INGENOL	non-positive-signal	-0.99888	0.368292	0.201012	0.674781	-1.60439	-0.393367	0.000143642	10	5187	100111	18215658	CC1=C[C@]23C(=O)[C@@H](C=C(CO)[C@@H](O)[C@]2(O)[C@H]1O)[C@H]1[C@@H](C[C@H]3C)C1(C)C
1415	RISDIPLAM	non-positive-signal	-0.999182	0.368181	0.170544	0.794848	-1.76876	-0.229604	0.00258543	6	3212	100115	18217633	Cc1cn2nc(-c3cc(=O)n4cc(N5CCNC6(CC6)C5)ccc4n3)cc(C)c2n1
1416	SALICYLIC ACID	non-positive-signal	-1.00648	0.365502	0.311609	0.428715	-1.166	-0.846964	1.49e-49	151	75235	99970	18145610	O=C(O)c1ccccc1O
1417	SUCROFERRIC OXYHYDROXIDE	non-positive-signal	-1.01059	0.364004	0.157679	0.84031	-1.8472	-0.173985	0.00601208	5	2749	100116	18218096	OC[C@H]1O[C@@](CO)(O[C@H]2O[C@H](CO)[C@@H](O)[C@H](O)[C@H]2O)[C@@H](O)[C@@H]1O
1418	CAPSAICIN	non-positive-signal	-1.01254	0.363295	0.177467	0.743708	-1.72897	-0.296107	0.00118525	7	3756	100114	18217089	COc1cc(CNC(=O)CCCC/C=C/C(C)C)ccc1O
1419	METHYLPHENIDATE	non-positive-signal	-1.01603	0.362029	0.3073	0.426505	-1.17993	-0.852132	4.3e-48	143	71953	99978	18148892	COC(=O)C(c1ccccc1)C1CCCCN1
1420	DRONABINOL	non-positive-signal	-1.02681	0.358149	0.224061	0.572482	-1.49584	-0.557775	2.66e-07	17	8889	100104	18211956	CCCCCc1cc(O)c2c(c1)OC(C)(C)[C@@H]1CCC(C)=C[C@@H]21
1421	SELEGILINE	non-positive-signal	-1.03178	0.35637	0.188559	0.673529	-1.66835	-0.395224	0.000133463	9	4850	100112	18215995	C#CCN(C)[C@H](C)Cc1ccccc1
1422	RILPIVIRINE	non-positive-signal	-1.03501	0.355224	0.260969	0.483522	-1.34335	-0.726658	2.27e-15	40	20733	100081	18200112	Cc1cc(/C=C/C#N)cc(C)c1Nc1ccnc(Nc2ccc(C#N)cc2)n1
1423	TERIFLUNOMIDE	non-positive-signal	-1.04619	0.351272	0.283736	0.434883	-1.25971	-0.832678	4.87e-31	84	43709	100037	18177136	C/C(O)=C(\C#N)C(=O)Nc1ccc(C(F)(F)F)cc1
1424	CHORIONIC GONADOTROPHIN	non-positive-signal	-1.05119	0.349523	0.184938	0.66058	-1.68773	-0.414637	0.000101081	9	4945	100112	18215900	N[C@@H](CCCC(=O)N[C@@H](CS)C(=O)NCC(=O)O)C(=O)O
1425	EPOPROSTENOL	non-positive-signal	-1.05221	0.349164	0.255526	0.477117	-1.36443	-0.739993	1.66e-15	39	20572	100082	18200273	CCCCC[C@H](O)/C=C/[C@@H]1[C@H]2C/C(=C/CCCC(=O)O)O[C@H]2C[C@H]1O
1426	GLATIRAMER	non-positive-signal	-1.05341	0.348747	0.291639	0.417038	-1.23224	-0.874579	3.54e-44	120	62739	100001	18158106	N[C@@H](Cc1ccc(O)cc1)C(=O)O
1427	ISOTRETINOIN	non-positive-signal	-1.0545	0.348367	0.28697	0.422901	-1.24838	-0.860618	5.82e-38	102	53443	100019	18167402	CC1=C(/C=C/C(C)=C/C=C/C(C)=C\C(=O)O)C(C)(C)CCC1
1428	NORGESTIMATE	non-positive-signal	-1.06744	0.343887	0.236548	0.499933	-1.4416	-0.693281	1.47e-11	27	14545	100094	18206300	C#C[C@]1(OC(C)=O)CC[C@H]2[C@@H]3CCC4=C/C(=N/O)CC[C@@H]4[C@H]3CC[C@@]21CC
1429	ASENAPINE	non-positive-signal	-1.06761	0.343831	0.215107	0.549585	-1.53662	-0.598593	6.72e-08	17	9259	100104	18211586	CN1C[C@H]2c3ccccc3Oc3ccc(Cl)cc3[C@@H]2C1
1430	SODIUM LACTATE	non-positive-signal	-1.07237	0.342195	0.305978	0.3827	-1.18424	-0.960504	9.11e-115	308	163100	99813	18057745	CC(O)C(=O)O
1431	LEDIPASVIR	non-positive-signal	-1.07726	0.340527	0.255374	0.454073	-1.36503	-0.789498	5.52e-19	46	24828	100075	18196017	COC(=O)N[C@H](C(=O)N1CC2(CC2)C[C@H]1c1ncc(-c2ccc3c(c2)C(F)(F)c2cc(-c4ccc5nc([C@@H]6[C@H]7CC[C@H](C7)N6C(=O)[C@@H](NC(=O)OC)C(C)C)[nH]c5c4)ccc2-3)[nH]1)C(C)C
1432	ATOMOXETINE	non-positive-signal	-1.08111	0.33922	0.253596	0.453754	-1.37201	-0.7902	8.87e-19	45	24388	100076	18196457	CNCC[C@@H](Oc1ccccc1C)c1ccccc1
1433	GANIRELIX	non-positive-signal	-1.08298	0.338585	0.134282	0.853723	-2.00781	-0.158148	0.00553418	4	2418	100117	18218427	CCNC(=NCCCC[C@H](NC(=O)[C@H](CC(C)C)NC(=O)[C@@H](CCCCN=C(NCC)NCC)NC(=O)[C@H](Cc1ccc(O)cc1)NC(=O)[C@H](CO)NC(=O)[C@@H](Cc1cccnc1)NC(=O)[C@@H](Cc1ccc(Cl)cc1)NC(=O)[C@@H](Cc1ccc2ccccc2c1)NC(C)=O)C(=O)N1CCC[C@H]1C(=O)N[C@H](C)C(N)=O)NCC
1434	ENTRECTINIB	non-positive-signal	-1.0836	0.338374	0.0978437	1.1702	-2.32438	0.157177	0.0407502	2	1344	100119	18219501	CN1CCN(c2ccc(C(=O)Nc3n[nH]c4ccc(Cc5cc(F)cc(F)c5)cc34)c(NC3CCOCC3)c2)CC1
1435	ABIRATERONE	non-positive-signal	-1.08549	0.337738	0.268213	0.425284	-1.31597	-0.854998	3e-29	72	39010	100049	18181835	C[C@]12CC[C@H](O)CC1=CC[C@@H]1[C@@H]2CC[C@]2(C)C(c3cccnc3)=CC[C@@H]12
1436	LEVOSALBUTAMOL	non-positive-signal	-1.09782	0.333599	0.232454	0.478755	-1.45906	-0.736566	4.72e-13	29	16083	100092	18204762	CC(C)(C)NC[C@H](O)c1ccc(O)c(CO)c1
1437	AMFETAMINE	non-positive-signal	-1.09803	0.333527	0.272257	0.408587	-1.30101	-0.895051	3.17e-38	93	50922	100028	18169923	CC(N)Cc1ccccc1
1438	PEGFILGRASTIM	non-positive-signal	-1.10135	0.332421	0.286748	0.385368	-1.24915	-0.953557	5.74e-71	176	96285	99945	18124560	COCCOC(=O)NCC(=O)N[C@H]1[C@H]([C@H](O)[C@H](O)CO)O[C@@](OC[C@H]2O[C@H](O[C@H](C)[C@H](N)C(=O)O)[C@H](NC(C)=O)[C@@H](O)[C@H]2O)(C(=O)O)C[C@@H]1O
1439	PALIPERIDONE	non-positive-signal	-1.10389	0.33158	0.270959	0.405764	-1.30579	-0.901984	5.14e-39	94	51767	100027	18169078	Cc1nc2n(c(=O)c1CCN1CCC(c3noc4cc(F)ccc34)CC1)CCCC2O
1440	ETHINYLESTRADIOL	non-positive-signal	-1.10452	0.331371	0.292696	0.375158	-1.22862	-0.980409	1.62e-100	250	136881	99871	18083964	C#C[C@]1(O)CC[C@H]2[C@@H]3CCc4cc(O)ccc4[C@H]3CC[C@@]21C
1441	TEGASEROD	non-positive-signal	-1.11521	0.327846	0.167275	0.642556	-1.78812	-0.442301	9.83272e-05	8	4717	100113	18216128	CCCCCN=C(N)N/N=C/c1c[nH]c2ccc(OC)cc12
1442	ELTROMBOPAG	non-positive-signal	-1.12621	0.324259	0.239981	0.438135	-1.42719	-0.825229	3.2e-19	42	23831	100079	18197014	Cc1ccc(-n2[nH]c(C)c(N=Nc3cccc(-c4cccc(C(=O)O)c4)c3O)c2=O)cc1C
1443	DASABUVIR	non-positive-signal	-1.13258	0.3222	0.220091	0.471682	-1.51371	-0.75145	1.14e-12	26	14959	100095	18205886	COc1c(-c2ccc3cc(NS(C)(=O)=O)ccc3c2)cc(-n2ccc(=O)[nH]c2=O)cc1C(C)(C)C
1444	PROPYLENE GLYCOL	non-positive-signal	-1.13515	0.321375	0.221068	0.467196	-1.50928	-0.761006	2.95e-13	27	15563	100094	18205282	CC(O)CO
1445	TILACTASE	non-positive-signal	-1.14355	0.318685	0.126396	0.803506	-2.06834	-0.218771	0.00303475	4	2569	100117	18218276	OC[C@H]1O[C@@H](O)[C@H](O)[C@@H](O)[C@H]1O
1446	OSPEMIFENE	non-positive-signal	-1.14472	0.318313	0.126249	0.802568	-2.0695	-0.219939	0.00303635	4	2572	100117	18218273	OCCOc1ccc(/C(=C(/CCCl)c2ccccc2)c2ccccc2)cc1
1447	NICOTINE	non-positive-signal	-1.15444	0.315234	0.262818	0.378104	-1.33629	-0.972585	4.94e-53	116	67086	100005	18153759	CN1CCC[C@H]1c1cccnc1
1448	SUMATRIPTAN	non-positive-signal	-1.15461	0.315181	0.256427	0.387397	-1.36091	-0.948305	1.02e-41	90	52152	100031	18168693	CNS(=O)(=O)Cc1ccc2[nH]cc(CCN(C)C)c2c1
1449	AXITINIB	non-positive-signal	-1.16419	0.312174	0.218831	0.445332	-1.51945	-0.808936	2.49e-15	30	17768	100091	18203077	CNC(=O)c1ccccc1Sc1ccc2c(/C=C/c3ccccn3)n[nH]c2c1
1450	IVACAFTOR	non-positive-signal	-1.16615	0.311564	0.238844	0.406426	-1.43195	-0.900353	2.77e-26	54	31795	100067	18189050	CC(C)(C)c1cc(C(C)(C)C)c(NC(=O)c2c[nH]c3ccccc3c2=O)cc1O
1451	BOSENTAN	non-positive-signal	-1.17197	0.309756	0.250829	0.382525	-1.38298	-0.96096	2.88e-41	86	50722	100035	18170123	COc1ccccc1Oc1c(NS(=O)(=O)c2ccc(C(C)(C)C)cc2)nc(-c2ncccn2)nc1OCCO
1452	RIZATRIPTAN	non-positive-signal	-1.1823	0.306574	0.206251	0.455693	-1.57866	-0.785935	5.24e-13	24	14535	100097	18206310	CN(C)CCc1c[nH]c2ccc(Cn3cncn3)cc12
1453	HYOSCYAMINE	non-positive-signal	-1.19238	0.303499	0.194633	0.473261	-1.63664	-0.748109	6.79e-11	19	11687	100102	18209158	CN1[C@@H]2CC[C@H]1CC(OC(=O)[C@H](CO)c1ccccc1)C2
1454	NINTEDANIB	non-positive-signal	-1.20075	0.30097	0.223525	0.405246	-1.49823	-0.903261	7.03e-23	43	26276	100078	18194569	COC(=O)c1ccc2c(C(=Nc3ccc(N(C)C(=O)CN4CCN(C)CC4)cc3)c3ccccc3)c(O)[nH]c2c1
1455	DECITABINE	non-positive-signal	-1.20484	0.299739	0.163615	0.549118	-1.81024	-0.599443	1.5e-06	10	6373	100111	18214472	Nc1ncn([C@H]2C[C@H](O)[C@@H](CO)O2)c(=O)n1
1456	CHLOROTHIAZIDE	non-positive-signal	-1.20597	0.299401	0.0865858	1.03528	-2.44662	0.0346756	0.0218603	2	1519	100119	18219326	NS(=O)(=O)c1cc2c(cc1Cl)NC=NS2(=O)=O
1457	DEXAMFETAMINE	non-positive-signal	-1.20677	0.299161	0.245729	0.364211	-1.40352	-1.01002	1.26e-50	99	60387	100022	18160458	C[C@H](N)Cc1ccccc1
1458	DIPHENOXYLATE	non-positive-signal	-1.20952	0.298341	0.209138	0.425593	-1.56476	-0.854272	1.08e-16	30	18591	100091	18202254	CCOC(=O)C1(c2ccccc2)CCN(CCC(C#N)(c2ccccc2)c2ccccc2)CC1
1459	LISDEXAMFETAMINE	non-positive-signal	-1.21236	0.297493	0.225092	0.393181	-1.49124	-0.933485	2.81e-26	49	30245	100072	18190600	C[C@@H](Cc1ccccc1)NC(=O)[C@@H](N)CCCCN
1460	LEUPRORELIN	non-positive-signal	-1.21954	0.295365	0.251282	0.347181	-1.38118	-1.05791	4.27e-76	147	90562	99974	18130283	CCNC(=O)[C@@H]1CCCN1C(=O)[C@H](CCCN=C(N)N)NC(=O)[C@H](CC(C)C)NC(=O)[C@@H](CC(C)C)NC(=O)[C@H](Cc1ccc(O)cc1)NC(=O)[C@H](CO)NC(=O)[C@H](Cc1c[nH]c2ccccc12)NC(=O)[C@H](Cc1cnc[nH]1)NC(=O)[C@@H]1CCC(=O)N1
1461	NERATINIB	non-positive-signal	-1.22102	0.294929	0.103359	0.841567	-2.26955	-0.172489	0.0050508	3	2159	100118	18218686	CCOc1cc2ncc(C#N)c(Nc3ccc(OCc4ccccn4)c(Cl)c3)c2cc1NC(=O)/C=C/CN(C)C
1462	SILDENAFIL	non-positive-signal	-1.22221	0.294577	0.256074	0.33887	-1.36229	-1.08214	3.49e-101	196	120827	99925	18100018	CCCc1nn(C)c2c(=O)[nH]c(-c3cc(S(=O)(=O)N4CCN(C)CC4)ccc3OCC)nc12
1463	DICYCLOVERINE	non-positive-signal	-1.22359	0.294173	0.212603	0.407041	-1.54833	-0.898842	2.98e-20	36	22560	100085	18198285	CCN(CC)CCOC(=O)C1(C2CCCCC2)CCCCC1
1464	NEFAZODONE	non-positive-signal	-1.22643	0.293337	0.11635	0.739549	-2.15115	-0.301715	0.00121461	4	2791	100117	18218054	CCc1nn(CCCN2CCN(c3cccc(Cl)c3)CC2)c(=O)n1CCOc1ccccc1
1465	NUSINERSEN	non-positive-signal	-1.22903	0.292576	0.159706	0.535987	-1.83442	-0.623645	8.4e-07	10	6529	100111	18214316	COCCO[C@@H]1[C@H](OP(O)(=S)OC[C@H]2O[C@@H](n3cnc4c(N)ncnc43)[C@H](OCCOC)[C@@H]2OP(O)(=S)OC[C@H]2O[C@@H](n3cc(C)c(N)nc3=O)[C@H](OCCOC)[C@@H]2OP(O)(=S)OC[C@H]2O[C@@H](n3cc(C)c(=O)[nH]c3=O)[C@H](OCCOC)[C@@H]2OP(O)(=S)OC[C@H]2O[C@@H](n3cc(C)c(=O)[nH]c3=O)[C@H](OCCOC)[C@@H]2OP(O)(=S)OC[C@H]2O[C@@H](n3cc(C)c(=O)[nH]c3=O)[C@H](OCCOC)[C@@H]2OP(O)(=S)OC[C@H]2O[C@@H](n3cc(C)c(N)nc3=O)[C@H](OCCOC)[C@@H]2OP(…
1466	HYDROCODONE	non-positive-signal	-1.23533	0.290738	0.266084	0.317676	-1.32394	-1.14672	1.02e-255	492	304623	99629	17916222	COc1ccc2c3c1O[C@H]1C(=O)CC[C@H]4[C@@H](C2)N(C)CC[C@]314
1467	MIRABEGRON	non-positive-signal	-1.23773	0.290043	0.223916	0.375699	-1.49648	-0.978968	7.58e-32	57	36027	100064	18184818	Nc1nc(CC(=O)Nc2ccc(CCNC[C@H](O)c3ccccc3)cc2)cs1
1468	RANOLAZINE	non-positive-signal	-1.24292	0.288541	0.201066	0.414073	-1.60412	-0.881713	2.95e-17	29	18592	100092	18202253	COc1ccccc1OCC(O)CN1CCN(CC(=O)Nc2c(C)cccc2C)CC1
1469	GILTERITINIB	non-positive-signal	-1.24667	0.287459	0.124543	0.663488	-2.0831	-0.410245	0.000307846	5	3481	100116	18217364	CCc1nc(C(N)=O)c(Nc2ccc(N3CCC(N4CCN(C)CC4)CC3)c(OC)c2)nc1NC1CCOCC1
1470	PRUCALOPRIDE	non-positive-signal	-1.25203	0.285925	0.100205	0.815852	-2.30053	-0.203522	0.00368168	3	2227	100118	18218618	COCCCN1CCC(NC(=O)c2cc(Cl)c(N)c3c2OCC3)CC1
1471	QUERCETIN	non-positive-signal	-1.25604	0.284781	0.0823618	0.984682	-2.49663	-0.015437	0.0159139	2	1597	100119	18219248	O=c1c(O)c(-c2ccc(O)c(O)c2)oc2cc(O)cc(O)c12
1472	BENZONATATE	non-positive-signal	-1.25855	0.284064	0.196708	0.410215	-1.62604	-0.891074	3.47e-17	28	18245	100093	18202600	CCCCNc1ccc(C(=O)OCCOCCOCCOCCOCCOCCOCCOCCOCCOC)cc1
1473	MINOXIDIL	non-positive-signal	-1.25876	0.284005	0.235028	0.343189	-1.44805	-1.06947	1.92e-60	107	68698	100014	18152147	N=c1nc(N2CCCCC2)cc(N)n1O
1474	CARBIDOPA	non-positive-signal	-1.25988	0.283689	0.24212	0.332395	-1.41832	-1.10143	1.13e-85	153	98090	99968	18122755	C[C@@](Cc1ccc(O)c(O)c1)(NN)C(=O)O
1475	ENZALUTAMIDE	non-positive-signal	-1.26498	0.282244	0.227989	0.349411	-1.47846	-1.05151	1.76e-48	84	54367	100037	18166478	CNC(=O)c1ccc(N2C(=S)N(c3ccc(C#N)c(C(F)(F)F)c3)C(=O)C2(C)C)cc1F
1476	MEDROXYPROGESTERONE	non-positive-signal	-1.26903	0.281103	0.227068	0.347998	-1.48251	-1.05556	7.34e-49	84	54587	100037	18166258	CC(=O)[C@@]1(O)CC[C@H]2[C@@H]3C[C@H](C)C4=CC(=O)CC[C@]4(C)[C@H]3CC[C@@]21C
1477	TIAGABINE	non-positive-signal	-1.27771	0.278675	0.0805976	0.963549	-2.51829	-0.0371324	0.0112963	2	1632	100119	18219213	Cc1ccsc1C(=CCCN1CCC[C@@H](C(=O)O)C1)c1sccc1C
1478	ELEXACAFTOR	non-positive-signal	-1.29088	0.275029	0.176381	0.428851	-1.73511	-0.846646	6.44e-13	19	12896	100102	18207949	Cc1nn(C)cc1S(=O)(=O)NC(=O)c1ccc(-n2ccc(OCC(C)(C)C(F)(F)F)n2)nc1N1C[C@@H](C)CC1(C)C
1479	MAGNESIUM CHELATE	non-positive-signal	-1.29109	0.27497	0.220651	0.34266	-1.51117	-1.07102	4.8e-48	79	52506	100042	18168339	Oc1c(I)cc(Cl)c2cccnc12
1480	TAPENTADOL	non-positive-signal	-1.29745	0.273228	0.208414	0.358198	-1.56823	-1.02667	1.16e-32	52	34919	100069	18185926	CC[C@@H](c1cccc(O)c1)[C@@H](C)CN(C)C
1481	VELPATASVIR	non-positive-signal	-1.29761	0.273183	0.189175	0.394497	-1.66508	-0.930144	1.82e-18	28	18971	100093	18201874	COC[C@H]1C[C@@H](c2ncc(-c3ccc4c(c3)COc3cc5c(ccc6[nH]c([C@@H]7CC[C@H](C)N7C(=O)[C@@H](NC(=O)OC)C(C)C)nc65)cc3-4)[nH]2)N(C(=O)[C@H](NC(=O)OC)c2ccccc2)C1
1482	CINACALCET	non-positive-signal	-1.29852	0.272937	0.218404	0.341086	-1.52141	-1.07562	1.52e-47	77	51568	100044	18169277	C[C@@H](NCCCc1cccc(C(F)(F)F)c1)c1cccc2ccccc12
1483	ESTROGENS CONJUGATED	non-positive-signal	-1.29937	0.272705	0.226261	0.328681	-1.48606	-1.11267	4.15e-67	110	73524	100011	18147321	C[C@]12CC[C@H]3C(=CCc4cc(OS(=O)(=O)O)ccc43)[C@@H]1CCC2=O
1484	ORPHENADRINE	non-positive-signal	-1.30318	0.271668	0.125865	0.586372	-2.07255	-0.533801	3.11365e-05	6	4353	100115	18216492	Cc1ccccc1C(OCCN(C)C)c1ccccc1
1485	TADALAFIL	non-positive-signal	-1.30371	0.271523	0.229103	0.321798	-1.47358	-1.13383	2.18e-81	133	89158	99988	18131687	CN1CC(=O)N2[C@H](c3ccc4c(c3)OCO4)c3[nH]c4ccccc4c3C[C@@H]2C1=O
1486	LORLATINIB	non-positive-signal	-1.30524	0.271107	0.125605	0.585161	-2.07461	-0.535868	3.14569e-05	6	4362	100115	18216483	C[C@H]1Oc2cc(cnc2N)-c2c(nn(C)c2C#N)CN(C)C(=O)c2ccc(F)cc21
1487	GLECAPREVIR	non-positive-signal	-1.3063	0.27082	0.171637	0.427317	-1.76237	-0.850228	9.67e-13	18	12425	100103	18208420	CC(C)(C)[C@@H]1NC(=O)O[C@@H]2CCC[C@H]2OC/C=C/C(F)(F)c2nc3ccccc3nc2O[C@@H]2C[C@@H](C(=O)N[C@]3(C(=O)NS(=O)(=O)C4(C)CC4)C[C@H]3C(F)F)N(C2)C1=O
1488	PIBRENTASVIR	non-positive-signal	-1.30735	0.270537	0.171458	0.42687	-1.76342	-0.851275	9.72e-13	18	12438	100103	18208407	COC(=O)N[C@H](C(=O)N1CCC[C@H]1c1nc2cc(F)c([C@H]3CC[C@H](c4cc5[nH]c([C@@H]6CCCN6C(=O)[C@@H](NC(=O)OC)[C@@H](C)OC)nc5cc4F)N3c3cc(F)c(N4CCC(c5ccc(F)cc5)CC4)c(F)c3)cc2[nH]1)[C@@H](C)OC
1489	LUMATEPERONE	non-positive-signal	-1.32511	0.265774	0.115154	0.613407	-2.16149	-0.488727	8.93052e-05	5	3765	100116	18217080	CN1CCN2c3c(cccc31)[C@@H]1CN(CCCC(=O)c3ccc(F)cc3)CC[C@@H]12
1490	ROFLUMILAST	non-positive-signal	-1.32698	0.265278	0.140383	0.501287	-1.96338	-0.690576	2.13e-07	9	6515	100112	18214330	O=C(Nc1c(Cl)cncc1Cl)c1ccc(OC(F)F)c(OCC2CC2)c1
1491	TAFAMIDIS	non-positive-signal	-1.33449	0.263292	0.162447	0.426738	-1.8174	-0.851586	5.85e-12	16	11399	100105	18209446	O=C(O)c1ccc2nc(-c3cc(Cl)cc(Cl)c3)oc2c1
1492	SACITUZUMAB GOVITECAN	non-positive-signal	-1.3404	0.261742	0.113408	0.604094	-2.17677	-0.504025	6.48208e-05	5	3823	100116	18217022	CCc1c2c(nc3ccc(O)cc13)-c1cc3c(c(=O)n1C2)COC(=O)[C@@]3(CC)OC(=O)OCc1ccc(NC(=O)[C@H](CCCCN)NC(=O)COCC(=O)NCCOCCOCCOCCOCCOCCOCCOCCOCCn2cc(CNC(=O)C3CCC(CN4C(=O)CC(SC[C@H](N)C(=O)O)C4=O)CC3)nn2)cc1
1493	MERCAPTAMINE	non-positive-signal	-1.34579	0.260334	0.0752978	0.900077	-2.5863	-0.105275	0.00835136	2	1747	100119	18219098	NCCS
1494	ZALEPLON	non-positive-signal	-1.3487	0.259576	0.102968	0.654377	-2.27334	-0.424071	0.000255717	4	3154	100117	18217691	CCN(C(C)=O)c1cccc(-c2ccnc3c(C#N)cnn23)c1
1495	MIGLUSTAT	non-positive-signal	-1.35997	0.256669	0.0517443	1.27317	-2.96144	0.241507	0.0360561	1	1063	100120	18219782	CCCCN1C[C@H](O)[C@@H](O)[C@H](O)[C@H]1CO
1496	ROPINIROLE	non-positive-signal	-1.36025	0.256597	0.193601	0.340091	-1.64196	-1.07854	5.27e-34	48	34349	100073	18186496	CCCN(CCC)CCc1cccc2c1CC(=O)N2
1497	VISMODEGIB	non-positive-signal	-1.36698	0.254875	0.142931	0.454494	-1.94539	-0.788571	3.29e-09	11	8208	100110	18212637	CS(=O)(=O)c1ccc(C(=O)Nc2ccc(Cl)c(-c3ccccn3)c2)c(Cl)c1
1498	DARIFENACIN	non-positive-signal	-1.38158	0.25118	0.116378	0.542128	-2.15091	-0.612253	6.59e-06	6	4708	100115	18216137	NC(=O)C(c1ccccc1)(c1ccccc1)[C@@H]1CCN(CCc2ccc3c(c2)CCO3)C1
1499	LIRAGLUTIDE	non-positive-signal	-1.38391	0.250598	0.197362	0.318193	-1.62272	-1.1451	1.03e-48	67	48920	100054	18171925	CCCCCCCCCCCCCCCC(=O)N[C@@H](CCC(=O)NCCCC[C@H](NC(=O)[C@H](C)NC(=O)[C@H](C)NC(=O)[C@H](CCC(N)=O)NC(=O)CNC(=O)[C@H](CCC(=O)O)NC(=O)[C@H](CC(C)C)NC(=O)[C@H](Cc1ccc(O)cc1)NC(=O)[C@H](CO)NC(=O)[C@H](CO)NC(=O)[C@@H](NC(=O)[C@H](CC(=O)O)NC(=O)[C@H](CO)NC(=O)[C@@H](NC(=O)[C@H](Cc1ccccc1)NC(=O)[C@@H](NC(=O)CNC(=O)[C@H](CCC(=O)O)NC(=O)[C@H](C)NC(=O)[C@@H](N)Cc1cnc[nH]1)[C@@H](C)O)[C@@H](C)O)C(C)C)C(=O)N[C@…
1500	ZICONOTIDE	non-positive-signal	-1.38549	0.250201	0.0876946	0.713845	-2.43389	-0.33709	0.00105488	3	2545	100118	18218300	CSCC[C@@H]1NC(=O)[C@H](CC(C)C)NC(=O)[C@H](CCCNC(=N)N)NC(=O)[C@H](CO)NC(=O)[C@@H]2CSSC[C@@H]3NC(=O)[C@H](CO)NC(=O)CNC(=O)[C@H]([C@@H](C)O)NC(=O)[C@H](CSSC[C@H](N)C(=O)N[C@@H](CCCCN)C(=O)NCC(=O)N[C@@H](CCCCN)C(=O)NCC(=O)N[C@@H](C)C(=O)N[C@@H](CCCCN)C(=O)N2)NC(=O)[C@H](CSSC[C@@H](C(N)=O)NC(=O)[C@H](CCCCN)NC(=O)CNC(=O)[C@H](CO)NC(=O)[C@H](CCCNC(=N)N)NC3=O)NC(=O)[C@H](CC(=O)O)NC(=O)[C@H](Cc2ccc(O)cc2)…
1501	MIFEPRISTONE	non-positive-signal	-1.38649	0.249952	0.136449	0.45787	-1.9918	-0.781171	9.36e-09	10	7642	100111	18213203	CC#C[C@]1(O)CC[C@H]2[C@@H]3CCC4=CC(=O)CCC4=C3[C@@H](c3ccc(N(C)C)cc3)C[C@@]21C
1502	CABOTEGRAVIR	non-positive-signal	-1.38921	0.249271	0.14313	0.434123	-1.944	-0.834428	2.48e-10	12	9122	100109	18211723	C[C@H]1CO[C@@H]2Cn3cc(C(=O)NCc4ccc(F)cc4F)c(=O)c(O)c3C(=O)N12
1503	PHENACETIN	non-positive-signal	-1.39962	0.246691	0.179824	0.338423	-1.71578	-1.08346	2.21e-29	38	28368	100083	18192477	CCOc1ccc(NC(C)=O)cc1
1504	QUINIDINE	non-positive-signal	-1.41609	0.242662	0.12842	0.458533	-2.05245	-0.779724	1.88e-08	9	7122	100112	18213723	C=C[C@H]1CN2CC[C@H]1C[C@@H]2[C@@H](O)c1ccnc2ccc(OC)cc12
1505	VIGABATRIN	non-positive-signal	-1.41954	0.241824	0.156803	0.372947	-1.85277	-0.986319	6.63e-17	20	15417	100101	18205428	C=CC(N)CCC(=O)O
1506	MENAQUINONE	non-positive-signal	-1.42283	0.24103	0.0485949	1.19551	-3.02424	0.178572	0.025521	1	1132	100120	18219713	CC(C)=CCC/C(C)=C/CC/C(C)=C/CC/C(C)=C/CC/C(C)=C/CC1=C(C)C(=O)c2ccccc2C1=O
1507	BUPRENORPHINE	non-positive-signal	-1.4416	0.236548	0.203709	0.274681	-1.59106	-1.29214	8.7e-135	172	131977	99949	18088868	CO[C@]12CC[C@@]3(C[C@@H]1[C@](C)(O)C(C)(C)C)[C@H]1Cc4ccc(O)c5c4[C@@]3(CCN1CC1CC1)[C@H]2O5
1508	CINNAMEDRINE	non-positive-signal	-1.46187	0.231803	0.0812506	0.66132	-2.51022	-0.413518	0.000395193	3	2747	100118	18218098	CC(C(O)c1ccccc1)N(C)C/C=C/c1ccccc1
1509	TIOCONAZOLE	non-positive-signal	-1.46844	0.230285	0.0666134	0.796104	-2.70885	-0.228025	0.003158	2	1975	100119	18218870	Clc1ccc(C(Cn2ccnc2)OCc2ccsc2Cl)c(Cl)c1
1510	OSILODROSTAT	non-positive-signal	-1.47697	0.228328	0.0460364	1.13244	-3.07832	0.124376	0.0271857	1	1195	100120	18219650	N#Cc1ccc([C@H]2CCc3cncn32)c(F)c1
1511	VOXILAPREVIR	non-positive-signal	-1.48779	0.225871	0.0455417	1.12025	-3.08913	0.113549	0.0180711	1	1208	100120	18219637	CC[C@@H]1[C@@H]2CN(C(=O)[C@H](C(C)(C)C)NC(=O)O[C@@H]3C[C@H]3CCCCC(F)(F)c3nc4ccc(OC)cc4nc3O2)[C@@H]1C(=O)N[C@]1(C(=O)NS(=O)(=O)C2(C)CC2)C[C@H]1C(F)F
1512	TAZEMETOSTAT	non-positive-signal	-1.49357	0.224571	0.0452796	1.11379	-3.0949	0.107767	0.0181196	1	1215	100120	18219630	CCN(c1cc(-c2ccc(CN3CCOCC3)cc2)cc(C(=O)NCc2c(C)cc(C)[nH]c2=O)c1C)C1CCOCC1
1513	NICOTINIC ACID	non-positive-signal	-1.51977	0.218763	0.177581	0.269496	-1.72833	-1.3112	2.8e-80	88	73390	100033	18147455	O=C(O)c1cccnc1
1514	VILANTEROL	non-positive-signal	-1.52334	0.217982	0.179057	0.265368	-1.72005	-1.32664	1.14e-90	99	82774	100022	18138071	OCc1cc([C@@H](O)CNCCCCCCOCCOCc2c(Cl)cccc2Cl)ccc1O
1515	CRISABOROLE	non-positive-signal	-1.53624	0.215189	0.117479	0.394168	-2.1415	-0.930979	3.2e-11	10	8876	100111	18211969	N#Cc1ccc(Oc2ccc3c(c2)COB3O)cc1
1516	PHENTERMINE	non-positive-signal	-1.53984	0.214414	0.128105	0.358874	-2.05491	-1.02478	5.51e-15	14	12300	100107	18208545	CC(C)(N)Cc1ccccc1
1517	RUXOLITINIB	non-positive-signal	-1.54123	0.214118	0.171827	0.266818	-1.76127	-1.32119	4.01e-75	79	67373	100042	18153472	N#CC[C@H](C1CCCC1)n1cc(-c2ncnc3[nH]ccc23)cn1
1518	SEMAGLUTIDE	non-positive-signal	-1.54996	0.212256	0.163118	0.276197	-1.81328	-1.28664	1.11e-53	55	47487	100066	18173358	CC[C@H](C)[C@H](NC(=O)[C@H](Cc1ccccc1)NC(=O)[C@H](CCC(=O)O)NC(=O)[C@H](CCCCNC(=O)COCCOCCNC(=O)COCCOCCNC(=O)CC[C@@H](NC(=O)CCCCCCCCCCCCCCCCC(=O)O)C(=O)O)NC(=O)[C@H](C)NC(=O)[C@H](C)NC(=O)[C@H](CCC(N)=O)NC(=O)CNC(=O)[C@H](CCC(=O)O)NC(=O)[C@H](CC(C)C)NC(=O)[C@H](Cc1ccc(O)cc1)NC(=O)[C@H](CO)NC(=O)[C@H](CO)NC(=O)[C@@H](NC(=O)[C@H](CC(=O)O)NC(=O)[C@H](CO)NC(=O)[C@@H](NC(=O)[C@H](Cc1ccccc1)NC(=O)[C@@H](…
1519	PRALSETINIB	non-positive-signal	-1.55422	0.211355	0.0426174	1.04818	-3.15549	0.0470562	0.0128331	1	1291	100120	18219554	COC1(C(=O)N[C@@H](C)c2ccc(-n3cc(F)cn3)nc2)CCC(c2nc(C)cc(Nc3cc(C)[nH]n3)n2)CC1
1520	TIVOZANIB	non-positive-signal	-1.56193	0.20973	0.0422902	1.04012	-3.1632	0.0393354	0.0129295	1	1301	100120	18219544	COc1cc2nccc(Oc3ccc(NC(=O)Nc4cc(C)on4)c(Cl)c3)c2cc1OC
1521	CORTICOTROPIN	non-positive-signal	-1.57547	0.20691	0.112961	0.378997	-2.18072	-0.970226	9.57e-12	10	9231	100111	18211614	CSCC[C@H](NC(=O)[C@H](CO)NC(=O)[C@H](Cc1ccc(O)cc1)NC(=O)[C@@H](N)CO)C(=O)N[C@@H](CCC(=O)O)C(=O)N[C@@H](Cc1cnc[nH]1)C(=O)N[C@@H](Cc1ccccc1)C(=O)N[C@@H](CCCNC(=N)N)C(=O)N[C@@H](Cc1c[nH]c2ccccc12)C(=O)NCC(=O)N[C@@H](CCCCN)C(=O)N1CCC[C@H]1C(=O)N[C@H](C(=O)NCC(=O)N[C@@H](CCCCN)C(=O)N[C@@H](CCCCN)C(=O)N[C@@H](CCCNC(=N)N)C(=O)N[C@@H](CCCNC(=N)N)C(=O)N1CCC[C@H]1C(=O)N[C@H](C(=O)N[C@@H](CCCCN)C(=O)N[C@H](…
1522	COLESEVELAM	non-positive-signal	-1.57569	0.206865	0.116016	0.368854	-2.15402	-0.997354	6.9e-13	11	10112	100110	18210733	C=CCNCCCCCCCCCC
1523	CLOZAPINE	non-positive-signal	-1.57587	0.206828	0.175165	0.244214	-1.74202	-1.40971	6.91e-138	139	122092	99982	18098753	CN1CCN(C2=Nc3cc(Cl)ccc3Nc3ccccc32)CC1
1524	ILOPERIDONE	non-positive-signal	-1.58247	0.205468	0.0414315	1.01896	-3.18371	0.0187821	0.0133777	1	1328	100120	18219517	COc1cc(C(C)=O)ccc1OCCCN1CCC(c2noc3cc(F)ccc23)CC1
1525	NETARSUDIL	non-positive-signal	-1.59433	0.203045	0.0587391	0.701868	-2.83465	-0.35401	0.000811249	2	2240	100119	18218605	Cc1ccc(C(=O)OCc2ccc([C@@H](CN)C(=O)Nc3ccc4cnccc4c3)cc2)c(C)c1
1526	UMECLIDINIUM	non-positive-signal	-1.59441	0.203028	0.158095	0.260732	-1.84456	-1.34426	7.36e-64	61	54993	100060	18165852	OC(c1ccccc1)(c1ccccc1)C12CC[N+](CCOCc3ccccc3)(CC1)CC2
1527	LUTETIUM (177LU) DOTATATE	non-positive-signal	-1.59629	0.202647	0.0803969	0.510787	-2.52078	-0.671803	5.43e-06	4	4040	100117	18216805	C[C@@H](O)[C@H](NC(=O)[C@@H]1CSSC[C@H](NC(=O)[C@@H](Cc2ccccc2)NC(=O)CN2CCN(CC(=O)O)CCN(CC(=O)O)CCN(CC(=O)O)CC2)C(=O)N[C@@H](Cc2ccc(O)cc2)C(=O)N[C@H](Cc2c[nH]c3ccccc23)C(=O)N[C@@H](CCCCN)C(=O)N[C@@H]([C@@H](C)O)C(=O)N1)C(=O)O
1528	DROSPIRENONE	non-positive-signal	-1.60208	0.201477	0.155552	0.260961	-1.86077	-1.34338	1.56e-60	57	51819	100064	18169026	C[C@]12CCC(=O)C=C1[C@@H]1C[C@@H]1[C@H]1[C@@H]3[C@@H]4C[C@@H]4[C@@]4(CCC(=O)O4)[C@@]3(C)CC[C@@H]12
1529	FEDRATINIB	non-positive-signal	-1.60333	0.201226	0.0405769	0.997907	-3.20456	-0.00209542	0.00902823	1	1356	100120	18219489	Cc1cnc(Nc2ccc(OCCN3CCCC3)cc2)nc1Nc1cccc(S(=O)(=O)NC(C)(C)C)c1
1530	UPADACITINIB	non-positive-signal	-1.60985	0.199917	0.153997	0.259531	-1.87082	-1.34888	2.99e-60	56	51316	100065	18169529	CC[C@@H]1CN(C(=O)NCC(F)(F)F)C[C@@H]1c1cnc2cnc3[nH]ccc3n12
1531	SACUBITRIL	non-positive-signal	-1.62441	0.197028	0.165597	0.234424	-1.7982	-1.45062	1.11e-136	127	117158	99994	18103687	CCOC(=O)[C@H](C)C[C@@H](Cc1ccc(-c2ccccc2)cc1)NC(=O)CCC(=O)O
1532	OLAPARIB	non-positive-signal	-1.62775	0.196371	0.122877	0.313823	-2.09657	-1.15893	2.22e-20	17	16206	100104	18204639	O=C(c1cc(Cc2n[nH]c(=O)c3ccccc23)ccc1F)N1CCN(C(=O)C2CC2)CC1
1533	POMALIDOMIDE	non-positive-signal	-1.63618	0.194722	0.159468	0.237769	-1.83591	-1.43646	4.11e-106	96	89830	100025	18131015	Nc1cccc2c1C(=O)N(C1CCC(=O)NC1=O)C2=O
1534	PASIREOTIDE	non-positive-signal	-1.6482	0.192395	0.0556603	0.665032	-2.88849	-0.40792	0.000409052	2	2364	100119	18218481	NCCCC[C@@H]1NC(=O)[C@@H](Cc2c[nH]c3ccccc23)NC(=O)[C@H](c2ccccc2)NC(=O)[C@@H]2C[C@@H](OC(=O)NCCN)CN2C(=O)[C@H](Cc2ccccc2)NC(=O)[C@H](Cc2ccc(OCc3ccccc3)cc2)NC1=O
1535	TEZACAFTOR	non-positive-signal	-1.65957	0.19022	0.122004	0.296578	-2.1037	-1.21545	1.04e-23	19	18640	100102	18202205	CC(C)(CO)c1cc2cc(NC(=O)C3(c4ccc5c(c4)OC(F)(F)O5)CC3)c(F)cc2n1C[C@@H](O)CO
1536	OXYMETAZOLINE	non-positive-signal	-1.66641	0.188924	0.108489	0.328995	-2.2211	-1.11171	8.61e-16	12	12034	100109	18208811	Cc1cc(C(C)(C)C)c(O)c(C)c1CC1=NCCN1
1537	AMINOLEVULINIC ACID	non-positive-signal	-1.6935	0.183874	0.0370808	0.911787	-3.29466	-0.0923489	0.0068365	1	1484	100120	18219361	NCC(=O)CCC(=O)O
1538	ASCIMINIB	non-positive-signal	-1.70089	0.182522	0.0368082	0.905075	-3.30203	-0.099738	0.00448021	1	1495	100120	18219350	O=C(Nc1ccc(OC(F)(F)Cl)cc1)c1cnc(N2CC[C@@H](O)C2)c(-c2ccn[nH]2)c1
1539	NIRMATRELVIR	non-positive-signal	-1.70166	0.18238	0.138763	0.239708	-1.97499	-1.42833	9.52e-64	51	51270	100070	18169575	CC(C)(C)[C@H](NC(=O)C(F)(F)F)C(=O)N1C[C@H]2[C@@H]([C@H]1C(=O)N[C@H](C#N)C[C@@H]1CCNC1=O)C2(C)C
1540	LINACLOTIDE	non-positive-signal	-1.72899	0.177463	0.117367	0.268329	-2.14245	-1.31554	4.16e-30	22	23049	100099	18197796	C[C@@H]1NC(=O)[C@@H]2CCCN2C(=O)[C@H](CC(N)=O)NC(=O)[C@@H]2CSSC[C@H](N)C(=O)N[C@H]3CSSC[C@H](NC1=O)C(=O)N[C@@H]([C@@H](C)O)C(=O)NCC(=O)N[C@H](C(=O)N[C@@H](Cc1ccc(O)cc1)C(=O)O)CSSC[C@H](NC(=O)[C@H](Cc1ccc(O)cc1)NC(=O)[C@H](CCC(=O)O)NC3=O)C(=O)N2
1541	PALBOCICLIB	non-positive-signal	-1.74767	0.174178	0.140881	0.215345	-1.95984	-1.53551	1.52e-112	85	88972	100036	18131873	CC(=O)c1c(C)c2cnc(Nc3ccc(N4CCNCC4)cn3)nc2n(C2CCCC2)c1=O
1542	PITOLISANT	non-positive-signal	-1.75807	0.172378	0.0347641	0.854734	-3.35917	-0.156964	0.00318493	1	1583	100120	18219262	Clc1ccc(CCCOCCCN2CCCCC2)cc1
1543	PLECANATIDE	non-positive-signal	-1.77684	0.169172	0.0341181	0.838829	-3.37793	-0.175748	0.00331254	1	1613	100120	18219232	CC(C)C[C@H](NC(=O)[C@@H]1CSSC[C@@H]2NC(=O)[C@H](CC(C)C)NC(=O)[C@H](CCC(=O)O)NC(=O)[C@@H](NC(=O)[C@H](CCC(=O)O)NC(=O)[C@H](CC(=O)O)NC(=O)[C@@H](N)CC(N)=O)CSSC[C@H](NC(=O)[C@H](C)NC(=O)[C@H](C(C)C)NC(=O)[C@H](CC(N)=O)NC(=O)[C@H](C(C)C)NC2=O)C(=O)N[C@@H]([C@@H](C)O)C(=O)NCC(=O)N1)C(=O)O
1544	ELVITEGRAVIR	non-positive-signal	-1.78343	0.168061	0.102127	0.276562	-2.28154	-1.28532	6.17e-23	15	16771	100106	18204074	COc1cc2c(cc1Cc1cccc(Cl)c1F)c(=O)c(C(=O)O)cn2[C@H](CO)C(C)C
1545	ELUXADOLINE	non-positive-signal	-1.79616	0.165934	0.0480095	0.573516	-3.03636	-0.55597	7.57444e-05	2	2741	100119	18218104	COc1ccc(CN(C(=O)[C@@H](N)Cc2c(C)cc(C(N)=O)cc2C)[C@@H](C)c2ncc(-c3ccccc3)[nH]2)cc1C(=O)O
1546	SIPONIMOD	non-positive-signal	-1.80899	0.16382	0.0800563	0.335228	-2.52503	-1.09295	3.29e-12	7	8328	100114	18212517	CCc1cc(/C(C)=N/OCc2ccc(C3CCCCC3)c(C(F)(F)F)c2)ccc1CN1CC(C(=O)O)C1
1547	BREXPIPRAZOLE	non-positive-signal	-1.82339	0.161477	0.0927318	0.281186	-2.37804	-1.26874	6.48e-20	12	14078	100109	18206767	O=c1ccc2ccc(OCCCCN3CCN(c4cccc5sccc45)CC3)cc2[nH]1
1548	ORLISTAT	non-positive-signal	-1.82435	0.161322	0.106694	0.243919	-2.23779	-1.41092	1.23e-34	22	25352	100099	18195493	CCCCCCCCCCC[C@@H](C[C@@H]1OC(=O)[C@H]1CCCCCC)OC(=O)[C@H](CC(C)C)NC=O
1549	LEVOMEFOLIC ACID	non-positive-signal	-1.82539	0.161155	0.0639424	0.406161	-2.74977	-0.901006	5.52e-08	4	5080	100117	18215765	CN1c2c(nc(N)[nH]c2=O)NC[C@@H]1CNc1ccc(C(=O)N[C@@H](CCC(=O)O)C(=O)O)cc1
1550	CYCLOPENTOLATE	non-positive-signal	-1.84569	0.157916	0.0318496	0.782977	-3.44673	-0.244652	0.00158019	1	1728	100120	18219117	CN(C)CCOC(=O)C(c1ccccc1)C1(O)CCCC1
1551	CERITINIB	non-positive-signal	-1.84598	0.157871	0.0456778	0.545632	-3.08614	-0.605811	3.81189e-05	2	2881	100119	18217964	Cc1cc(Nc2ncc(Cl)c(Nc3ccccc3S(=O)(=O)C(C)C)n2)c(OC(C)C)cc1C1CCNCC1
1552	OBETICHOLIC ACID	non-positive-signal	-1.85136	0.157023	0.0680514	0.362319	-2.68749	-1.01523	7.76e-10	5	6372	100116	18214473	CC[C@H]1[C@@H](O)[C@@H]2[C@H](CC[C@]3(C)[C@@H]([C@H](C)CCC(=O)O)CC[C@@H]23)[C@@]2(C)CC[C@@H](O)C[C@@H]12
1553	FUMARIC ACID	non-positive-signal	-1.85199	0.156925	0.129522	0.190125	-2.04391	-1.66007	9.67e-161	104	120513	100017	18100332	O=C(O)/C=C/C(=O)O
1554	DESVENLAFAXINE	non-positive-signal	-1.87603	0.153197	0.103894	0.225896	-2.26438	-1.48768	4.49e-42	25	30249	100096	18190596	CN(C)CC(c1ccc(O)cc1)C1(O)CCCCC1
1555	SOLRIAMFETOL	non-positive-signal	-1.87842	0.152832	0.0442205	0.528205	-3.11857	-0.63827	2.79187e-05	2	2976	100119	18217869	NC(=O)OC[C@H](N)Cc1ccccc1
1556	ROSIGLITAZONE	non-positive-signal	-1.88335	0.152079	0.123309	0.187563	-2.09307	-1.67364	1.99e-141	87	104199	100034	18116646	CN(CCOc1ccc(CC2SC(=O)NC2=O)cc1)c1ccccn1
1557	LEVONORGESTREL	non-positive-signal	-1.89024	0.151035	0.130293	0.175078	-2.03797	-1.74252	3.89e-285	176	210583	99945	18010262	C#C[C@]1(O)CC[C@H]2[C@@H]3CCC4=CC(=O)CC[C@@H]4[C@H]3CC[C@@]21CC
1558	SELEXIPAG	non-positive-signal	-1.89846	0.149799	0.0949525	0.236327	-2.35438	-1.44254	5.89e-32	18	22451	100103	18198394	CC(C)N(CCCCOCC(=O)NS(C)(=O)=O)c1cnc(-c2ccccc2)c(-c2ccccc2)n1
1559	METHYLCELLULOSE	non-positive-signal	-1.92535	0.145825	0.042194	0.503976	-3.16548	-0.685226	1.40691e-05	2	3119	100119	18217726	COCC1O[C@@H](O[C@@H]2C(COC)OC(OC)C(OC)C2OC)C(OC)C(OC)C1OC
1560	NIRAPARIB	non-positive-signal	-1.9284	0.145381	0.0897123	0.235594	-2.41115	-1.44564	6.5e-30	16	20634	100105	18200211	NC(=O)c1cccc2cn(-c3ccc([C@@H]4CCCNC4)cc3)nc12
1561	LIFITEGRAST	non-positive-signal	-1.93896	0.143854	0.0806857	0.256475	-2.51719	-1.36073	1.05e-21	11	14538	100110	18206307	CS(=O)(=O)c1cccc(C[C@H](NC(=O)c2c(Cl)cc3c(c2Cl)CCN(C(=O)c2ccc4ccoc4c2)C3)C(=O)O)c1
1562	MAVACAMTEN	non-positive-signal	-1.94686	0.142722	0.028787	0.707593	-3.54783	-0.345886	0.00053956	1	1912	100120	18218933	CC(C)n1c(=O)cc(N[C@@H](C)c2ccccc2)[nH]c1=O
1563	DULAGLUTIDE	non-positive-signal	-1.94874	0.142454	0.110931	0.182934	-2.19884	-1.69863	3.51e-110	61	78277	100060	18142568	CC[C@H](C)[C@H](NC(=O)[C@H](Cc1ccccc1)NC(=O)[C@H](CCC(=O)O)NC(=O)[C@H](CCCCN)NC(=O)[C@H](C)NC(=O)[C@H](C)NC(=O)[C@H](CCC(N)=O)NC(=O)[C@H](CCC(=O)O)NC(=O)[C@H](CCC(=O)O)NC(=O)[C@H](CC(C)C)NC(=O)[C@H](Cc1ccc(O)cc1)NC(=O)[C@H](CO)NC(=O)[C@H](CO)NC(=O)[C@@H](NC(=O)[C@H](CC(=O)O)NC(=O)[C@H](CO)NC(=O)[C@@H](NC(=O)[C@H](Cc1ccccc1)NC(=O)[C@@H](NC(=O)CNC(=O)[C@H](CCC(=O)O)NC(=O)CNC(=O)[C@@H](N)Cc1c[nH]cn1…
1564	ESKETAMINE	non-positive-signal	-1.95514	0.141545	0.0691736	0.289632	-2.67114	-1.23914	5.49e-15	7	9638	100114	18211207	CN[C@]1(c2ccccc2Cl)CCCCC1=O
1565	VIBEGRON	non-positive-signal	-1.95536	0.141514	0.0409474	0.489072	-3.19547	-0.715245	6.7222e-06	2	3214	100119	18217631	O=C(Nc1ccc(C[C@@H]2CC[C@H]([C@H](O)c3ccccc3)N2)cc1)[C@@H]1CCc2nccc(=O)n21
1566	LIXISENATIDE	non-positive-signal	-1.95784	0.141163	0.0408458	0.487857	-3.19795	-0.717733	6.74e-06	2	3222	100119	18217623	CC[C@H](C)[C@H](NC(=O)[C@H](Cc1ccccc1)NC(=O)[C@H](CC(C)C)NC(=O)[C@H](CCCNC(=N)N)NC(=O)[C@@H](NC(=O)[C@H](C)NC(=O)[C@H](CCC(=O)O)NC(=O)[C@H](CCC(=O)O)NC(=O)[C@H](CCC(=O)O)NC(=O)[C@H](CCSC)NC(=O)[C@H](CCC(N)=O)NC(=O)[C@H](CCCCN)NC(=O)[C@H](CO)NC(=O)[C@H](CC(C)C)NC(=O)[C@H](CC(=O)O)NC(=O)[C@H](CO)NC(=O)[C@@H](NC(=O)[C@H](Cc1ccccc1)NC(=O)[C@@H](NC(=O)CNC(=O)[C@H](CCC(=O)O)NC(=O)CNC(=O)[C@@H](N)Cc1c[n…
1567	REGADENOSON	non-positive-signal	-1.98308	0.137645	0.0482597	0.392585	-3.03116	-0.935001	6.74e-08	3	4626	100118	18216219	CNC(=O)c1cnn(-c2nc(N)c3ncn([C@@H]4O[C@H](CO)[C@@H](O)[C@H]4O)c3n2)c1
1568	BELUMOSUDIL	non-positive-signal	-2.0013	0.135159	0.0272625	0.670076	-3.60224	-0.400364	0.00038789	1	2019	100120	18218826	CC(C)NC(=O)COc1cccc(-c2nc(Nc3ccc4[nH]ncc4c3)c3ccccc3n2)c1
1569	EXENATIDE	non-positive-signal	-2.0086	0.134176	0.104486	0.172303	-2.2587	-1.7585	4.37e-120	61	83084	100060	18137761	CC[C@H](C)[C@H](NC(=O)[C@H](Cc1ccccc1)NC(=O)[C@H](CC(C)C)NC(=O)[C@H](CCCNC(=N)N)NC(=O)[C@@H](NC(=O)[C@H](C)NC(=O)[C@H](CCC(=O)O)NC(=O)[C@H](CCC(=O)O)NC(=O)[C@H](CCC(=O)O)NC(=O)[C@H](CCSC)NC(=O)[C@H](CCC(N)=O)NC(=O)[C@H](CCCCN)NC(=O)[C@H](CO)NC(=O)[C@H](CC(C)C)NC(=O)[C@H](CC(=O)O)NC(=O)[C@H](CO)NC(=O)[C@@H](NC(=O)[C@H](Cc1ccccc1)NC(=O)[C@@H](NC(=O)CNC(=O)[C@H](CCC(=O)O)NC(=O)CNC(=O)[C@@H](N)Cc1c[n…
1570	ARFORMOTEROL	non-positive-signal	-2.00985	0.134009	0.0387767	0.463122	-3.24993	-0.769765	3.49e-06	2	3394	100119	18217451	COc1ccc(C[C@@H](C)NC[C@H](O)c2ccc(O)c(NC=O)c2)cc1
1571	MIRVETUXIMAB SORAVTANSINE	non-positive-signal	-2.02521	0.131966	0.00824552	2.11204	-4.79808	0.747656	0.0378145	0	689	100121	18220156	COc1cc2cc(c1Cl)N(C)C(=O)C[C@H](OC(=O)[C@H](C)N(C)C(=O)CCC(C)(C)SSCCC(C(N)=O)S(=O)(=O)O)[C@]1(C)O[C@H]1[C@H](C)[C@@H]1C[C@@](O)(NC(=O)O1)[C@H](OC)/C=C/C=C(\C)C2
1572	VOCLOSPORIN	non-positive-signal	-2.02583	0.131885	0.046241	0.376151	-3.07389	-0.977764	2.37e-08	3	4828	100118	18216017	C=C/C=C/C[C@@H](C)[C@@H](O)[C@H]1C(=O)N[C@@H](CC)C(=O)N(C)CC(=O)N(C)[C@@H](CC(C)C)C(=O)N[C@@H](C(C)C)C(=O)N(C)[C@@H](CC(C)C)C(=O)N[C@@H](C)C(=O)N[C@H](C)C(=O)N(C)[C@@H](CC(C)C)C(=O)N(C)[C@@H](CC(C)C)C(=O)N(C)[C@@H](C(C)C)C(=O)N1C
1573	MOBOCERTINIB	non-positive-signal	-2.03388	0.130827	0.00817446	2.0938	-4.80674	0.738983	0.0378402	0	695	100121	18220150	C=CC(=O)Nc1cc(Nc2ncc(C(=O)OC(C)C)c(-c3cn(C)c4ccccc34)n2)c(OC)cc1N(C)CCN(C)C
1574	DIROXIMEL FUMARATE	non-positive-signal	-2.04111	0.129884	0.0601936	0.280259	-2.81019	-1.27204	8.9e-15	6	9103	100115	18211742	COC(=O)/C=C/C(=O)OCCN1C(=O)CCC1=O
1575	TIOPRONIN	non-positive-signal	-2.04301	0.129638	0.0261495	0.642688	-3.64393	-0.442096	0.000278933	1	2105	100120	18218740	CC(S)C(=O)NCC(=O)O
1576	ENASIDENIB	non-positive-signal	-2.05112	0.128591	0.0372096	0.444389	-3.29119	-0.811055	1.75e-06	2	3537	100119	18217308	CC(C)(O)CNc1nc(Nc2ccnc(C(F)(F)F)c2)nc(-c2cccc(C(F)(F)F)n2)n1
1577	PACRITINIB	non-positive-signal	-2.05247	0.128418	0.0259035	0.636636	-3.65338	-0.451557	0.000185998	1	2125	100120	18218720	C1=C/COCc2cc(ccc2OCCN2CCCC2)Nc2nccc(n2)-c2cccc(c2)COC/1
1578	GLUCOSE OXIDASE	non-positive-signal	-2.05381	0.128245	0.00801331	2.05245	-4.82665	0.719033	0.0381042	0	709	100121	18220136	OC[C@H]1O[C@@H](O)[C@H](O)[C@@H](O)[C@@H]1O
1579	VOXELOTOR	non-positive-signal	-2.05574	0.127998	0.0777861	0.210623	-2.55379	-1.55768	1.21e-33	15	22014	100106	18198831	CC(C)n1nccc1-c1ncccc1COc1cccc(O)c1C=O
1580	PANOBINOSTAT	non-positive-signal	-2.06695	0.126571	0.0255313	0.627478	-3.66785	-0.466046	0.000189801	1	2156	100120	18218689	Cc1[nH]c2ccccc2c1CCNCc1ccc(/C=C/C(=O)NO)cc1
1581	CLASCOTERONE	non-positive-signal	-2.08571	0.124218	0.00776193	1.98794	-4.85852	0.687098	0.0391531	0	732	100121	18220113	CCC(=O)O[C@]1(C(=O)CO)CC[C@H]2[C@@H]3CCC4=CC(=O)CC[C@]4(C)[C@H]3CC[C@@]21C
1582	SILVER PROTEIN	non-positive-signal	-2.12978	0.118863	0.0074276	1.90216	-4.90255	0.642989	0.0257008	0	765	100121	18220080	CCCN(CCC1CCC(CC(=O)C=Cc2ccc(OC)cc2)CC1)C1CCc2nc(N)sc2C1
1583	FEZOLINETANT	non-positive-signal	-2.13888	0.117786	0.00736036	1.88491	-4.91165	0.633878	0.0257667	0	772	100121	18220073	Cc1nsc(-c2nnc3n2CCN(C(=O)c2ccc(F)cc2)[C@@H]3C)n1
1584	LATANOPROSTENE BUNOD	non-positive-signal	-2.13888	0.117786	0.00736036	1.88491	-4.91165	0.633878	0.0257667	0	772	100121	18220073	O=C(CCC/C=C\C[C@@H]1[C@@H](CC[C@@H](O)CCc2ccccc2)[C@H](O)C[C@@H]1O)OCCCCO[N+](=O)[O-]
1585	MONOMETHYL FUMARATE	non-positive-signal	-2.14919	0.116579	0.00728498	1.86557	-4.92194	0.623566	0.025903	0	780	100121	18220065	COC(=O)/C=C/C(=O)O
1586	DOFETILIDE	non-positive-signal	-2.15122	0.116342	0.0539194	0.251033	-2.92026	-1.38217	5.27e-17	6	10162	100115	18210683	CN(CCOc1ccc(NS(C)(=O)=O)cc1)CCc1ccc(NS(C)(=O)=O)cc1
1587	TRIFLURIDINE	non-positive-signal	-2.17159	0.113997	0.0528325	0.24597	-2.94063	-1.40255	1.88e-17	6	10371	100115	18210474	O=c1[nH]c(=O)n([C@H]2C[C@H](O)[C@@H](CO)O2)cc1C(F)(F)F
1588	ATOGEPANT	non-positive-signal	-2.19689	0.111149	0.0321644	0.384089	-3.4369	-0.956881	1.06e-07	2	4092	100119	18216753	C[C@@H]1[C@H](c2c(F)ccc(F)c2F)C[C@H](NC(=O)c2cnc3c(c2)C[C@@]2(C3)C(=O)Nc3ncccc32)C(=O)N1CC(F)(F)F
1589	DEFERIPRONE	non-positive-signal	-2.20006	0.110796	0.0223508	0.549235	-3.80089	-0.599229	4.78187e-05	1	2463	100120	18218382	Cc1c(O)c(=O)ccn1C
1590	ULIPRISTAL	non-positive-signal	-2.21128	0.10956	0.00684673	1.75315	-4.98398	0.561416	0.0174716	0	830	100121	18220015	CC(=O)[C@@]1(O)CC[C@H]2[C@@H]3CCC4=CC(=O)CCC4=C3[C@@H](c3ccc(N(C)C)cc3)C[C@@]21C
1591	ALCAFTADINE	non-positive-signal	-2.23037	0.107489	0.00671742	1.71999	-5.00305	0.542317	0.0175713	0	846	100121	18219999	CN1CCC(=C2c3ccccc3CCn3c(C=O)cnc32)CC1
1592	SELINEXOR	non-positive-signal	-2.23424	0.107074	0.0424901	0.269822	-3.15848	-1.30999	1.66e-13	4	7645	100117	18213200	O=C(/C=C\n1cnc(-c2cc(C(F)(F)F)cc(C(F)(F)F)c2)n1)NNc1cnccn1
1593	DROXIDOPA	non-positive-signal	-2.2389	0.106575	0.0612083	0.185568	-2.79347	-1.68433	4.85e-35	12	21322	100109	18199523	N[C@H](C(=O)O)[C@H](O)c1ccc(O)c(O)c1
1594	PEXIDARTINIB	non-positive-signal	-2.23977	0.106483	0.00665458	1.70387	-5.01245	0.532903	0.0176891	0	854	100121	18219991	FC(F)(F)c1ccc(CNc2ccc(Cc3c[nH]c4ncc(Cl)cc34)cn2)cn1
1595	PHTHALYLSULFATHIAZOLE	non-positive-signal	-2.24206	0.10624	0.0421592	0.26772	-3.1663	-1.31781	1.17e-13	4	7705	100117	18213140	O=C(O)c1ccccc1C(=O)Nc1ccc(S(=O)(=O)Nc2nccs2)cc1
1596	NORELGESTROMIN	non-positive-signal	-2.24651	0.105768	0.0577527	0.193703	-2.85158	-1.64143	6.44e-30	10	18050	100111	18202795	C#C[C@]1(O)CC[C@H]2[C@@H]3CCC4=CC(=NO)CC[C@@H]4[C@H]3CC[C@@]21CC
1597	FINGOLIMOD	non-positive-signal	-2.28435	0.10184	0.077067	0.134577	-2.56308	-2.00562	9.23e-142	49	88071	100072	18132774	CCCCCCCCc1ccc(CCC(N)(CO)CO)cc1
1598	AGALSIDASE BETA	non-positive-signal	-2.28526	0.101748	0.0403773	0.256398	-3.20949	-1.36102	2.04e-14	4	8045	100117	18212800	CCCCCCCC(=O)N[C@H](CN1CCCC1)[C@H](O)c1ccc2c(c1)OCCO2
1599	VILAZODONE	non-positive-signal	-2.29053	0.101213	0.0438696	0.233511	-3.12653	-1.45453	2.89e-17	5	9884	100116	18210961	N#Cc1ccc2[nH]cc(CCCCN3CCN(c4ccc5oc(C(N)=O)cc5c4)CC3)c2c1
1600	TIPIRACIL	non-positive-signal	-2.307	0.09956	0.0431534	0.229696	-3.14299	-1.471	9.63e-18	5	10048	100116	18210797	N=C1CCCN1Cc1[nH]c(=O)[nH]c(=O)c1Cl
1601	GIVOSIRAN	non-positive-signal	-2.312	0.0990627	0.00619123	1.58505	-5.08462	0.460618	0.0119891	0	918	100121	18219927	CC(=O)NC1C(OCCCCC(=O)NCCCNC(=O)CCOCC(COCCC(=O)NCCCNC(=O)CCCCOC2OC(CO)C(O)C(O)C2NC(C)=O)(COCCC(=O)NCCCNC(=O)CCCCOC2OC(CO)C(O)C(O)C2NC(C)=O)NC(=O)CCCCCCCCCCC(=O)N2CC(O)CC2C)OC(CO)C(O)C1O
1602	FENFLURAMINE	non-positive-signal	-2.31824	0.0984462	0.0198605	0.487987	-3.91902	-0.717466	7.52e-06	1	2772	100120	18218073	CCNC(C)Cc1cccc(C(F)(F)F)c1
1603	DIAMORPHINE	non-positive-signal	-2.32081	0.0981937	0.0479919	0.200909	-3.03672	-1.6049	6.95e-24	7	13890	100114	18206955	CC(=O)Oc1ccc2c3c1O[C@H]1[C@@H](OC(C)=O)C=C[C@H]4[C@@H](C2)N(C)CC[C@@]341
1604	RUCAPARIB	non-positive-signal	-2.34861	0.0955014	0.037899	0.240653	-3.27283	-1.4244	1.83e-15	4	8571	100117	18212274	CNCc1ccc(-c2[nH]c3cc(F)cc4c3c2CCNC4=O)cc1
1605	FRUQUINTINIB	non-positive-signal	-2.35045	0.0953263	0.00595787	1.52522	-5.12304	0.422141	0.0126485	0	954	100121	18219891	CNC(=O)c1c(C)oc2cc(Oc3ncnc4cc(OC)c(OC)cc34)ccc12
1606	HUMAN MENOPAUSAL GONADOTROPHIN	non-positive-signal	-2.35993	0.0944267	0.0190499	0.468054	-3.96069	-0.759171	5.71e-06	1	2890	100120	18217955	CC(C)(C)CCCCC=O
1607	RIOCIGUAT	non-positive-signal	-2.37644	0.0928809	0.0555025	0.155432	-2.89133	-1.86155	2.89e-48	14	28370	100107	18192475	COC(=O)N(C)c1c(N)nc(-c2nn(Cc3ccccc3F)c3ncccc23)nc1N
1608	COCAINE	non-positive-signal	-2.38725	0.0918817	0.0469005	0.180003	-3.05973	-1.71478	2.41e-29	8	16821	100113	18204024	COC(=O)[C@H]1[C@@H](OC(=O)c2ccccc2)C[C@@H]2CC[C@H]1N2C
1609	ICATIBANT	non-positive-signal	-2.39439	0.0912287	0.03199	0.260165	-3.44233	-1.34644	4.73e-13	3	6979	100118	18213866	NC(N)=NCCC[C@@H](N)C(=O)N[C@@H](CCCN=C(N)N)C(=O)N1CCC[C@H]1C(=O)N1C[C@H](O)C[C@H]1C(=O)NCC(=O)N[C@@H](Cc1cccs1)C(=O)N[C@@H](CO)C(=O)N1Cc2ccccc2C[C@@H]1C(=O)N1[C@H](C(=O)N[C@@H](CCCN=C(N)N)C(=O)O)C[C@@H]2CCCC[C@@H]21
1610	RESVERATROL	non-positive-signal	-2.40051	0.0906713	0.00566714	1.45069	-5.17307	0.372042	0.00831663	0	1003	100121	18219842	Oc1ccc(/C=C/c2cc(O)cc(O)c2)cc1
1611	TESAMORELIN	non-positive-signal	-2.40161	0.090572	0.0182726	0.44894	-4.00235	-0.800867	2.68e-06	1	3013	100120	18217832	CC/C=C/CC(=O)N[C@@H](Cc1ccc(O)cc1)C(=O)N[C@@H](C)C(=O)N[C@@H](CC(=O)O)C(=O)N[C@@H](C)C(=O)N[C@H](C(=O)N[C@@H](Cc1ccccc1)C(=O)N[C@H](C(=O)N[C@@H](CC(N)=O)C(=O)N[C@@H](CO)C(=O)N[C@@H](Cc1ccc(O)cc1)C(=O)N[C@@H](CCCNC(=N)N)C(=O)N[C@@H](CCCCN)C(=O)N[C@H](C(=O)N[C@@H](CC(C)C)C(=O)NCC(=O)N[C@@H](CCC(N)=O)C(=O)N[C@@H](CC(C)C)C(=O)N[C@@H](CO)C(=O)N[C@@H](C)C(=O)N[C@@H](CCCNC(=N)N)C(=O)N[C@@H](CCCCN)C(=O)N…
1612	AVACOPAN	non-positive-signal	-2.40426	0.0903321	0.0182242	0.44775	-4.005	-0.80352	2.73e-06	1	3021	100120	18217824	Cc1ccc(NC(=O)[C@H]2CCCN(C(=O)c3c(C)cccc3F)[C@H]2c2ccc(NC3CCCC3)cc2)cc1C(F)(F)F
1613	PRAMLINTIDE	non-positive-signal	-2.41053	0.0897675	0.0181103	0.444951	-4.01127	-0.809792	1.78e-06	1	3040	100120	18217805	CC[C@H](C)[C@H](NC(=O)[C@@H]1CCCN1C(=O)CNC(=O)[C@H](Cc1ccccc1)NC(=O)[C@H](CC(N)=O)NC(=O)[C@H](CC(N)=O)NC(=O)[C@H](CO)NC(=O)[C@H](CO)NC(=O)[C@H](Cc1c[nH]cn1)NC(=O)[C@@H](NC(=O)[C@H](CC(C)C)NC(=O)[C@H](Cc1ccccc1)NC(=O)[C@H](CC(N)=O)NC(=O)[C@H](C)NC(=O)[C@H](CC(C)C)NC(=O)[C@H](CCCNC(=N)N)NC(=O)[C@H](CCC(N)=O)NC(=O)[C@@H](NC(=O)[C@H](C)NC(=O)[C@@H]1CSSC[C@H](NC(=O)[C@@H](N)CCCCN)C(=O)N[C@@H](CC(N)=O)…
1614	LASMIDITAN	non-positive-signal	-2.41829	0.0890735	0.00556734	1.42511	-5.19084	0.35425	0.008586	0	1021	100121	18219824	CN1CCC(C(=O)c2cccc(NC(=O)c3c(F)cc(F)cc3F)n2)CC1
1615	ISTRADEFYLLINE	non-positive-signal	-2.42475	0.0885007	0.0256125	0.305803	-3.66468	-1.18482	5.34e-10	2	5139	100119	18215706	CCn1c(=O)c2c(nc(/C=C/c3ccc(OC)c(OC)c3)n2C)n(CC)c1=O
1616	OMACETAXINE	non-positive-signal	-2.43191	0.0878691	0.00549212	1.40583	-5.20444	0.340628	0.0088751	0	1035	100121	18219810	COC1=C[C@]23CCCN2CCc2cc4c(cc2[C@@H]3[C@@H]1O)OCO4
1617	SAMIDORPHAN	non-positive-signal	-2.43191	0.0878691	0.00549212	1.40583	-5.20444	0.340628	0.0088751	0	1035	100121	18219810	NC(=O)c1ccc2c(c1O)[C@]13CCN(CC4CC4)[C@H](C2)[C@]1(O)CCC(=O)C3
1618	HISTRELIN	non-positive-signal	-2.46047	0.085395	0.00533757	1.36622	-5.23298	0.312048	0.00562371	0	1065	100121	18219780	CCNC(=O)[C@@H]1CCCN1C(=O)[C@H](CCCN=C(N)N)NC(=O)[C@H](CC(C)C)NC(=O)[C@@H](Cc1cn(Cc2ccccc2)cn1)NC(=O)[C@H](Cc1ccc(O)cc1)NC(=O)[C@H](CO)NC(=O)[C@H](Cc1c[nH]c2ccccc12)NC(=O)[C@H](Cc1cnc[nH]1)NC(=O)[C@@H]1CCC(=O)N1
1619	TIOTIXENE	non-positive-signal	-2.4726	0.0843656	0.00527328	1.34974	-5.2451	0.299912	0.00572725	0	1078	100121	18219767	CN1CCN(CC/C=C2/c3ccccc3Sc3ccc(S(=O)(=O)N(C)C)cc32)CC1
1620	LORCASERIN	non-positive-signal	-2.4761	0.0840706	0.0169614	0.416702	-4.07681	-0.875384	6.03e-07	1	3246	100120	18217599	C[C@H]1CNCCc2ccc(Cl)cc21
1621	ERTUGLIFLOZIN	non-positive-signal	-2.47814	0.0838988	0.00524412	1.34227	-5.25065	0.294361	0.00578893	0	1084	100121	18219761	CCOc1ccc(Cc2cc([C@]34OC[C@](CO)(O3)[C@@H](O)[C@H](O)[C@H]4O)ccc2Cl)cc1
1622	MACITENTAN	non-positive-signal	-2.49524	0.0824766	0.056748	0.11987	-2.86913	-2.12135	1.62e-104	27	60494	100094	18160351	CCCNS(=O)(=O)Nc1ncnc(OCCOc2ncc(Br)cn2)c1-c1ccc(Br)cc1
1623	AVAPRITINIB	non-positive-signal	-2.49843	0.0822137	0.0288296	0.23445	-3.54635	-1.45051	9.75e-15	3	7744	100118	18213101	Cn1cc(-c2cc3c(N4CCN(c5ncc([C@@](C)(N)c6ccc(F)cc6)cn5)CC4)ncnn3c2)cn1
1624	SONIDEGIB	non-positive-signal	-2.50274	0.0818607	0.0051168	1.30964	-5.27523	0.269752	0.0037835	0	1111	100121	18219734	Cc1c(C(=O)Nc2ccc(N3C[C@@H](C)O[C@@H](C)C3)nc2)cccc1-c1ccc(OC(F)(F)F)cc1
1625	CEDAZURIDINE	non-positive-signal	-2.50991	0.0812756	0.00508026	1.30027	-5.28239	0.262576	0.00379348	0	1119	100121	18219726	O=C1N[C@H](O)CCN1[C@@H]1O[C@H](CO)[C@@H](O)C1(F)F
1626	RELUGOLIX	non-positive-signal	-2.54587	0.0784048	0.0311157	0.197563	-3.47004	-1.6217	1.36e-19	4	10439	100117	18210406	CONC(=O)Nc1ccc(-c2sc3c(c2CN(C)C)c(=O)n(-c2ccc(OC)nn2)c(=O)n3Cc2c(F)cccc2F)cc1
1627	RIPRETINIB	non-positive-signal	-2.55001	0.0780808	0.0157534	0.387003	-4.1507	-0.949323	2.14e-07	1	3495	100120	18217350	CCn1c(=O)c(-c2cc(NC(=O)Nc3ccccc3)c(F)cc2Br)cc2cnc(NC)cc21
1628	ECGONINE	non-positive-signal	-2.55787	0.0774694	0.00484248	1.23935	-5.33033	0.214583	0.00415165	0	1174	100121	18219671	CN1[C@H]2CC[C@@H]1[C@@H](C(=O)O)[C@@H](O)C2
1629	ETONOGESTREL	non-positive-signal	-2.56555	0.0768771	0.0545039	0.108434	-2.90948	-2.22161	1.19e-134	32	76636	100089	18144209	C#C[C@]1(O)CC[C@H]2[C@@H]3CCC4=CC(=O)CC[C@@H]4[C@H]3C(=C)C[C@@]21CC
1630	GLYCEROL PHENYLBUTYRATE	non-positive-signal	-2.56888	0.0766213	0.0047895	1.22577	-5.34133	0.203568	0.00259146	0	1187	100121	18219658	O=C(CCCc1ccccc1)OCC(COC(=O)CCCc1ccccc1)OC(=O)CCCc1ccccc1
1631	TALAZOPARIB	non-positive-signal	-2.63013	0.0720692	0.00450511	1.15291	-5.40254	0.142286	0.00177856	0	1262	100121	18219583	Cn1ncnc1[C@H]1c2n[nH]c(=O)c3cc(F)cc(c23)N[C@@H]1c1ccc(F)cc1
1632	DIHYDROXYALUMINUM SODIUM CARBONATE	non-positive-signal	-2.63316	0.0718512	0.0144969	0.356117	-4.23382	-1.0325	3.36e-08	1	3798	100120	18217047	O=C(O)[O][Al]
1633	OXYBATE SODIUM	non-positive-signal	-2.63516	0.0717077	0.0489955	0.104948	-3.01603	-2.25429	4.92e-120	26	67024	100095	18153821	O=C(O)CCCO
1634	ALBIGLUTIDE	non-positive-signal	-2.63672	0.0715956	0.025107	0.204164	-3.68461	-1.58883	2.29e-17	3	8892	100118	18211953	CC[C@@H](C)[C@H](NC(=O)[C@H](Cc1ccccc1)NC(=O)[C@H](CCC(=O)O)NC(=O)[C@H](CCCCN)NC(=O)[C@@H](C)NC(=O)[C@@H](C)NC(=O)[C@H](CCC(N)=O)NC(=O)CNC(=O)[C@H](CCC(=O)O)NC(=O)[C@H](CC(C)C)NC(=O)[C@H](Cc1ccc(O)cc1)NC(=O)[C@H](CO)NC(=O)[C@H](CO)NC(=O)[C@@H](NC(=O)[C@H](CC(=O)O)NC(=O)[C@H](CO)NC(=O)[C@@H](NC(=O)[C@H](Cc1ccccc1)NC(=O)[C@@H](NC(=O)CNC(=O)[C@H](CCC(=O)O)NC(=O)CNC(=O)[C@@H](N)Cc1cnc[nH]1)[C@H](C)O)…
1635	AVOBENZONE	non-positive-signal	-2.64841	0.0707633	0.0306738	0.163248	-3.48435	-1.81248	9.25e-27	5	14134	100116	18206711	COc1ccc(C(=O)CC(=O)c2ccc(C(C)(C)C)cc2)cc1
1636	TEDUGLUTIDE	non-positive-signal	-2.65457	0.0703289	0.0279113	0.17721	-3.57872	-1.73042	3.42e-22	4	11637	100117	18209208	CC[C@H](C)[C@H](NC(=O)[C@H](Cc1ccccc1)NC(=O)[C@H](CC(=O)O)NC(=O)[C@H](CCCNC(=N)N)NC(=O)[C@H](C)NC(=O)[C@H](C)NC(=O)[C@H](CC(C)C)NC(=O)[C@H](CC(N)=O)NC(=O)[C@H](CC(=O)O)NC(=O)[C@H](CC(C)C)NC(=O)[C@@H](NC(=O)[C@@H](NC(=O)[C@H](CC(N)=O)NC(=O)[C@H](CCSC)NC(=O)[C@H](CCC(=O)O)NC(=O)[C@H](CC(=O)O)NC(=O)[C@H](CO)NC(=O)[C@H](Cc1ccccc1)NC(=O)[C@H](CO)NC(=O)CNC(=O)[C@H](CC(=O)O)NC(=O)CNC(=O)[C@@H](N)Cc1cnc[…
1637	LOMITAPIDE	non-positive-signal	-2.65658	0.0701879	0.0141614	0.34787	-4.25723	-1.05593	2.37e-08	1	3888	100120	18216957	O=C(NC1CCN(CCCCC2(C(=O)NCC(F)(F)F)c3ccccc3-c3ccccc32)CC1)c1ccccc1-c1ccc(C(F)(F)F)cc1
1638	OCTINOXATE	non-positive-signal	-2.67483	0.0689185	0.0273516	0.173656	-3.59898	-1.75068	7.75e-23	4	11875	100117	18208970	CCCCC(CC)COC(=O)/C=C/c1ccc(OC)cc1
1639	METAMFETAMINE	non-positive-signal	-2.69177	0.0677608	0.0237624	0.193226	-3.73965	-1.64389	1.91e-18	3	9395	100118	18211450	CN[C@@H](C)Cc1ccccc1
1640	ELAGOLIX	non-positive-signal	-2.70919	0.0665908	0.0134359	0.330037	-4.30983	-1.10855	8.04e-09	1	4098	100120	18216747	COc1cccc(-c2c(C)n(Cc3c(F)cccc3C(F)(F)F)c(=O)n(C[C@H](NCCCC(=O)O)c3ccccc3)c2=O)c1F
1641	AMBRISENTAN	non-positive-signal	-2.71048	0.0665049	0.0495677	0.0892295	-3.00442	-2.41654	1.25e-219	44	121016	100077	18099829	COC(c1ccccc1)(c1ccccc1)[C@H](Oc1nc(C)cc(C)n1)C(=O)O
1642	ABALOPARATIDE	non-positive-signal	-2.72839	0.0653243	0.0302781	0.140935	-3.49733	-1.95945	2.28e-34	6	18091	100115	18202754	CCC(C)C(NC(=O)C(CO)NC(=O)C(CCCCN)NC(=O)CNC(=O)C(CCCCN)NC(=O)C(CC(=O)O)NC(=O)C(Cc1cnc[nH]1)NC(=O)C(CC(C)C)NC(=O)C(CC(C)C)NC(=O)C(CCC(N)=O)NC(=O)C(Cc1cnc[nH]1)NC(=O)C(CCC(=O)O)NC(=O)C(CO)NC(=O)C(NC(=O)C(C)N)C(C)C)C(=O)NC(CCC(N)=O)C(=O)NC(CC(=O)O)C(=O)NC(CC(C)C)C(=O)NC(CCCNC(=N)N)C(=O)NC(CCCNC(=N)N)C(=O)NC(CCCNC(=N)N)C(=O)NC(CCC(=O)O)C(=O)NC(CC(C)C)C(=O)NC(CC(C)C)C(=O)NC(CCC(=O)O)C(=O)NC(CCCCN)C(=O)…
1643	FLIBANSERIN	non-positive-signal	-2.73957	0.0645983	0.00403832	1.03333	-5.51193	0.0327896	0.000839433	0	1408	100121	18219437	O=c1[nH]c2ccccc2n1CCN1CCN(c2cccc(C(F)(F)F)c2)CC1
1644	CANNABIDIOL	non-positive-signal	-2.75642	0.0635185	0.0310466	0.129953	-3.47227	-2.04058	9.49e-41	7	21464	100114	18199381	C=C(C)[C@@H]1CCC(C)=C[C@H]1c1c(O)cc(CCCCC)cc1O
1645	VALBENAZINE	non-positive-signal	-2.81806	0.0597214	0.0291908	0.122184	-3.5339	-2.10223	7.53e-44	7	22827	100114	18198018	COc1cc2c(cc1OC)[C@H]1C[C@@H](OC(=O)[C@@H](N)C(C)C)[C@H](CC(C)C)CN1CC2
1646	SPARSENTAN	non-positive-signal	-2.82134	0.0595264	0.0037214	0.952165	-5.59365	-0.0490172	0.000389224	0	1528	100121	18219317	CCCCC1=NC2(CCCC2)C(=O)N1Cc1ccc(-c2ccccc2S(=O)(=O)Nc2noc(C)c2C)c(COCC)c1
1647	INOTERSEN	non-positive-signal	-2.83949	0.0584554	0.00365448	0.935027	-5.6118	-0.0671797	0.000399499	0	1556	100121	18219289	COCCO[C@@H]1[C@H](O)[C@@H](COP(O)(=S)O[C@H]2[C@@H](OCCOC)[C@H](n3cc(C)c(N)nc3=O)O[C@@H]2COP(O)(=S)O[C@H]2[C@@H](OCCOC)[C@H](n3cc(C)c(N)nc3=O)O[C@@H]2COP(O)(=S)O[C@H]2[C@@H](OCCOC)[C@H](n3cc(C)c(=O)[nH]c3=O)O[C@@H]2COP(O)(=S)O[C@H]2[C@@H](OCCOC)[C@H](n3cnc4c(N)ncnc43)O[C@@H]2COP(O)(=S)O[C@H]2C[C@H](n3cnc4c(N)ncnc43)O[C@@H]2COP(O)(=S)O[C@H]2C[C@H](n3cnc4c(N)ncnc43)O[C@@H]2COP(O)(=S)O[C@H]2C[C@H](n3…
1648	OCTISALATE	non-positive-signal	-2.84817	0.05795	0.0229992	0.146014	-3.7723	-1.92405	9.11e-28	4	14121	100117	18206724	CCCCC(CC)COC(=O)c1ccccc1O
1649	TETRABENAZINE	non-positive-signal	-2.86382	0.0570505	0.0165125	0.19711	-4.10364	-1.62399	2.28e-16	2	7971	100119	18212874	COc1cc2c(cc1OC)C1CC(=O)C(CC(C)C)CN1CC2
1650	FOSTAMATINIB	non-positive-signal	-2.93129	0.0533282	0.0107605	0.26429	-4.53187	-1.33071	3.43e-11	1	5117	100120	18215728	COc1cc(Nc2ncc(F)c(Nc3ccc4c(n3)N(COP(=O)(O)O)C(=O)C(C)(C)O4)n2)cc(OC)c1OC
1651	FAMPRIDINE	non-positive-signal	-2.96474	0.051574	0.0337914	0.0787145	-3.38755	-2.54193	2.74e-145	21	75567	100100	18145278	Nc1ccncc1
1652	TUCATINIB	non-positive-signal	-2.98532	0.0505235	0.0101947	0.250387	-4.58588	-1.38475	8.06e-12	1	5401	100120	18215444	Cc1cc(Nc2ncnc3ccc(NC4=NC(C)(C)CO4)cc23)ccc1Oc1ccn2ncnc2c1
1653	ECALLANTIDE	non-positive-signal	-2.98568	0.050505	0.00315763	0.807806	-5.75793	-0.213434	8.60685e-05	0	1801	100121	18219044	CC[C@H](C)[C@@H]1NC(=O)[C@H](Cc2ccccc2)NC(=O)[C@H](CCC(=O)O)NC(=O)[C@H](CCC(=O)O)NC(=O)[C@@H]2CSSC[C@@H]3NC(=O)[C@H](CCC(=O)O)NC(=O)[C@H](CCC(=O)O)NC(=O)[C@H](CC(C)C)NC(=O)[C@H](CO)NC(=O)[C@H](CCC(=O)O)NC(=O)[C@H](Cc4ccccc4)NC(=O)[C@H](CCCNC(=N)N)NC(=O)[C@H](CC(N)=O)NC(=O)[C@H](CCC(N)=O)NC(=O)[C@H](CC(N)=O)NC(=O)CNC(=O)[C@H](CCC(=O)O)NC(=O)[C@H](CSSC[C@H](NC(=O)[C@@H]4CCCN4C(=O)CNC(=O)[C@H](CC(=O…
1654	DARIDOREXANT	non-positive-signal	-2.99122	0.0502261	0.0031402	0.803344	-5.76347	-0.218972	8.64603e-05	0	1811	100121	18219034	COc1ccc(-n2nccn2)c(C(=O)N2CCC[C@@]2(C)c2nc3c(C)c(Cl)ccc3[nH]2)c1
1655	TIRZEPATIDE	non-positive-signal	-2.99706	0.0499339	0.0292871	0.0851363	-3.53061	-2.4635	1.19e-95	13	49075	100108	18171770	CCC(C)C(NC(=O)C(CC(C)C)NC(=O)C(Cc1c[nH]c2ccccc12)NC(=O)C(CCC(N)=O)NC(=O)C(NC(=O)C(Cc1ccccc1)NC(=O)C(C)NC(=O)C(CCCCNC(=O)COCCOCCNC(=O)COCCOCCNC(=O)CCC(NC(=O)CCCCCCCCCCCCCCCCCCC(=O)O)C(=O)O)NC(=O)C(CCC(N)=O)NC(=O)C(C)NC(=O)C(NC(=O)C(CCCCN)NC(=O)C(CC(=O)O)NC(=O)C(CC(C)C)NC(=O)C(C)(C)NC(=O)C(NC(=O)C(CO)NC(=O)C(Cc1ccc(O)cc1)NC(=O)C(CC(=O)O)NC(=O)C(CO)NC(=O)C(NC(=O)C(Cc1ccccc1)NC(=O)C(NC(=O)CNC(=O)C(CC…
1656	LEVOMILNACIPRAN	non-positive-signal	-3.0355	0.0480508	0.00300425	0.768538	-5.80773	-0.263265	6.01423e-05	0	1893	100121	18218952	CCN(CC)C(=O)[C@@]1(c2ccccc2)C[C@H]1CN
1657	SAPROPTERIN	non-positive-signal	-3.04061	0.0478056	0.00964642	0.236914	-4.64117	-1.44006	2e-12	1	5708	100120	18215137	C[C@H](O)[C@H](O)[C@H]1CNc2nc(N)[nH]c(=O)c2N1
1658	HOMOSALATE	non-positive-signal	-3.0621	0.0467894	0.0164091	0.133416	-4.10992	-2.01428	5.91e-28	3	13603	100118	18207242	CC1CC(OC(=O)c2ccccc2O)CC(C)(C)C1
1659	RIMEGEPANT	non-positive-signal	-3.07993	0.0459625	0.0133037	0.158795	-4.31971	-1.84014	9.22e-21	2	9893	100119	18210952	N[C@@H]1c2cccnc2[C@H](OC(=O)N2CCC(n3c(=O)[nH]c4ncccc43)CC2)CC[C@H]1c1cccc(F)c1F
1660	AMIFAMPRIDINE	non-positive-signal	-3.08897	0.0455488	0.00284787	0.728506	-5.86118	-0.316759	4.4526e-05	0	1997	100121	18218848	Nc1ccncc1N
1661	CURCUMIN	non-positive-signal	-3.09596	0.0452317	0.00282805	0.723434	-5.86817	-0.323746	2.7883e-05	0	2011	100121	18218834	COc1cc(/C=C/C(=O)CC(=O)/C=C/c2ccc(O)c(OC)c2)ccc1O
1662	PEGVALIASE	non-positive-signal	-3.1428	0.0431616	0.00870951	0.213895	-4.74334	-1.54227	7.48e-14	1	6322	100120	18214523	COCCOCCCCCC(=O)NCCCC[C@H](N)C(=O)O
1663	TROFINETIDE	non-positive-signal	-3.17158	0.0419372	0.00262214	0.670725	-5.94377	-0.399396	1.34153e-05	0	2169	100121	18218676	C[C@@]1(C(=O)N[C@@H](CCC(=O)O)C(=O)O)CCCN1C(=O)CN
1664	DOCOSANOL	non-positive-signal	-3.44613	0.0318686	0.00922469	0.110097	-4.68587	-2.2064	7.18e-31	2	14265	100119	18206580	CCCCCCCCCCCCCCCCCCCCCCO
1665	HOMATROPINE	non-positive-signal	-3.45341	0.0316375	0.0125571	0.0797102	-4.37747	-2.52936	8.17e-55	4	25849	100117	18194996	CN1[C@@H]2CC[C@H]1CC(OC(=O)C(O)c1ccccc1)C2
1666	OXYMORPHONE	non-positive-signal	-3.46251	0.031351	0.0153247	0.0641373	-4.17829	-2.74673	7.28e-91	7	43435	100114	18177410	CN1CC[C@]23c4c5ccc(O)c4O[C@H]2C(=O)CC[C@@]3(O)[C@H]1C5
1667	ADAPALENE	non-positive-signal	-3.46851	0.0311635	0.0219758	0.0441925	-3.81781	-3.1192	0	31	182169	100090	18038676	COc1ccc(-c2ccc3cc(C(=O)O)ccc3c2)cc1C12CC3CC(CC(C3)C1)C2
1668	TREPROSTINIL	non-positive-signal	-3.59204	0.027542	0.0169984	0.0446256	-4.07464	-3.10945	5.61e-228	16	108394	100105	18112451	CCCCC[C@H](O)CC[C@@H]1[C@H]2Cc3cccc(OCC(=O)O)c3C[C@H]2C[C@H]1O
1669	HYDROXYPROGESTERONE	non-positive-signal	-3.61253	0.0269835	0.00946373	0.0769371	-4.66029	-2.56477	5.27e-51	3	23575	100118	18197270	CC(=O)[C@@]1(O)CC[C@H]2[C@@H]3CCC4=CC(=O)CC[C@]4(C)[C@H]3CC[C@@]21C
1670	UBROGEPANT	non-positive-signal	-3.7634	0.0232047	0.00145109	0.371073	-6.53544	-0.991357	7.89e-10	0	3920	100121	18216925	C[C@@H]1[C@H](c2ccccc2)C[C@H](NC(=O)c2cnc3c(c2)C[C@@]2(C3)C(=O)Nc3ncccc32)C(=O)N1CC(F)(F)F
1671	DEUTETRABENAZINE	non-positive-signal	-3.93053	0.0196332	0.00122778	0.313951	-6.70255	-1.15852	1.98e-11	0	4633	100121	18216212	[2H]C([2H])([2H])Oc1cc2c(cc1OC([2H])([2H])[2H])[C@H]1CC(=O)[C@H](CC(C)C)CN1CC2
1672	PIMAVANSERIN	non-positive-signal	-4.06358	0.0171873	0.00602815	0.0490041	-5.11132	-3.01585	2.32e-82	3	36985	100118	18183860	CC(C)COc1ccc(CNC(=O)N(Cc2ccc(F)cc2)C2CCN(C)CC2)cc1
1673	TASIMELTEON	non-positive-signal	-4.11727	0.016289	0.00101867	0.260468	-6.88926	-1.34528	1.08e-13	0	5584	100121	18215261	CCC(=O)NC[C@@H]1C[C@H]1c1cccc2c1CCO2
1674	TELOTRISTAT	non-positive-signal	-4.13167	0.016056	0.0010041	0.256742	-6.90366	-1.35968	7.72e-14	0	5665	100121	18215180	Cc1ccn(-c2cc(Cl)ccc2[C@@H](Oc2cc(-c3ccc(C[C@H](N)C(=O)O)cc3)nc(N)n2)C(F)(F)F)n1
1675	ELACESTRANT	non-positive-signal	-4.27089	0.0139693	0.000873621	0.223371	-7.04286	-1.49892	5.73e-16	0	6511	100121	18214334	CCNCCc1ccc(CN(CC)c2cc(OC)ccc2[C@@H]2CCc3cc(O)ccc3C2)cc1
1676	OZANIMOD	non-positive-signal	-4.31713	0.0133382	0.000834154	0.213278	-7.08909	-1.54516	1.39e-16	0	6819	100121	18214026	CC(C)Oc1ccc(-c2nc(-c3cccc4c3CC[C@@H]4NCCO)no2)cc1C#N
Notes: Included compounds (n = 1676) are PRIMARYID-level disproportionality signals from FAERS that satisfied lnROR > 0 (positive-signal class, n = 1219) or lnROR ≤ 0 (non-positive-signal class, n = 457) under two-sided Fisher's exact test p < 0.05 against the 21-PT broad-SCAR endpoint. ROR with 95% CI was computed with the Haldane–Anscombe continuity correction (0.5 added to each cell of the 2×2…

## Sheet: S3_top_features
Supplementary Table S3. Top-ranked substructure descriptors: SHAP / split-count rankings, class-level prevalence, and representative compounds.
Feature ID	Fragment SMILES	Substructure description	SHAP rank	Mean |SHAP|	LightGBM split-count rank	Split count	Gain	Direction	Overall prevalence (n / 1676)	Positive-signal class prevalence (n / 1219)	Non-positive-signal class prevalence (n / 457)	Representative compounds carrying the motif	Notes
Sub_12841	Oc1ccccc1	Phenol fragment	1	0.172737	1	16	63.5992	Lower positive-signal class probability (manuscript Section 3.5)	456 (27.2%)	286 (23.5%)	170 (37.2%)	PIRIBEDIL; CEFPROZIL; VARLITINIB; DEUTETRABENAZINE; PACRITINIB	Top-ranked by both SHAP and split count.
Sub_106	[C]C(=C)N	Allylamine-like fragment	2	0.103143	10	10	105.424	Higher positive-signal class probability (manuscript Section 3.5)	77 (4.6%)	76 (6.2%)	1 (0.2%)	HYDROXOCOBALAMIN; MECOBALAMIN; FACTOR II (PROTHROMBIN); CYANOCOBALAMIN	Open-valence fragment (atom-centered local pattern; partial structural motif).
Sub_3431	NCCO	Ethanolamine fragment	3	0.0845982	5	13	23.5982	Higher positive-signal class probability (manuscript Section 3.5)	533 (31.8%)	407 (33.4%)	126 (27.6%)	CARDIOITE; RILMENIDINE; PRALATREXATE; PACRITINIB; CYANOCOBALAMIN	Aliphatic amine motif family.
Sub_10138	CNCCCN	N-Methyl-1,3-diaminopropane	4	0.0832094	4	13	28.9546	Higher positive-signal class probability (manuscript Section 3.5)	129 (7.7%)	101 (8.3%)	28 (6.1%)	MEQUITAZINE; DELGOCITINIB; SOMATOSTATIN; LINACLOTIDE; BUTALBITAL	Aliphatic amine motif family.
Sub_3413	NCC(N)=O	Glycinamide fragment	5	0.0753694	12	10	21.1635	Class-prevalence: higher in positive-signal class (SHAP direction not enumerated in manuscript text)	251 (15.0%)	190 (15.6%)	61 (13.3%)	CEFPROZIL; MEROPENEM; ERTAPENEM; TROFINETIDE; ATOGEPANT	—
Sub_5051	c1cncnc1	Pyrimidine fragment	6	0.0693082	2	16	45.1674	Lower positive-signal class probability (manuscript Section 3.5)	150 (8.9%)	96 (7.9%)	54 (11.8%)	PIRIBEDIL; PRALATREXATE; FURSULTIAMINE; PACRITINIB; ERLOTINIB	Aromatic ring-containing motif.
Sub_10148	CNCCO	N-Methylethanolamine fragment	7	0.0574307	31	8	17.2263	Higher positive-signal class probability (manuscript Section 3.5)	455 (27.1%)	348 (28.5%)	107 (23.4%)	PRALATREXATE; HYDROXOCOBALAMIN; MECOBALAMIN; PACRITINIB; CYANOCOBALAMIN	Aliphatic amine motif family.
Sub_12316	NCCc1ccccc1	Phenethylamine fragment	8	0.056411	27	8	33.465	Class-prevalence: higher in non-positive-signal class (SHAP direction not enumerated in manuscript text)	262 (15.6%)	154 (12.6%)	108 (23.6%)	CEFPROZIL; METHYLDOPA; SILODOSIN; DEUTETRABENAZINE; VARENICLINE	Aromatic ring-containing motif.
Sub_4552	[CH]OC(C)OC	Acetal-like fragment	9	0.052762	17	9	33.5765	Higher positive-signal class probability (manuscript Section 3.5)	72 (4.3%)	66 (5.4%)	6 (1.3%)	AMPHOTERICIN B; NYSTATIN; RUSCOGENIN; GIVOSIRAN; METHYLCELLULOSE	Open-valence fragment (atom-centered local pattern; partial structural motif).
Sub_1464	[C]CCC[CH]	Aliphatic chain fragment	10	0.0519241	49	6	27.9504	Lower positive-signal class probability (manuscript Section 3.5)	504 (30.1%)	325 (26.7%)	179 (39.2%)	RILMENIDINE; GESTODENE; LYNESTRENOL; DEUTETRABENAZINE; ETHINYLESTRADIOL	Open-valence fragment (atom-centered local pattern; partial structural motif).
Sub_4284	[CH]CC(O)C=C	Allylic alcohol-like fragment	25	0.0344941	6	12	34.8441	Class-prevalence: higher in positive-signal class (SHAP direction not enumerated in manuscript text)	35 (2.1%)	32 (2.6%)	3 (0.7%)	GESTODENE; AMPHOTERICIN B; NYSTATIN; TACROLIMUS; INGENOL	Open-valence fragment (atom-centered local pattern; partial structural motif).
Sub_11564	Cc1ccccc1C	o-Xylene fragment	30	0.0290349	8	11	25.9274	Class-prevalence: higher in non-positive-signal class (SHAP direction not enumerated in manuscript text)	156 (9.3%)	97 (8.0%)	59 (12.9%)	HYDROXOCOBALAMIN; MECOBALAMIN; FACTOR II (PROTHROMBIN); DEUTETRABENAZINE; VARENICLINE	—
Sub_2792	CNC(=O)OC	N-Methylcarbamate fragment	38	0.0238979	9	11	23.5489	Class-prevalence: higher in non-positive-signal class (SHAP direction not enumerated in manuscript text)	33 (2.0%)	13 (1.1%)	20 (4.4%)	FALDAPREVIR; ASUNAPREVIR; LINEZOLID; METAXALONE; GLECAPREVIR	—
Sub_11200	Cc1c[nH]c2ccccc12	3-Methylindole fragment	42	0.0221437	7	11	26.0074	Class-prevalence: higher in non-positive-signal class (SHAP direction not enumerated in manuscript text)	43 (2.6%)	18 (1.5%)	25 (5.5%)	SOMATOSTATIN; DIHYDROERGOCRISTINE; GRAMICIDIN; OCTREOTIDE; LUTETIUM (177LU) DOTATATE	Aromatic ring-containing motif.
Sub_3440	NCc1cccnc1	Aminomethylpyridine fragment	46	0.0216695	3	14	30.8971	Class-prevalence: higher in non-positive-signal class (SHAP direction not enumerated in manuscript text)	19 (1.1%)	5 (0.4%)	14 (3.1%)	NIFENAZONE; NEVIRAPINE; RUPATADINE; ATOGEPANT; UBROGEPANT	Aromatic ring-containing motif.
Notes: This table presents the union of the top 10 features by mean absolute SHAP value (manuscript Table 4) and the top 10 features by LightGBM split count (manuscript Table 3). Five features appeared in both rankings, yielding 15 unique features in total. Mean absolute SHAP values, split counts, gain, and class-level prevalence counts are computed from the final refit model. SHAP rank refers to…

## Sheet: S3_prevalence_by_run
Supplementary Table S3b. Motif class-level prevalence values for the main model and sensitivity analyses.
run_id	feature	family	description	expected_direction	positive_with_motif_n	positive_total_n	positive_with_motif_pct	nonpositive_with_motif_n	nonpositive_total_n	nonpositive_with_motif_pct	prevalence_difference_positive_minus_nonpositive
main_random_repeated_ncv	Sub_12841	phenol	phenol	lower positive-signal class probability in the main model	286	1219	0.234619	170	457	0.371991	-0.137373
main_random_repeated_ncv	Sub_5051	pyrimidine	pyrimidine	lower positive-signal class probability in the main model	96	1219	0.0787531	54	457	0.118162	-0.0394088
main_random_repeated_ncv	Sub_106	allylamine-like	allylamine-like substructure	higher positive-signal class probability in the main model	76	1219	0.0623462	1	457	0.00218818	0.060158
main_random_repeated_ncv	Sub_3431	ethanolamine	ethanolamine	higher positive-signal class probability in the main model	407	1219	0.33388	126	457	0.275711	0.0581691
main_random_repeated_ncv	Sub_10148	ethanolamine-related	N-methylethanolamine	higher positive-signal class probability in the main model	348	1219	0.28548	107	457	0.234136	0.0513442
main_random_repeated_ncv	Sub_10138	diaminopropane-related	N-methyl-1,3-diaminopropane	higher positive-signal class probability in the main model	101	1219	0.0828548	28	457	0.0612691	0.0215857
cluster_based_repeated_ncv	Sub_12841	phenol	phenol	lower positive-signal class probability in the main model	286	1219	0.234619	170	457	0.371991	-0.137373
cluster_based_repeated_ncv	Sub_5051	pyrimidine	pyrimidine	lower positive-signal class probability in the main model	96	1219	0.0787531	54	457	0.118162	-0.0394088
cluster_based_repeated_ncv	Sub_106	allylamine-like	allylamine-like substructure	higher positive-signal class probability in the main model	76	1219	0.0623462	1	457	0.00218818	0.060158
cluster_based_repeated_ncv	Sub_3431	ethanolamine	ethanolamine	higher positive-signal class probability in the main model	407	1219	0.33388	126	457	0.275711	0.0581691
cluster_based_repeated_ncv	Sub_10148	ethanolamine-related	N-methylethanolamine	higher positive-signal class probability in the main model	348	1219	0.28548	107	457	0.234136	0.0513442
cluster_based_repeated_ncv	Sub_10138	diaminopropane-related	N-methyl-1,3-diaminopropane	higher positive-signal class probability in the main model	101	1219	0.0828548	28	457	0.0612691	0.0215857
case_threshold_5_or_more	Sub_12841	phenol	phenol	lower positive-signal class probability in the main model	283	1197	0.236424	170	457	0.371991	-0.135567
case_threshold_5_or_more	Sub_5051	pyrimidine	pyrimidine	lower positive-signal class probability in the main model	94	1197	0.0785297	54	457	0.118162	-0.0396323
case_threshold_5_or_more	Sub_106	allylamine-like	allylamine-like substructure	higher positive-signal class probability in the main model	76	1197	0.0634921	1	457	0.00218818	0.0613039
case_threshold_5_or_more	Sub_3431	ethanolamine	ethanolamine	higher positive-signal class probability in the main model	402	1197	0.33584	126	457	0.275711	0.0601284
case_threshold_5_or_more	Sub_10148	ethanolamine-related	N-methylethanolamine	higher positive-signal class probability in the main model	344	1197	0.287385	107	457	0.234136	0.0532495
case_threshold_5_or_more	Sub_10138	diaminopropane-related	N-methyl-1,3-diaminopropane	higher positive-signal class probability in the main model	100	1197	0.0835422	28	457	0.0612691	0.022273
case_threshold_3_or_more	Sub_12841	phenol	phenol	lower positive-signal class probability in the main model	285	1209	0.235732	170	457	0.371991	-0.136259
case_threshold_3_or_more	Sub_5051	pyrimidine	pyrimidine	lower positive-signal class probability in the main model	96	1209	0.0794045	54	457	0.118162	-0.0387575
case_threshold_3_or_more	Sub_106	allylamine-like	allylamine-like substructure	higher positive-signal class probability in the main model	76	1209	0.0628619	1	457	0.00218818	0.0606737
case_threshold_3_or_more	Sub_3431	ethanolamine	ethanolamine	higher positive-signal class probability in the main model	406	1209	0.335815	126	457	0.275711	0.0601036
case_threshold_3_or_more	Sub_10148	ethanolamine-related	N-methylethanolamine	higher positive-signal class probability in the main model	347	1209	0.287014	107	457	0.234136	0.0528784
case_threshold_3_or_more	Sub_10138	diaminopropane-related	N-methyl-1,3-diaminopropane	higher positive-signal class probability in the main model	101	1209	0.0835401	28	457	0.0612691	0.022271
without_therapeutic_confounder_exclusion	Sub_12841	phenol	phenol	lower positive-signal class probability in the main model	286	1250	0.2288	170	457	0.371991	-0.143191
without_therapeutic_confounder_exclusion	Sub_5051	pyrimidine	pyrimidine	lower positive-signal class probability in the main model	99	1250	0.0792	54	457	0.118162	-0.0389619
without_therapeutic_confounder_exclusion	Sub_106	allylamine-like	allylamine-like substructure	higher positive-signal class probability in the main model	76	1250	0.0608	1	457	0.00218818	0.0586118
without_therapeutic_confounder_exclusion	Sub_3431	ethanolamine	ethanolamine	higher positive-signal class probability in the main model	410	1250	0.328	126	457	0.275711	0.0522888
without_therapeutic_confounder_exclusion	Sub_10148	ethanolamine-related	N-methylethanolamine	higher positive-signal class probability in the main model	349	1250	0.2792	107	457	0.234136	0.0450643
without_therapeutic_confounder_exclusion	Sub_10138	diaminopropane-related	N-methyl-1,3-diaminopropane	higher positive-signal class probability in the main model	101	1250	0.0808	28	457	0.0612691	0.0195309

## Sheet: S3_representatives
Supplementary Table S3c. Representative compounds carrying top-ranked motifs in the main random repeated nested-CV analysis.
run_id	feature	family	association_group	selection_strategy	example_rank	drug	compound_name	lnROR	ROR	scar_case_count_a	p_value
main_random_repeated_ncv	Sub_12841	phenol	positive	lnROR_extreme	1	CERULETIDE	Compound_1266	5.54044	254.79	3	1.62e-06
main_random_repeated_ncv	Sub_12841	phenol	positive	lnROR_extreme	2	PILARALISIB	Compound_1174	5.20395	181.989	1	0.0108998
main_random_repeated_ncv	Sub_12841	phenol	positive	lnROR_extreme	3	CHELIDONINE	Compound_940	4.76867	117.762	5	6.05e-09
main_random_repeated_ncv	Sub_12841	phenol	positive	lnROR_extreme	4	MORCLOFONE	Compound_1127	4.69312	109.193	1	0.0163051
main_random_repeated_ncv	Sub_12841	phenol	positive	lnROR_extreme	5	BICLOTYMOL	Compound_178	4.6093	100.413	45	5.25e-68
main_random_repeated_ncv	Sub_12841	phenol	positive	case_count_priority	1	PARACETAMOL	Compound_387	0.669652	1.95356	9860	4.94066e-324
main_random_repeated_ncv	Sub_12841	phenol	positive	case_count_priority	2	AMOXICILLIN	Compound_305	2.29302	9.90483	7130	4.94066e-324
main_random_repeated_ncv	Sub_12841	phenol	positive	case_count_priority	3	ACETYLSALICYLIC ACID	Compound_410	0.349791	1.41877	6303	2.64e-143
main_random_repeated_ncv	Sub_12841	phenol	positive	case_count_priority	4	TRIMETHOPRIM	Compound_1133	1.95741	7.08096	5835	4.94066e-324
main_random_repeated_ncv	Sub_12841	phenol	positive	case_count_priority	5	VANCOMYCIN	Compound_1043	2.88592	17.9201	5814	4.94066e-324
main_random_repeated_ncv	Sub_12841	phenol	nonpositive	lnROR_extreme	1	OZANIMOD	Compound_536	-4.31713	0.0133382	0	1.39e-16
main_random_repeated_ncv	Sub_12841	phenol	nonpositive	lnROR_extreme	2	ELACESTRANT	Compound_825	-4.27089	0.0139693	0	5.73e-16
main_random_repeated_ncv	Sub_12841	phenol	nonpositive	lnROR_extreme	3	TASIMELTEON	Compound_648	-4.11727	0.016289	0	1.08e-13
main_random_repeated_ncv	Sub_12841	phenol	nonpositive	lnROR_extreme	4	PIMAVANSERIN	Compound_515	-4.06358	0.0171873	3	2.32e-82
main_random_repeated_ncv	Sub_12841	phenol	nonpositive	lnROR_extreme	5	DEUTETRABENAZINE	Compound_1	-3.93053	0.0196332	0	1.98e-11
main_random_repeated_ncv	Sub_12841	phenol	nonpositive	case_count_priority	1	METOPROLOL	Compound_1239	-0.326929	0.721135	1486	1.42e-39
main_random_repeated_ncv	Sub_12841	phenol	nonpositive	case_count_priority	2	SALBUTAMOL	Compound_450	-0.432422	0.648936	1433	5.68e-68
main_random_repeated_ncv	Sub_12841	phenol	nonpositive	case_count_priority	3	OXYCODONE	Compound_1143	-0.713737	0.48981	1186	4.25e-167
main_random_repeated_ncv	Sub_12841	phenol	nonpositive	case_count_priority	4	APIXABAN	Compound_1178	-0.340741	0.711243	909	3.61e-27
main_random_repeated_ncv	Sub_12841	phenol	nonpositive	case_count_priority	5	INSULIN GLARGINE	Compound_606	-0.416685	0.659229	775	3.91e-35
main_random_repeated_ncv	Sub_5051	pyrimidine	positive	lnROR_extreme	1	OXIPURINOL	Compound_1456	6.05126	424.65	3	6.5e-07
main_random_repeated_ncv	Sub_5051	pyrimidine	positive	lnROR_extreme	2	BLEOMYCIN A5	Compound_181	4.44183	84.9299	3	1.90293e-05
main_random_repeated_ncv	Sub_5051	pyrimidine	positive	lnROR_extreme	3	POSELTINIB	Compound_151	4.35665	77.9953	1	0.0216808
main_random_repeated_ncv	Sub_5051	pyrimidine	positive	lnROR_extreme	4	VARLITINIB	Compound_48	3.90466	49.6334	1	0.0323443
main_random_repeated_ncv	Sub_5051	pyrimidine	positive	lnROR_extreme	5	LENIOLISIB	Compound_643	3.90466	49.6334	1	0.0323443
main_random_repeated_ncv	Sub_5051	pyrimidine	positive	case_count_priority	1	ALLOPURINOL	Compound_1461	2.20095	9.03362	7205	4.94066e-324
main_random_repeated_ncv	Sub_5051	pyrimidine	positive	case_count_priority	2	TRIMETHOPRIM	Compound_1133	1.95741	7.08096	5835	4.94066e-324
main_random_repeated_ncv	Sub_5051	pyrimidine	positive	case_count_priority	3	METHOTREXATE	Compound_1026	0.196967	1.2177	3163	5.83e-26
main_random_repeated_ncv	Sub_5051	pyrimidine	positive	case_count_priority	4	FOLIC ACID	Compound_1342	0.136209	1.14592	2183	8.38e-10
main_random_repeated_ncv	Sub_5051	pyrimidine	positive	case_count_priority	5	VALACICLOVIR	Compound_474	1.55198	4.7208	1940	4.94066e-324
main_random_repeated_ncv	Sub_5051	pyrimidine	nonpositive	lnROR_extreme	1	TELOTRISTAT	Compound_246	-4.13167	0.016056	0	7.72e-14
main_random_repeated_ncv	Sub_5051	pyrimidine	nonpositive	lnROR_extreme	2	SAPROPTERIN	Compound_112	-3.04061	0.0478056	1	2e-12
main_random_repeated_ncv	Sub_5051	pyrimidine	nonpositive	lnROR_extreme	3	TUCATINIB	Compound_204	-2.98532	0.0505235	1	8.06e-12
main_random_repeated_ncv	Sub_5051	pyrimidine	nonpositive	lnROR_extreme	4	FOSTAMATINIB	Compound_1136	-2.93129	0.0533282	1	3.43e-11
main_random_repeated_ncv	Sub_5051	pyrimidine	nonpositive	lnROR_extreme	5	INOTERSEN	Compound_1244	-2.83949	0.0584554	0	0.000399499
main_random_repeated_ncv	Sub_5051	pyrimidine	nonpositive	case_count_priority	1	TOFACITINIB	Compound_47	-0.475279	0.621712	589	1.42e-35
main_random_repeated_ncv	Sub_5051	pyrimidine	nonpositive	case_count_priority	2	RIBOFLAVIN	Compound_188	-0.359355	0.698126	551	4.91e-19
main_random_repeated_ncv	Sub_5051	pyrimidine	nonpositive	case_count_priority	3	CAPECITABINE	Compound_750	-0.269613	0.763675	382	3.99e-08
main_random_repeated_ncv	Sub_5051	pyrimidine	nonpositive	case_count_priority	4	IBRUTINIB	Compound_148	-0.659383	0.51717	210	1.01e-26
main_random_repeated_ncv	Sub_5051	pyrimidine	nonpositive	case_count_priority	5	SILDENAFIL	Compound_683	-1.22221	0.294577	196	3.49e-101
main_random_repeated_ncv	Sub_106	allylamine-like	positive	lnROR_extreme	1	CHLOROPHYLLIN	Compound_147	3.86896	47.8923	2	0.00158954
main_random_repeated_ncv	Sub_106	allylamine-like	positive	lnROR_extreme	2	CEFOTAXIME	Compound_1081	3.34389	28.3291	994	4.94066e-324
main_random_repeated_ncv	Sub_106	allylamine-like	positive	lnROR_extreme	3	CEFATHIAMIDINE	Compound_414	3.25806	25.9989	3	0.000432686
main_random_repeated_ncv	Sub_106	allylamine-like	positive	lnROR_extreme	4	CEFTOBIPROLE	Compound_1344	3.21007	24.7809	14	8.25e-15
main_random_repeated_ncv	Sub_106	allylamine-like	positive	lnROR_extreme	5	CEFTEZOLE	Compound_1519	3.10682	22.35	3	0.000654173
main_random_repeated_ncv	Sub_106	allylamine-like	positive	case_count_priority	1	AMLODIPINE	Compound_863	0.486437	1.62651	3976	8.76e-171
main_random_repeated_ncv	Sub_106	allylamine-like	positive	case_count_priority	2	CEFTRIAXONE	Compound_1083	2.64936	14.145	3203	4.94066e-324
main_random_repeated_ncv	Sub_106	allylamine-like	positive	case_count_priority	3	MEROPENEM	Compound_60	2.46502	11.7637	1931	4.94066e-324
main_random_repeated_ncv	Sub_106	allylamine-like	positive	case_count_priority	4	CEFOTAXIME	Compound_1081	3.34389	28.3291	994	4.94066e-324
main_random_repeated_ncv	Sub_106	allylamine-like	positive	case_count_priority	5	IMIPENEM	Compound_64	2.67542	14.5185	942	4.94066e-324
main_random_repeated_ncv	Sub_106	allylamine-like	nonpositive	lnROR_extreme	1	CYANOCOBALAMIN	Compound_29	-0.292238	0.746591	1026	1.77e-22
main_random_repeated_ncv	Sub_106	allylamine-like	nonpositive	case_count_priority	1	CYANOCOBALAMIN	Compound_29	-0.292238	0.746591	1026	1.77e-22
main_random_repeated_ncv	Sub_3431	ethanolamine	positive	lnROR_extreme	1	VOLIXIBAT	Compound_693	6.8134	909.955	2	2.98641e-05
main_random_repeated_ncv	Sub_3431	ethanolamine	positive	lnROR_extreme	2	CERULETIDE	Compound_1266	5.54044	254.79	3	1.62e-06
main_random_repeated_ncv	Sub_3431	ethanolamine	positive	lnROR_extreme	3	VIRGINIAMYCIN	Compound_641	5.20396	181.991	2	0.000177882
main_random_repeated_ncv	Sub_3431	ethanolamine	positive	lnROR_extreme	4	IOBITRIDOL	Compound_1029	4.80685	122.346	258	4.94066e-324
main_random_repeated_ncv	Sub_3431	ethanolamine	positive	lnROR_extreme	5	MORCLOFONE	Compound_1127	4.69312	109.193	1	0.0163051
main_random_repeated_ncv	Sub_3431	ethanolamine	positive	case_count_priority	1	AMOXICILLIN	Compound_305	2.29302	9.90483	7130	4.94066e-324
main_random_repeated_ncv	Sub_3431	ethanolamine	positive	case_count_priority	2	VANCOMYCIN	Compound_1043	2.88592	17.9201	5814	4.94066e-324
main_random_repeated_ncv	Sub_3431	ethanolamine	positive	case_count_priority	3	AMLODIPINE	Compound_863	0.486437	1.62651	3976	8.76e-171
main_random_repeated_ncv	Sub_3431	ethanolamine	positive	case_count_priority	4	PIPERACILLIN	Compound_785	2.77194	15.9896	3743	4.94066e-324
main_random_repeated_ncv	Sub_3431	ethanolamine	positive	case_count_priority	5	CLAVULANIC ACID	Compound_1540	2.33463	10.3256	3666	4.94066e-324
main_random_repeated_ncv	Sub_3431	ethanolamine	nonpositive	lnROR_extreme	1	OZANIMOD	Compound_536	-4.31713	0.0133382	0	1.39e-16
main_random_repeated_ncv	Sub_3431	ethanolamine	nonpositive	lnROR_extreme	2	TELOTRISTAT	Compound_246	-4.13167	0.016056	0	7.72e-14
main_random_repeated_ncv	Sub_3431	ethanolamine	nonpositive	lnROR_extreme	3	OXYMORPHONE	Compound_944	-3.46251	0.031351	7	7.28e-91
main_random_repeated_ncv	Sub_3431	ethanolamine	nonpositive	lnROR_extreme	4	TROFINETIDE	Compound_39	-3.17158	0.0419372	0	1.34153e-05
main_random_repeated_ncv	Sub_3431	ethanolamine	nonpositive	lnROR_extreme	5	PEGVALIASE	Compound_1249	-3.1428	0.0431616	1	7.48e-14
main_random_repeated_ncv	Sub_3431	ethanolamine	nonpositive	case_count_priority	1	METOPROLOL	Compound_1239	-0.326929	0.721135	1486	1.42e-39
main_random_repeated_ncv	Sub_3431	ethanolamine	nonpositive	case_count_priority	2	SALBUTAMOL	Compound_450	-0.432422	0.648936	1433	5.68e-68
main_random_repeated_ncv	Sub_3431	ethanolamine	nonpositive	case_count_priority	3	OXYCODONE	Compound_1143	-0.713737	0.48981	1186	4.25e-167
main_random_repeated_ncv	Sub_3431	ethanolamine	nonpositive	case_count_priority	4	LISINOPRIL	Compound_1424	-0.425694	0.653316	1161	7.59e-54
main_random_repeated_ncv	Sub_3431	ethanolamine	nonpositive	case_count_priority	5	CYANOCOBALAMIN	Compound_29	-0.292238	0.746591	1026	1.77e-22
main_random_repeated_ncv	Sub_10148	ethanolamine-related	positive	lnROR_extreme	1	VOLIXIBAT	Compound_693	6.8134	909.955	2	2.98641e-05
main_random_repeated_ncv	Sub_10148	ethanolamine-related	positive	lnROR_extreme	2	CERULETIDE	Compound_1266	5.54044	254.79	3	1.62e-06
main_random_repeated_ncv	Sub_10148	ethanolamine-related	positive	lnROR_extreme	3	VIRGINIAMYCIN	Compound_641	5.20396	181.991	2	0.000177882
main_random_repeated_ncv	Sub_10148	ethanolamine-related	positive	lnROR_extreme	4	IOBITRIDOL	Compound_1029	4.80685	122.346	258	4.94066e-324
main_random_repeated_ncv	Sub_10148	ethanolamine-related	positive	lnROR_extreme	5	MORCLOFONE	Compound_1127	4.69312	109.193	1	0.0163051
main_random_repeated_ncv	Sub_10148	ethanolamine-related	positive	case_count_priority	1	AMOXICILLIN	Compound_305	2.29302	9.90483	7130	4.94066e-324
main_random_repeated_ncv	Sub_10148	ethanolamine-related	positive	case_count_priority	2	VANCOMYCIN	Compound_1043	2.88592	17.9201	5814	4.94066e-324
main_random_repeated_ncv	Sub_10148	ethanolamine-related	positive	case_count_priority	3	AMLODIPINE	Compound_863	0.486437	1.62651	3976	8.76e-171
main_random_repeated_ncv	Sub_10148	ethanolamine-related	positive	case_count_priority	4	PIPERACILLIN	Compound_785	2.77194	15.9896	3743	4.94066e-324
main_random_repeated_ncv	Sub_10148	ethanolamine-related	positive	case_count_priority	5	CLAVULANIC ACID	Compound_1540	2.33463	10.3256	3666	4.94066e-324
main_random_repeated_ncv	Sub_10148	ethanolamine-related	nonpositive	lnROR_extreme	1	OZANIMOD	Compound_536	-4.31713	0.0133382	0	1.39e-16
main_random_repeated_ncv	Sub_10148	ethanolamine-related	nonpositive	lnROR_extreme	2	OXYMORPHONE	Compound_944	-3.46251	0.031351	7	7.28e-91
main_random_repeated_ncv	Sub_10148	ethanolamine-related	nonpositive	lnROR_extreme	3	TROFINETIDE	Compound_39	-3.17158	0.0419372	0	1.34153e-05
main_random_repeated_ncv	Sub_10148	ethanolamine-related	nonpositive	lnROR_extreme	4	TIRZEPATIDE	Compound_663	-2.99706	0.0499339	13	1.19e-95
main_random_repeated_ncv	Sub_10148	ethanolamine-related	nonpositive	lnROR_extreme	5	ECALLANTIDE	Compound_594	-2.98568	0.050505	0	8.60685e-05
main_random_repeated_ncv	Sub_10148	ethanolamine-related	nonpositive	case_count_priority	1	METOPROLOL	Compound_1239	-0.326929	0.721135	1486	1.42e-39
main_random_repeated_ncv	Sub_10148	ethanolamine-related	nonpositive	case_count_priority	2	SALBUTAMOL	Compound_450	-0.432422	0.648936	1433	5.68e-68
main_random_repeated_ncv	Sub_10148	ethanolamine-related	nonpositive	case_count_priority	3	OXYCODONE	Compound_1143	-0.713737	0.48981	1186	4.25e-167
main_random_repeated_ncv	Sub_10148	ethanolamine-related	nonpositive	case_count_priority	4	LISINOPRIL	Compound_1424	-0.425694	0.653316	1161	7.59e-54
main_random_repeated_ncv	Sub_10148	ethanolamine-related	nonpositive	case_count_priority	5	CYANOCOBALAMIN	Compound_29	-0.292238	0.746591	1026	1.77e-22
main_random_repeated_ncv	Sub_10138	diaminopropane-related	positive	lnROR_extreme	1	TRIFLUPROMAZINE	Compound_1009	4.69321	109.203	10	1.84e-16
main_random_repeated_ncv	Sub_10138	diaminopropane-related	positive	lnROR_extreme	2	BLEOMYCIN A5	Compound_181	4.44183	84.9299	3	1.90293e-05
main_random_repeated_ncv	Sub_10138	diaminopropane-related	positive	lnROR_extreme	3	CHLORPROETHAZINE	Compound_803	4.35665	77.9953	1	0.0216808
main_random_repeated_ncv	Sub_10138	diaminopropane-related	positive	lnROR_extreme	4	ARGIPRESSIN	Compound_1380	4.0701	58.5628	18	1.34e-24
main_random_repeated_ncv	Sub_10138	diaminopropane-related	positive	lnROR_extreme	5	LENIOLISIB	Compound_643	3.90466	49.6334	1	0.0323443
main_random_repeated_ncv	Sub_10138	diaminopropane-related	positive	case_count_priority	1	VANCOMYCIN	Compound_1043	2.88592	17.9201	5814	4.94066e-324
main_random_repeated_ncv	Sub_10138	diaminopropane-related	positive	case_count_priority	2	TELAPREVIR	Compound_676	1.65427	5.22926	1005	4.94066e-324
main_random_repeated_ncv	Sub_10138	diaminopropane-related	positive	case_count_priority	3	LINEZOLID	Compound_393	1.92165	6.83223	994	4.94066e-324
main_random_repeated_ncv	Sub_10138	diaminopropane-related	positive	case_count_priority	4	PHENOBARBITAL	Compound_633	2.08404	8.03689	953	4.94066e-324
main_random_repeated_ncv	Sub_10138	diaminopropane-related	positive	case_count_priority	5	AMIKACIN	Compound_1414	2.23312	9.32893	843	4.94066e-324
main_random_repeated_ncv	Sub_10138	diaminopropane-related	nonpositive	lnROR_extreme	1	PIMAVANSERIN	Compound_515	-4.06358	0.0171873	3	2.32e-82
main_random_repeated_ncv	Sub_10138	diaminopropane-related	nonpositive	lnROR_extreme	2	ECALLANTIDE	Compound_594	-2.98568	0.050505	0	8.60685e-05
main_random_repeated_ncv	Sub_10138	diaminopropane-related	nonpositive	lnROR_extreme	3	LOMITAPIDE	Compound_1529	-2.65658	0.0701879	1	2.37e-08
main_random_repeated_ncv	Sub_10138	diaminopropane-related	nonpositive	lnROR_extreme	4	TEDUGLUTIDE	Compound_600	-2.65457	0.0703289	4	3.42e-22
main_random_repeated_ncv	Sub_10138	diaminopropane-related	nonpositive	lnROR_extreme	5	CEDAZURIDINE	Compound_1497	-2.50991	0.0812756	0	0.00379348
main_random_repeated_ncv	Sub_10138	diaminopropane-related	nonpositive	case_count_priority	1	FENTANYL	Compound_647	-0.133914	0.874666	923	3.8548e-05
main_random_repeated_ncv	Sub_10138	diaminopropane-related	nonpositive	case_count_priority	2	INSULIN GLARGINE	Compound_606	-0.416685	0.659229	775	3.91e-35
main_random_repeated_ncv	Sub_10138	diaminopropane-related	nonpositive	case_count_priority	3	RIVAROXABAN	Compound_1531	-0.382117	0.682415	729	8.2e-28
main_random_repeated_ncv	Sub_10138	diaminopropane-related	nonpositive	case_count_priority	4	INSULIN LISPRO	Compound_502	-0.740563	0.476845	384	6.32e-61
main_random_repeated_ncv	Sub_10138	diaminopropane-related	nonpositive	case_count_priority	5	INSULIN PORCINE	Compound_605	-0.171658	0.842267	290	0.00289556

## Sheet: S3_exceptions
Supplementary Table S3d. Exception examples carrying directionally important motifs but belonging to the opposite FAERS signal class in the main analysis.
run_id	feature	family	exception_type	example_rank	drug	compound_name	association	lnROR	ROR	scar_case_count_a	p_value
main_random_repeated_ncv	Sub_12841	phenol	lower-positive-signal-probability motif present in positive class	1	CERULETIDE	Compound_1266	positive	5.54044	254.79	3	1.62e-06
main_random_repeated_ncv	Sub_12841	phenol	lower-positive-signal-probability motif present in positive class	2	PILARALISIB	Compound_1174	positive	5.20395	181.989	1	0.0108998
main_random_repeated_ncv	Sub_12841	phenol	lower-positive-signal-probability motif present in positive class	3	CHELIDONINE	Compound_940	positive	4.76867	117.762	5	6.05e-09
main_random_repeated_ncv	Sub_12841	phenol	lower-positive-signal-probability motif present in positive class	4	MORCLOFONE	Compound_1127	positive	4.69312	109.193	1	0.0163051
main_random_repeated_ncv	Sub_12841	phenol	lower-positive-signal-probability motif present in positive class	5	BICLOTYMOL	Compound_178	positive	4.6093	100.413	45	5.25e-68
main_random_repeated_ncv	Sub_5051	pyrimidine	lower-positive-signal-probability motif present in positive class	1	OXIPURINOL	Compound_1456	positive	6.05126	424.65	3	6.5e-07
main_random_repeated_ncv	Sub_5051	pyrimidine	lower-positive-signal-probability motif present in positive class	2	BLEOMYCIN A5	Compound_181	positive	4.44183	84.9299	3	1.90293e-05
main_random_repeated_ncv	Sub_5051	pyrimidine	lower-positive-signal-probability motif present in positive class	3	POSELTINIB	Compound_151	positive	4.35665	77.9953	1	0.0216808
main_random_repeated_ncv	Sub_5051	pyrimidine	lower-positive-signal-probability motif present in positive class	4	VARLITINIB	Compound_48	positive	3.90466	49.6334	1	0.0323443
main_random_repeated_ncv	Sub_5051	pyrimidine	lower-positive-signal-probability motif present in positive class	5	LENIOLISIB	Compound_643	positive	3.90466	49.6334	1	0.0323443
main_random_repeated_ncv	Sub_106	allylamine-like	higher-positive-signal-probability motif present in nonpositive class	1	CYANOCOBALAMIN	Compound_29	negative	-0.292238	0.746591	1026	1.77e-22
main_random_repeated_ncv	Sub_3431	ethanolamine	higher-positive-signal-probability motif present in nonpositive class	1	OZANIMOD	Compound_536	negative	-4.31713	0.0133382	0	1.39e-16
main_random_repeated_ncv	Sub_3431	ethanolamine	higher-positive-signal-probability motif present in nonpositive class	2	TELOTRISTAT	Compound_246	negative	-4.13167	0.016056	0	7.72e-14
main_random_repeated_ncv	Sub_3431	ethanolamine	higher-positive-signal-probability motif present in nonpositive class	3	OXYMORPHONE	Compound_944	negative	-3.46251	0.031351	7	7.28e-91
main_random_repeated_ncv	Sub_3431	ethanolamine	higher-positive-signal-probability motif present in nonpositive class	4	TROFINETIDE	Compound_39	negative	-3.17158	0.0419372	0	1.34153e-05
main_random_repeated_ncv	Sub_3431	ethanolamine	higher-positive-signal-probability motif present in nonpositive class	5	PEGVALIASE	Compound_1249	negative	-3.1428	0.0431616	1	7.48e-14
main_random_repeated_ncv	Sub_10148	ethanolamine-related	higher-positive-signal-probability motif present in nonpositive class	1	OZANIMOD	Compound_536	negative	-4.31713	0.0133382	0	1.39e-16
main_random_repeated_ncv	Sub_10148	ethanolamine-related	higher-positive-signal-probability motif present in nonpositive class	2	OXYMORPHONE	Compound_944	negative	-3.46251	0.031351	7	7.28e-91
main_random_repeated_ncv	Sub_10148	ethanolamine-related	higher-positive-signal-probability motif present in nonpositive class	3	TROFINETIDE	Compound_39	negative	-3.17158	0.0419372	0	1.34153e-05
main_random_repeated_ncv	Sub_10148	ethanolamine-related	higher-positive-signal-probability motif present in nonpositive class	4	TIRZEPATIDE	Compound_663	negative	-2.99706	0.0499339	13	1.19e-95
main_random_repeated_ncv	Sub_10148	ethanolamine-related	higher-positive-signal-probability motif present in nonpositive class	5	ECALLANTIDE	Compound_594	negative	-2.98568	0.050505	0	8.60685e-05
main_random_repeated_ncv	Sub_10138	diaminopropane-related	higher-positive-signal-probability motif present in nonpositive class	1	PIMAVANSERIN	Compound_515	negative	-4.06358	0.0171873	3	2.32e-82
main_random_repeated_ncv	Sub_10138	diaminopropane-related	higher-positive-signal-probability motif present in nonpositive class	2	ECALLANTIDE	Compound_594	negative	-2.98568	0.050505	0	8.60685e-05
main_random_repeated_ncv	Sub_10138	diaminopropane-related	higher-positive-signal-probability motif present in nonpositive class	3	LOMITAPIDE	Compound_1529	negative	-2.65658	0.0701879	1	2.37e-08
main_random_repeated_ncv	Sub_10138	diaminopropane-related	higher-positive-signal-probability motif present in nonpositive class	4	TEDUGLUTIDE	Compound_600	negative	-2.65457	0.0703289	4	3.42e-22
main_random_repeated_ncv	Sub_10138	diaminopropane-related	higher-positive-signal-probability motif present in nonpositive class	5	CEDAZURIDINE	Compound_1497	negative	-2.50991	0.0812756	0	0.00379348

## Sheet: S4_feature_smiles_map
Supplementary Table S4. Full feature–SMILES mapping for the 9,753 retained substructure descriptors.
Feature ID	Fragment SMILES	Heavy atom count	Estimated radius (atom-count proxy)	Fragment frequency (compound count)	Number of compounds in positive-signal class with feature	Number of compounds in non-positive-signal class with feature	Open-valence flag	Example compounds (up to 3)	Optional description / annotation
Sub_1	BC(C)N	4	2	2	1	1	0	BORTEZOMIB; IXAZOMIB
Sub_2	BO	2	1	3	1	2	0	BORTEZOMIB; IXAZOMIB; CRISABOROLE
Sub_4	C#C	2	1	21	8	13	0	GESTODENE; ETHINYLESTRADIOL; NORELGESTROMIN
Sub_5	C#N	2	1	51	33	18	0	CARDIOITE; TERIFLUNOMIDE; TOFACITINIB
Sub_6	C=C	2	1	345	248	97	0	PACRITINIB; GESTODENE; NORELGESTROMIN
Sub_8	C=C(C)S	4	2	12	12	0	0	FURSULTIAMINE; BENFOTIAMINE; SULBUTIAMINE
Sub_9	C=C(S)S	4	2	2	2	0	0	LULICONAZOLE; LANOCONAZOLE
Sub_10	C=CO	3	2	34	29	5	0	TERIFLUNOMIDE; DOXYCYCLINE; CHLOROPHYLLIN
Sub_11	C=CS	3	2	15	15	0	0	FURSULTIAMINE; BENFOTIAMINE; SULBUTIAMINE
Sub_12	C=C[N+]	3	2	2	1	1	0	RANITIDINE; NIZATIDINE
Sub_13	C=N	2	1	153	115	38	0	BRIMONIDINE; CIBENZOLINE; ANTAZOLINE
Sub_14	C=NN	3	2	8	7	1	0	NIFURTIMOX; MITOGUAZONE; TOFISOPAM
Sub_15	C=NS	3	2	2	1	1	0	FAMOTIDINE; CHLOROTHIAZIDE
Sub_16	C=O	2	1	1060	758	302	0	DEUTETRABENAZINE; GESTODENE; ETONOGESTREL
Sub_17	C=S	2	1	13	12	1	0	THIAMYLAL; EPALRESTAT; ETHIONAMIDE
Sub_18	CBr	2	1	5	5	0	0	BROMISOVAL; CARBROMAL; HALOTHANE
Sub_19	CC	2	1	1517	1094	423	0	DEUTETRABENAZINE; CARDIOITE; BRIMONIDINE
Sub_22	CC(N)S	4	2	61	61	0	0	CEFPROZIL; FAROPENEM; TAZOBACTAM
Sub_23	CC(O)S	4	2	5	5	0	0	LINCOMYCIN; CLINDAMYCIN; LAMIVUDINE
Sub_24	CC=N	3	2	45	38	7	0	CIBENZOLINE; ANTAZOLINE; NORELGESTROMIN
Sub_25	CCP	3	2	11	9	2	0	FOSFOMYCIN; EFONIDIPINE; FOSINOPRIL
Sub_26	CC[N+]	3	2	35	29	6	0	CARDIOITE; TIOTROPIUM; GLYCOPYRRONIUM
Sub_28	CC[S+]	3	2	2	2	0	0	VITAMIN U; SUPLATAST TOSILATE
Sub_29	CC[S]	3	2	196	152	44	1	FURSULTIAMINE; BENFOTIAMINE; SULBUTIAMINE
Sub_30	CCl	2	1	32	28	4	0	ESTRAMUSTINE; ORNIDAZOLE; CLOMETHIAZOLE
Sub_31	CF	2	1	84	47	37	0	TERIFLUNOMIDE; ATOGEPANT; UBROGEPANT
Sub_32	CN	2	1	1193	859	334	0	DEUTETRABENAZINE; CARDIOITE; BRIMONIDINE
Sub_34	CN=N	3	2	3	3	0	0	ZIDOVUDINE; CARBAZOCHROME; NAFTAZONE
Sub_35	CO	2	1	1197	866	331	0	DEUTETRABENAZINE; CARDIOITE; PIRIBEDIL
Sub_36	COP	3	2	31	25	6	0	HYDROXOCOBALAMIN; CYANOCOBALAMIN; MECOBALAMIN
Sub_37	COS	3	2	7	7	0	0	DERMATAN SULFATE; ENOXAPARIN; VOLIXIBAT
Sub_38	CO[N+]	3	2	6	5	1	0	ISOSORBIDE MONONITRATE; ISOSORBIDE DINITRATE; GLYCERYL TRINITRATE
Sub_39	CO[P]	3	2	31	25	6	0	HYDROXOCOBALAMIN; CYANOCOBALAMIN; MECOBALAMIN
Sub_40	CS	2	1	234	181	53	0	FURSULTIAMINE; BENFOTIAMINE; SULBUTIAMINE
Sub_42	CSS	3	2	30	15	15	0	FURSULTIAMINE; SULBUTIAMINE; LINACLOTIDE
Sub_43	C[N+]	2	1	39	32	7	0	CARDIOITE; TIOTROPIUM; GLYCOPYRRONIUM
Sub_45	C[S+]	2	1	2	2	0	0	VITAMIN U; SUPLATAST TOSILATE
Sub_47	N=C(N)O	4	2	5	4	1	0	RILMENIDINE; VARLITINIB; TUCATINIB
Sub_49	N=O	2	1	45	41	4	0	DELAMANID; NITREFAZOLE; ORNIDAZOLE
Sub_50	NCN	3	2	138	99	39	0	BRIMONIDINE; METHENAMINE; THIAMYLAL
Sub_51	NCO	3	2	87	57	30	0	RILMENIDINE; VARLITINIB; ESTRAMUSTINE
Sub_52	NCS	3	2	70	68	2	0	CEFPROZIL; FAROPENEM; TAZOBACTAM
Sub_53	NN	2	1	27	24	3	0	CARBIDOPA; CLOPAMIDE; RIMONABANT
Sub_54	NO	2	1	80	71	9	0	NORELGESTROMIN; NORGESTIMATE; DELAMANID
Sub_56	NS	2	1	95	72	23	0	CLOPAMIDE; DORIPENEM; AZTREONAM
Sub_57	O=P	2	1	42	36	6	0	HYDROXOCOBALAMIN; CYANOCOBALAMIN; MECOBALAMIN
Sub_58	O=S	2	1	153	117	36	0	CLOPAMIDE; DORIPENEM; TAZOBACTAM
Sub_60	O=[P]	2	1	42	36	6	0	HYDROXOCOBALAMIN; CYANOCOBALAMIN; MECOBALAMIN
Sub_61	OCO	3	2	124	103	21	0	PIRIBEDIL; AMPHOTERICIN B; NYSTATIN
Sub_62	OCP	3	2	10	8	2	0	FOSFOMYCIN; TENOFOVIR DISOPROXIL; IBANDRONIC ACID
Sub_63	OO	2	1	4	3	1	0	ARTESUNATE; PERACETIC ACID; ARTEMETHER
Sub_64	OP	2	1	44	36	8	0	HYDROXOCOBALAMIN; CYANOCOBALAMIN; MECOBALAMIN
Sub_65	OS	2	1	28	25	3	0	ESTROGENS CONJUGATED; AZTREONAM; METAMIZOLE
Sub_67	P=S	2	1	3	1	2	0	INOTERSEN; NUSINERSEN; THIOTEPA
Sub_68	POP	3	2	4	4	0	0	CITICOLINE; FLAVINE ADENINE DINUCLEOTIDE; COCARBOXYLASE
Sub_72	[CH]C	2	1	1131	801	330	1	DEUTETRABENAZINE; MEQUITAZINE; CIBENZOLINE
Sub_73	[CH]C(=C)N	4	2	3	2	1	1	CYANOCOBALAMIN; MECOBALAMIN; CHLOROPHYLLIN
Sub_74	[CH]C(=C)S	4	2	5	5	0	1	FAROPENEM; MEROPENEM; ERTAPENEM
Sub_75	[CH]C(C)=N	4	2	12	9	3	1	NORELGESTROMIN; NORGESTIMATE; HYDROXOCOBALAMIN
Sub_76	[CH]C(C)S	4	2	24	23	1	1	TAZOBACTAM; DICLOXACILLIN; FLUCLOXACILLIN
Sub_77	[CH]C(C)[N+]	4	2	5	4	1	1	TIOTROPIUM; ROCURONIUM; PANCURONIUM
Sub_78	[CH]C(N)N	4	2	2	2	0	1	CASPOFUNGIN; TRICHLORMETHIAZIDE
Sub_79	[CH]C(N)S	4	2	55	55	0	1	CEFPROZIL; FAROPENEM; CEFDINIR
Sub_82	[CH]C([CH])([CH])O	5	2	3	3	0	1	ARTESUNATE; STREPTOMYCIN; ARTEMETHER
Sub_83	[CH]C([CH])=N	4	2	5	5	0	1	HYDROXOCOBALAMIN; FACTOR II (PROTHROMBIN); CHLOROPHYLLIN
Sub_84	[CH]C([CH])[CH]	4	2	28	19	9	1	DUTASTERIDE; FULVESTRANT; DROSPIRENONE
Sub_85	[CH]C[CH]	3	2	399	263	136	1	DEUTETRABENAZINE; VARENICLINE; RILMENIDINE
Sub_86	[CH]C[N+]	3	2	13	8	5	1	TIOTROPIUM; GLYCOPYRRONIUM; MEPENZOLATE
Sub_87	[CH]Cl	2	1	6	6	0	1	PIMECROLIMUS; CLINDAMYCIN; HALOTHANE
Sub_88	[CH]F	2	1	11	6	5	1	GARENOXACIN; GLECAPREVIR; VOXILAPREVIR
Sub_89	[CH]N	2	1	587	425	162	1	DEUTETRABENAZINE; RILMENIDINE; PRALATREXATE
Sub_90	[CH]N(C)N	4	2	3	3	0	1	CLOPAMIDE; NIFURTIMOX; CILAZAPRIL
Sub_92	[CH]N(C)S	4	2	2	2	0	1	AZTREONAM; METHYCLOTHIAZIDE
Sub_94	[CH]N=C	3	2	18	17	1	1	CYANOCOBALAMIN; MECOBALAMIN; VARLITINIB
Sub_96	[CH]NS	3	2	12	11	1	1	AZTREONAM; ALTIZIDE; ARGATROBAN
Sub_97	[CH]N[CH]	3	2	72	52	20	1	CLOPAMIDE; TAZOBACTAM; CABOTEGRAVIR
Sub_98	[CH]N[P]	3	2	2	0	2	1	SOFOSBUVIR; REMDESIVIR
Sub_99	[CH]O	2	1	522	362	160	1	HYDROXOCOBALAMIN; CYANOCOBALAMIN; MECOBALAMIN
Sub_100	[CH]OP	3	2	12	9	3	1	HYDROXOCOBALAMIN; CYANOCOBALAMIN; MECOBALAMIN
Sub_101	[CH]OS	3	2	3	3	0	1	DERMATAN SULFATE; ENOXAPARIN; FONDAPARINUX
Sub_102	[CH]O[CH]	3	2	133	107	26	1	HYDROXOCOBALAMIN; CYANOCOBALAMIN; MECOBALAMIN
Sub_103	[CH]O[N+]	3	2	3	3	0	1	ISOSORBIDE MONONITRATE; ISOSORBIDE DINITRATE; GLYCERYL TRINITRATE
Sub_104	[C]C	2	1	1517	1094	423	1	DEUTETRABENAZINE; CARDIOITE; BRIMONIDINE
Sub_105	[C]C(=C)C	4	2	193	143	50	1	GESTODENE; NORELGESTROMIN; ETONOGESTREL
Sub_106	[C]C(=C)N	4	2	77	76	1	1	HYDROXOCOBALAMIN; CYANOCOBALAMIN; MECOBALAMIN
Sub_107	[C]C(C)=N	4	2	12	9	3	1	NORELGESTROMIN; NORGESTIMATE; HYDROXOCOBALAMIN
Sub_108	[C]C(C)N	4	2	544	386	158	1	RILMENIDINE; PRALATREXATE; SELEGILINE
Sub_109	[C]C(C)[N+]	4	2	11	10	1	1	TIOTROPIUM; ALCURONIUM; ROCURONIUM
Sub_110	[C]C(N)O	4	2	24	19	5	1	CABOTEGRAVIR; DIHYDROERGOCRISTINE; DIHYDROERGOCRYPTINE
Sub_111	[C]C(N)S	4	2	61	61	0	1	CEFPROZIL; FAROPENEM; TAZOBACTAM
Sub_112	[C]C(O)O	4	2	100	86	14	1	AMPHOTERICIN B; NYSTATIN; RUSCOGENIN
Sub_113	[C]C([CH])=C	4	2	102	77	25	1	GESTODENE; NORELGESTROMIN; ETONOGESTREL
Sub_114	[C]C([CH])N	4	2	256	193	63	1	RILMENIDINE; HYDROXOCOBALAMIN; CYANOCOBALAMIN
Sub_115	[C]C([CH])[CH]	4	2	147	95	52	1	GESTODENE; ETHINYLESTRADIOL; NORELGESTROMIN
Sub_116	[C]C([C])C	4	2	568	378	190	1	DEUTETRABENAZINE; CARDIOITE; MEQUITAZINE
Sub_117	[C]C([C])N	4	2	544	386	158	1	RILMENIDINE; PRALATREXATE; SELEGILINE
Sub_118	[C]C([C])O	4	2	520	361	159	1	CARDIOITE; GESTODENE; ETHINYLESTRADIOL
Sub_119	[C]C([C])[CH]	4	2	331	218	113	1	MEQUITAZINE; RILMENIDINE; GESTODENE
Sub_120	[C]CN	3	2	1106	795	311	1	DEUTETRABENAZINE; CARDIOITE; BRIMONIDINE
Sub_121	[C]CS	3	2	196	152	44	1	FURSULTIAMINE; BENFOTIAMINE; SULBUTIAMINE
Sub_122	[C]C[CH]	3	2	843	586	257	1	DEUTETRABENAZINE; MEQUITAZINE; CIBENZOLINE
Sub_123	[C]C[C]	3	2	1269	898	371	1	DEUTETRABENAZINE; CARDIOITE; MEQUITAZINE
Sub_124	[C]Cl	2	1	32	28	4	1	ESTRAMUSTINE; ORNIDAZOLE; CLOMETHIAZOLE
Sub_125	[C]F	2	1	84	47	37	1	TERIFLUNOMIDE; ATOGEPANT; UBROGEPANT
Sub_126	[C]N	2	1	1193	859	334	1	DEUTETRABENAZINE; CARDIOITE; BRIMONIDINE
Sub_127	[C]N(C)C	4	2	605	433	172	1	DEUTETRABENAZINE; MEQUITAZINE; PIRIBEDIL
Sub_128	[C]N(C)N	4	2	14	14	0	1	CLOPAMIDE; RIMONABANT; GLICLAZIDE
Sub_129	[C]N([CH])C	4	2	294	214	80	1	DEUTETRABENAZINE; SELEGILINE; CINNARIZINE
Sub_130	[C]N=C	3	2	78	65	13	1	BRIMONIDINE; CIBENZOLINE; ANTAZOLINE
Sub_131	[C]O	2	1	1197	866	331	1	DEUTETRABENAZINE; CARDIOITE; PIRIBEDIL
Sub_132	[C]OO	3	2	4	3	1	1	ARTESUNATE; PERACETIC ACID; ARTEMETHER
Sub_133	[C]O[CH]	3	2	263	200	63	1	HYDROXOCOBALAMIN; CYANOCOBALAMIN; MECOBALAMIN
Sub_134	[C]O[C]	3	2	476	350	126	1	CARDIOITE; PACRITINIB; RILMENIDINE
Sub_135	[C]SC	3	2	133	112	21	1	BENFOTIAMINE; CEFPROZIL; FAROPENEM
Sub_137	[N+]=O	2	1	42	38	4	0	DELAMANID; NITREFAZOLE; ORNIDAZOLE
Sub_139	[N+][O-]	2	1	42	38	4	0	DELAMANID; NITREFAZOLE; ORNIDAZOLE
Sub_142	BC(C)NC(C)=O	7	3	2	1	1	0	BORTEZOMIB; IXAZOMIB
Sub_144	C#CC	3	2	19	7	12	0	GESTODENE; ETHINYLESTRADIOL; NORELGESTROMIN
Sub_146	C#CCC(C)C	6	3	11	3	8	0	GESTODENE; ETHINYLESTRADIOL; NORELGESTROMIN
Sub_147	C#CCN(C)C	6	3	3	0	3	0	SELEGILINE; ACALABRUTINIB; OXYBUTYNIN
Sub_148	C#CCOC	5	2	3	1	2	0	NORGESTIMATE; OXYBUTYNIN; EFAVIRENZ
Sub_149	C1CCC1	4	2	5	4	1	0	SIBUTRAMINE; APALUTAMIDE; PINAVERIUM
Sub_150	C=C(C)C	4	2	193	143	50	0	GESTODENE; NORELGESTROMIN; ETONOGESTREL
Sub_151	C=C(C)C(=CC)CC	8	3	13	9	4	0	CALCIPOTRIOL; TACALCITOL; ELDECALCITOL
Sub_153	C=C(C)C(=NC)C(C)C	9	4	4	3	1	0	HYDROXOCOBALAMIN; CYANOCOBALAMIN; MECOBALAMIN
Sub_154	C=C(C)C(CC)CC	8	3	63	41	22	0	GESTODENE; NORELGESTROMIN; ETONOGESTREL
Sub_155	C=C(C)C=C(C)C	7	3	4	2	2	0	MIFEPRISTONE; ULIPRISTAL; FIDAXOMICIN
Sub_157	C=C(C)CC(C)C	7	3	84	51	33	0	GESTODENE; NORELGESTROMIN; ETONOGESTREL
Sub_158	C=C(C)CC(C)N	7	3	11	11	0	0	DOXYCYCLINE; OSELTAMIVIR; TROPATEPINE
Sub_159	C=C(C)CC(C)O	7	3	39	28	11	0	MUPIROCIN; RUSCOGENIN; PRASTERONE
Sub_160	C=C(C)CCC	6	3	131	87	44	0	GESTODENE; NORELGESTROMIN; ETONOGESTREL
Sub_161	C=C(C)CCN	6	3	20	18	2	0	DOXYCYCLINE; RUPATADINE; CEFRADINE
Sub_162	C=C(C)CN(C)C	7	3	9	7	2	0	ALCURONIUM; VENETOCLAX; CEFIDEROCOL
Sub_163	C=C(C)C[N+](C)(C)C	8	3	3	3	0	0	ALCURONIUM; CEFIDEROCOL; CEFEPIME
Sub_164	C=C(C)Cl	4	2	3	3	0	0	CYPROTERONE; CHLORMADINONE; CEFACLOR
Sub_166	C=C(C)N	4	2	77	76	1	0	HYDROXOCOBALAMIN; CYANOCOBALAMIN; MECOBALAMIN
Sub_167	C=C(C)N1C(=O)[CH]C1C	9	4	6	6	0	1	MEROPENEM; ERTAPENEM; DORIPENEM
Sub_168	C=C(C)N1C(=O)[CH]C1S	9	4	37	37	0	1	CEFPROZIL; FAROPENEM; CEFDINIR
Sub_170	C=C(C)N1C(=O)[C]C1S	9	4	39	39	0	1	CEFPROZIL; FAROPENEM; CEFDINIR
Sub_171	C=C(C)N=C(C)C	7	3	5	4	1	0	HYDROXOCOBALAMIN; CYANOCOBALAMIN; MECOBALAMIN
Sub_173	C=C(C)NC(=C)C	7	3	15	15	0	0	EFONIDIPINE; NITRENDIPINE; FELODIPINE
Sub_175	C=C(C)NC(C)C	7	3	11	10	1	0	HYDROXOCOBALAMIN; CYANOCOBALAMIN; MECOBALAMIN
Sub_176	C=C(C)O	4	2	23	18	5	0	TERIFLUNOMIDE; DOXYCYCLINE; KETAZOLAM
Sub_177	C=C(C)SC(C)C	7	3	5	5	0	0	MEROPENEM; ERTAPENEM; DORIPENEM
Sub_179	C=C(C)SCC	6	3	7	7	0	0	FAROPENEM; MEROPENEM; ERTAPENEM
Sub_180	C=C(C)SSC	6	3	2	2	0	0	FURSULTIAMINE; SULBUTIAMINE
Sub_181	C=C(N)C(CC)C(C)(C)C	10	4	2	1	1	0	CYANOCOBALAMIN; MECOBALAMIN
Sub_182	C=C(N)C(CC)C(C)C	9	4	5	4	1	0	HYDROXOCOBALAMIN; CYANOCOBALAMIN; MECOBALAMIN
Sub_184	C=C(N)N	4	2	3	2	1	0	AZELNIDIPINE; RANITIDINE; NIZATIDINE
Sub_185	C=C(N)NCC	6	3	3	2	1	0	AZELNIDIPINE; RANITIDINE; NIZATIDINE
Sub_188	C=C(O)O	4	2	2	2	0	0	CHLOROPHYLLIN; PEPTONE
Sub_191	C=C(S)SCC	6	3	2	2	0	0	LULICONAZOLE; LANOCONAZOLE
Sub_193	C=CC	3	2	330	238	92	0	PACRITINIB; GESTODENE; NORELGESTROMIN
Sub_195	C=CC(=C(C)C)C(C)(C)C	10	4	7	2	5	0	TRETINOIN; ZEAXANTHIN; BETACAROTENE
Sub_196	C=CC(=NC)C(C)C	8	3	5	4	1	0	HYDROXOCOBALAMIN; CYANOCOBALAMIN; MECOBALAMIN
Sub_199	C=CC(C(C)C)C(C)O	9	4	12	6	6	0	RUSCOGENIN; INGENOL; ILOPROST
Sub_200	C=CC(CC)C(C)C	8	3	90	54	36	0	GESTODENE; NORELGESTROMIN; ETONOGESTREL
Sub_201	C=CC(CC)CC	7	3	101	62	39	0	GESTODENE; NORELGESTROMIN; ETONOGESTREL
Sub_202	C=CC(CN)C(N)=O	8	3	2	2	0	0	CYCLOBARBITAL; ERGOTAMINE
Sub_203	C=CCC(=C)C	6	3	32	23	9	0	CHLOROPHYLLIN; ALCURONIUM; CEFRADINE
Sub_204	C=CCC(C)O	6	3	68	49	19	0	MUPIROCIN; AMPHOTERICIN B; NYSTATIN
Sub_205	C=CCC(N)=O	6	3	4	3	1	0	CEFRADINE; TESAMORELIN; CYCLOBARBITAL
Sub_206	C=CCC=C	5	2	36	25	11	0	CHLOROPHYLLIN; ALCURONIUM; CEFRADINE
Sub_207	C=CCCC	5	2	204	140	64	0	GESTODENE; NORELGESTROMIN; ETONOGESTREL
Sub_208	C=CCCN	5	2	60	47	13	0	MEROPENEM; ERTAPENEM; DORIPENEM
Sub_209	C=CCOC	5	2	65	52	13	0	PACRITINIB; MUPIROCIN; AMPHOTERICIN B
Sub_210	C=CN	3	2	82	80	2	0	HYDROXOCOBALAMIN; CYANOCOBALAMIN; MECOBALAMIN
Sub_211	C=CN(CC)CC	7	3	9	9	0	0	MEROPENEM; ERTAPENEM; DORIPENEM
Sub_212	C=COC(C)(C)O	7	3	4	4	0	0	PEPTONE; RIFABUTIN; RIFAMPICIN
Sub_213	C=NC	3	2	78	65	13	0	BRIMONIDINE; CIBENZOLINE; ANTAZOLINE
Sub_214	C=NC(=C(C)C)C(C)(C)C	10	4	2	2	0	0	HYDROXOCOBALAMIN; FACTOR II (PROTHROMBIN)
Sub_215	C=NC(=C(C)C)C(C)C	9	4	5	4	1	0	HYDROXOCOBALAMIN; CYANOCOBALAMIN; MECOBALAMIN
Sub_217	C=NC(=CC)C(C)(C)C	9	4	2	2	0	0	HYDROXOCOBALAMIN; FACTOR II (PROTHROMBIN)
Sub_219	C=NC(CC)(CC)C(N)=O	10	4	2	1	1	0	IRBESARTAN; SPARSENTAN
Sub_220	C=NC(CO)C(N)=O	8	3	3	3	0	0	ETHYL LOFLAZEPATE; TERIZIDONE; CLORAZEPIC ACID
Sub_224	C=NCC(C)C	6	3	8	7	1	0	HYDROXOCOBALAMIN; CYANOCOBALAMIN; MECOBALAMIN
Sub_225	C=NCC(N)=O	6	3	23	22	1	0	PIVMECILLINAM; CLOTIAZEPAM; IRBESARTAN
Sub_227	C=NCCC	5	2	28	20	8	0	HYDROXOCOBALAMIN; CYANOCOBALAMIN; MECOBALAMIN
Sub_228	C=NCCN	5	2	38	33	5	0	BRIMONIDINE; CIBENZOLINE; ANTAZOLINE
Sub_229	C=NCCO	5	2	8	7	1	0	RILMENIDINE; VARLITINIB; TUCATINIB
Sub_230	C=NCCS	5	2	2	2	0	0	IMIPENEM; PIVMECILLINAM
Sub_232	C=NN(CC)C(N)=O	8	3	2	2	0	0	FILANESIB; NITROFURANTOIN
Sub_233	C=NN(CC)CC	7	3	2	2	0	0	NIFURTIMOX; RIFAMPICIN
Sub_234	C=NN=C(C)C	6	3	2	2	0	0	MITOGUAZONE; TOFISOPAM
Sub_235	C=NN=CC	5	2	2	2	0	0	MITOGUAZONE; TOFISOPAM
Sub_237	C=NO	3	2	27	24	3	0	NORELGESTROMIN; NORGESTIMATE; AZTREONAM
Sub_238	C=NOC(C)(C)C	7	3	4	4	0	0	AZTREONAM; CEFTAZIDIME; CEFIDEROCOL
Sub_241	CC#CCN	5	2	2	0	2	0	ACALABRUTINIB; OXYBUTYNIN
Sub_242	CC#CCO	5	2	3	1	2	0	MIFEPRISTONE; OXYBUTYNIN; EFAVIRENZ
Sub_243	CC#N	3	2	23	14	9	0	TERIFLUNOMIDE; TOFACITINIB; DELGOCITINIB
Sub_244	CC(=N)C=C(C)N	7	3	5	4	1	0	HYDROXOCOBALAMIN; CYANOCOBALAMIN; MECOBALAMIN
Sub_246	CC(=N)N	4	2	10	7	3	0	CIBENZOLINE; ANTAZOLINE; OXYMETAZOLINE
Sub_247	CC(=O)C=C(C)C	7	3	34	15	19	0	GESTODENE; ETONOGESTREL; NORETHISTERONE
Sub_249	CC(=O)CC(C)N	7	3	3	3	0	0	PRISTINAMYCIN; TELITHROMYCIN; VIRGINIAMYCIN
Sub_250	CC(=O)CCN	6	3	13	11	2	0	DEUTETRABENAZINE; DOXYCYCLINE; PRISTINAMYCIN
Sub_255	CC(=O)NC(=O)S	7	3	2	0	2	0	PIOGLITAZONE; ROSIGLITAZONE
Sub_256	CC(=O)NC(C)(C)C	8	3	19	10	9	0	TROFINETIDE; DELGOCITINIB; FALDAPREVIR
Sub_257	CC(=O)NC(C)=O	7	3	12	5	7	0	SOBUZOXANE; SACITUZUMAB GOVITECAN; ETHOSUXIMIDE
Sub_258	CC(=O)NC(N)=S	7	3	4	3	1	0	THIAMYLAL; THIOPENTAL; ENZALUTAMIDE
Sub_259	CC(=O)NCN	6	3	26	24	2	0	THIAMYLAL; BUTALBITAL; APRONAL
Sub_260	CC(=O)NN(C)C	7	3	3	3	0	0	CILAZAPRIL; ELESCLOMOL; ATAZANAVIR
Sub_261	CC(=O)O	4	2	462	353	109	0	NORGESTIMATE; PRALATREXATE; SULBUTIAMINE
Sub_263	CC(=O)OC(C)O	7	3	6	5	1	0	MADECASSOSIDE; ARTESUNATE; PEPTONE
Sub_264	CC(=O)OCO	6	3	8	7	1	0	MADECASSOSIDE; ARTESUNATE; SULTAMICILLIN
Sub_265	CC(=O)S	4	2	5	4	1	0	SPIRONOLACTONE; ALACEPRIL; RACECADOTRIL
Sub_267	CC(C)(C)C	5	2	145	84	61	0	GESTODENE; ETHINYLESTRADIOL; NORELGESTROMIN
Sub_268	CC(C)(C)CC(C)(C)C	9	4	7	6	1	0	MADECASSOSIDE; RETAPAMULIN; ENOXOLONE
Sub_270	CC(C)(C)CC[N+]	7	3	3	2	1	0	ROCURONIUM; PANCURONIUM; UMECLIDINIUM
Sub_272	CC(C)(C)N	5	2	64	37	27	0	HYDROXOCOBALAMIN; CYANOCOBALAMIN; MECOBALAMIN
Sub_274	CC(C)(C)O	5	2	122	83	39	0	CARDIOITE; GESTODENE; ETHINYLESTRADIOL
Sub_275	CC(C)(C)S	5	2	26	23	3	0	TAZOBACTAM; DICLOXACILLIN; FLUCLOXACILLIN
Sub_277	CC(C)(F)F	5	2	5	3	2	0	FULVESTRANT; MARAVIROC; ALBUMIN HUMAN
Sub_280	CC(C)(N)CCN	7	3	8	8	0	0	DELGOCITINIB; PILSICAINIDE; DIFELIKEFALIN
Sub_281	CC(C)(N)O	5	2	12	10	2	0	DIHYDROERGOCRISTINE; DIHYDROERGOCRYPTINE; DIHYDROERGOTAMINE
Sub_282	CC(C)(O)CCN	7	3	16	13	3	0	DOXYCYCLINE; CARFILZOMIB; CLOBUTINOL
Sub_283	CC(C)(O)O	5	2	18	14	4	0	AMPHOTERICIN B; NYSTATIN; RUSCOGENIN
Sub_285	CC(C)=CC(C)C	7	3	37	23	14	0	HYDROXOCOBALAMIN; CYANOCOBALAMIN; MECOBALAMIN
Sub_286	CC(C)=N	4	2	12	9	3	0	NORELGESTROMIN; NORGESTIMATE; HYDROXOCOBALAMIN
Sub_287	CC(C)=NC(C)(C)C	8	3	2	2	0	0	HYDROXOCOBALAMIN; FACTOR II (PROTHROMBIN)
Sub_288	CC(C)=O	4	2	94	54	40	0	DEUTETRABENAZINE; GESTODENE; ETONOGESTREL
Sub_289	CC(C)Br	4	2	3	3	0	0	BROMISOVAL; CARBROMAL; BRONOPOL
Sub_290	CC(C)C	4	2	568	378	190	0	DEUTETRABENAZINE; CARDIOITE; MEQUITAZINE
Sub_292	CC(C)C(CN)C(C)O	9	4	3	3	0	0	DOXYCYCLINE; OXYTETRACYCLINE; RAUBASINE
Sub_293	CC(C)C(CN)CN	8	3	4	4	0	0	MEQUITAZINE; THIAMYLAL; PENTOBARBITAL
Sub_294	CC(C)C(CN)N(C)C	9	4	7	4	3	0	VOCLOSPORIN; LOPINAVIR; NIRMATRELVIR
Sub_297	CC(C)CC(C)(C)N	8	3	8	4	4	0	HYDROXOCOBALAMIN; CYANOCOBALAMIN; MECOBALAMIN
Sub_298	CC(C)CC(C)(C)O	8	3	50	27	23	0	GESTODENE; ETHINYLESTRADIOL; NORELGESTROMIN
Sub_299	CC(C)CC(C)(O)O	8	3	2	2	0	0	RUSCOGENIN; PEPTONE
Sub_300	CC(C)CC(C)O	7	3	134	84	50	0	GESTODENE; ETHINYLESTRADIOL; NORELGESTROMIN
Sub_302	CC(C)CCN	6	3	192	121	71	0	MEQUITAZINE; HYDROXOCOBALAMIN; CYANOCOBALAMIN
Sub_303	CC(C)CCO	6	3	192	132	60	0	GESTODENE; ETHINYLESTRADIOL; NORELGESTROMIN
Sub_304	CC(C)CC[N+]	6	3	6	3	3	0	CLIDINIUM; ALCURONIUM; ROCURONIUM
Sub_305	CC(C)CN(C)N	7	3	2	2	0	0	GLICLAZIDE; TRIPAMIDE
Sub_306	CC(C)F	4	2	12	6	6	0	FULVESTRANT; FLUDROCORTISONE; MARAVIROC
Sub_307	CC(C)N	4	2	544	386	158	0	RILMENIDINE; PRALATREXATE; SELEGILINE
Sub_309	CC(C)N1C(=O)[CH]C1S	9	4	18	18	0	1	DICLOXACILLIN; FLUCLOXACILLIN; OXACILLIN
Sub_310	CC(C)N1C(=O)[C]C1S	9	4	21	21	0	1	TAZOBACTAM; DICLOXACILLIN; FLUCLOXACILLIN
Sub_311	CC(C)N=C(N)O	7	3	2	1	1	0	VARLITINIB; TUCATINIB
Sub_313	CC(C)NCS	6	3	23	23	0	0	TAZOBACTAM; DICLOXACILLIN; FLUCLOXACILLIN
Sub_314	CC(C)NP(=O)(O)O	8	3	2	0	2	0	SOFOSBUVIR; REMDESIVIR
Sub_316	CC(C)O	4	2	520	361	159	0	CARDIOITE; GESTODENE; ETHINYLESTRADIOL
Sub_317	CC(C)OC(C)(C)O	8	3	11	7	4	0	AMPHOTERICIN B; NYSTATIN; RUSCOGENIN
Sub_318	CC(C)OC(C)C	7	3	16	10	6	0	AMPHOTERICIN B; NYSTATIN; RUSCOGENIN
Sub_319	CC(C)OC(C)N	7	3	9	7	2	0	DIHYDROERGOCRISTINE; DIHYDROERGOCRYPTINE; VOLIXIBAT
Sub_320	CC(C)OC(C)O	7	3	88	75	13	0	AMPHOTERICIN B; NYSTATIN; RUSCOGENIN
Sub_321	CC(C)OCP	6	3	2	2	0	0	TENOFOVIR DISOPROXIL; CIDOFOVIR
Sub_322	CC(C)S	4	2	47	34	13	0	MEROPENEM; ERTAPENEM; DORIPENEM
Sub_323	CC(C)SC(N)=O	7	3	2	0	2	0	PIOGLITAZONE; ROSIGLITAZONE
Sub_324	CC(C)[N+]	4	2	11	10	1	0	TIOTROPIUM; ALCURONIUM; ROCURONIUM
Sub_325	CC(Cl)(Cl)Cl	5	2	3	3	0	0	CHLOROBUTANOL; TRICLOFOS; CHLORAL HYDRATE
Sub_327	CC(Cl)Cl	4	2	6	6	0	0	CHLOROBUTANOL; CIPROFIBRATE; TRICHLORMETHIAZIDE
Sub_328	CC(F)(F)F	5	2	16	8	8	0	ATOGEPANT; UBROGEPANT; FULVESTRANT
Sub_331	CC(N)=C(CO)CS	8	3	9	9	0	0	CEFALOTIN; CEPHALOSPORIN C; CEFATHIAMIDINE
Sub_332	CC(N)=C(CS)CS	8	3	11	11	0	0	CEFAZEDONE; CEFAZOLIN; CEFOPERAZONE
Sub_333	CC(N)=C(C[N+])CS	8	3	2	2	0	0	CEFIDEROCOL; CEFEPIME
Sub_334	CC(N)=CCS	6	3	39	39	0	0	CEFPROZIL; CEFDINIR; CEFIXIME
Sub_336	CC(N)=NC(C)(C)C	8	3	2	1	1	0	IRBESARTAN; SPARSENTAN
Sub_337	CC(N)=O	4	2	460	335	125	0	HYDROXOCOBALAMIN; CYANOCOBALAMIN; MECOBALAMIN
Sub_338	CC(N)=S	4	2	2	2	0	0	FIMASARTAN; QUAZEPAM
Sub_340	CC(N)C(OS)C(C)O	9	4	2	2	0	0	ENOXAPARIN; FONDAPARINUX
Sub_342	CC(N)CC(C)N	7	3	19	19	0	0	ALCURONIUM; TENELIGLIPTIN; TYROTHRICIN
Sub_343	CC(N)CC(C)O	7	3	91	70	21	0	AMPHOTERICIN B; NYSTATIN; MEROPENEM
Sub_344	CC(N)CC(C)S	7	3	6	5	1	0	MEROPENEM; ERTAPENEM; DORIPENEM
Sub_345	CC(N)CCO	6	3	120	80	40	0	AMPHOTERICIN B; NYSTATIN; MEROPENEM
Sub_346	CC(N)CCS	6	3	24	16	8	0	MEROPENEM; ERTAPENEM; DORIPENEM
Sub_348	CC(N)CNS	6	3	7	4	3	0	DORIPENEM; AZTREONAM; ASUNAPREVIR
Sub_349	CC(N)CON	6	3	2	2	0	0	CYCLOSERINE; TERIZIDONE
Sub_350	CC(N)CS(C)(=O)=O	8	3	4	4	0	0	TAZOBACTAM; SULBACTAM; SULTAMICILLIN
Sub_351	CC(N)CSS	6	3	23	10	13	0	LINACLOTIDE; OCTREOTIDE; LUTETIUM (177LU) DOTATATE
Sub_352	CC(N)N	4	2	12	12	0	0	ALTIZIDE; METOLAZONE; CASPOFUNGIN
Sub_354	CC(N)O	4	2	24	19	5	0	CABOTEGRAVIR; DIHYDROERGOCRISTINE; DIHYDROERGOCRYPTINE
Sub_357	CC(O)(P)P	5	2	6	4	2	0	IBANDRONIC ACID; PAMIDRONIC ACID; ALENDRONIC ACID
Sub_358	CC(O)=CC(N)=O	7	3	11	10	1	0	TERIFLUNOMIDE; DOXYCYCLINE; KETAZOLAM
Sub_359	CC(O)C(C(N)=O)N(C)C	10	4	4	3	1	0	VOCLOSPORIN; CASPOFUNGIN; MICAFUNGIN
Sub_360	CC(O)C(NS)C(O)O	9	4	2	2	0	0	ENOXAPARIN; FONDAPARINUX
Sub_361	CC(O)C(OP)C(C)O	9	4	8	5	3	0	HYDROXOCOBALAMIN; CYANOCOBALAMIN; MECOBALAMIN
Sub_362	CC(O)C(OS)C(O)O	9	4	2	2	0	0	ENOXAPARIN; FONDAPARINUX
Sub_363	CC(O)CC(C)(C)C	8	3	23	11	12	0	RUSCOGENIN; ESTRIOL; FLUDROCORTISONE
Sub_364	CC(O)CC(C)(O)O	8	3	7	5	2	0	AMPHOTERICIN B; NYSTATIN; IVERMECTIN
Sub_365	CC(O)CC(C)O	7	3	161	122	39	0	HYDROXOCOBALAMIN; CYANOCOBALAMIN; MECOBALAMIN
Sub_366	CC(O)CC(N)=O	7	3	54	25	29	0	LINACLOTIDE; OCTREOTIDE; FAROPENEM
Sub_367	CC(O)CC(N)O	7	3	5	2	3	0	VOLIXIBAT; MIRVETUXIMAB SORAVTANSINE; TRASTUZUMAB EMTANSINE
Sub_368	CC(O)CCO	6	3	207	151	56	0	HYDROXOCOBALAMIN; CYANOCOBALAMIN; MECOBALAMIN
Sub_369	CC(O)CC[N+]	6	3	7	5	2	0	TIOTROPIUM; GLYCOPYRRONIUM; IPRATROPIUM
Sub_370	CC(O)COP	6	3	19	14	5	0	HYDROXOCOBALAMIN; CYANOCOBALAMIN; MECOBALAMIN
Sub_371	CC(O)COS	6	3	5	5	0	0	DERMATAN SULFATE; ENOXAPARIN; VOLIXIBAT
Sub_372	CC(O)CO[N+]	6	3	3	3	0	0	ISOSORBIDE MONONITRATE; ISOSORBIDE DINITRATE; GLYCERYL TRINITRATE
Sub_374	CC(O)NC(N)=O	7	3	2	1	1	0	VOLIXIBAT; CEDAZURIDINE
Sub_375	CC(O)O	4	2	100	86	14	0	AMPHOTERICIN B; NYSTATIN; RUSCOGENIN
Sub_380	CC(S)CC(N)=O	7	3	2	0	2	0	SACITUZUMAB GOVITECAN; TRASTUZUMAB EMTANSINE
Sub_381	CC(S)CCN	6	3	9	6	3	0	MEROPENEM; ERTAPENEM; DORIPENEM
Sub_382	CC(S)CCS	6	3	2	0	2	0	MIRVETUXIMAB SORAVTANSINE; THIOCTIC ACID
Sub_383	CC(S)CN(C)C	7	3	25	23	2	0	TAZOBACTAM; ZOFENOPRIL; DICLOXACILLIN
Sub_384	CC([N+])CC(C)O	7	3	6	5	1	0	TIOTROPIUM; IPRATROPIUM; OCTATROPINE
Sub_385	CC1(C)CC1	5	2	7	2	5	0	CILASTATIN; INGENOL; NIRMATRELVIR
Sub_386	CC1(C)CO1	5	2	4	1	3	0	CARFILZOMIB; MIRVETUXIMAB SORAVTANSINE; TRASTUZUMAB EMTANSINE
Sub_387	CC1(N)CC1	5	2	7	3	4	0	FALDAPREVIR; ASUNAPREVIR; RISDIPLAM
Sub_388	CC1(S)CC1	5	2	2	0	2	0	GLECAPREVIR; VOXILAPREVIR
Sub_390	CC1CC1	4	2	36	17	19	0	CIBENZOLINE; RILMENIDINE; DROSPIRENONE
Sub_391	CC1CC1(C)N	6	3	6	3	3	0	FALDAPREVIR; ASUNAPREVIR; PARITAPREVIR
Sub_393	CC1CN(C)C1	6	3	10	9	1	0	FAROPENEM; MEROPENEM; ERTAPENEM
Sub_394	CC1CO1	4	2	9	5	4	0	MUPIROCIN; FOSFOMYCIN; TIOTROPIUM
Sub_396	CC1[C]CO1	5	2	4	2	2	1	DOCETAXEL; PACLITAXEL; ORLISTAT
Sub_397	CC1[C]N(C)C1	6	3	10	9	1	1	FAROPENEM; MEROPENEM; ERTAPENEM
Sub_399	CC=C(CC)C(C)(C)C	9	4	28	11	17	0	RUSCOGENIN; TESTOSTERONE; PRASTERONE
Sub_401	CC=C(CC)C(N)=O	8	3	11	11	0	0	DOXYCYCLINE; NALDEMEDINE; GLIMEPIRIDE
Sub_402	CC=C(CO)C(=O)O	8	3	2	2	0	0	PEPTONE; FIDAXOMICIN
Sub_406	CC=CC(C)O	6	3	52	38	14	0	GESTODENE; AMPHOTERICIN B; NYSTATIN
Sub_407	CC=CCN	5	2	43	38	5	0	TERIFLUNOMIDE; CROTAMITON; DUTASTERIDE
Sub_408	CC=CCO	5	2	140	118	22	0	PACRITINIB; GESTODENE; MUPIROCIN
Sub_409	CC=O	3	2	831	595	236	0	DEUTETRABENAZINE; GESTODENE; ETONOGESTREL
Sub_410	CCC	3	2	1269	898	371	0	DEUTETRABENAZINE; CARDIOITE; MEQUITAZINE
Sub_411	CCC(=NC)N(C)C	8	3	2	1	1	0	IRBESARTAN; SPARSENTAN
Sub_413	CCC(C(C)=N)C(C)(C)C	10	4	2	2	0	0	HYDROXOCOBALAMIN; FACTOR II (PROTHROMBIN)
Sub_414	CCC(C(C)=O)=C(C)C	9	4	2	1	1	0	UBIDECARENONE; IDEBENONE
Sub_415	CCC(C(C)C)C(C)N	9	4	29	19	10	0	HYDROXOCOBALAMIN; CYANOCOBALAMIN; MECOBALAMIN
Sub_416	CCC(C(C)N)C(C)(C)C	10	4	4	3	1	0	HYDROXOCOBALAMIN; CYANOCOBALAMIN; MECOBALAMIN
Sub_418	CCC(C(C)O)[N+](C)(C)C	10	4	5	4	1	0	TIOTROPIUM; ROCURONIUM; PANCURONIUM
Sub_419	CCC(C(N)=O)C(N)=O	9	4	11	9	2	0	THIAMYLAL; BUTALBITAL; KEBUZONE
Sub_420	CCC(CC)(C(=O)O)C(C)C	11	4	2	1	1	0	MADECASSOSIDE; DICYCLOVERINE
Sub_421	CCC(CC)(CC)CC	9	4	9	3	6	0	GESTODENE; NORELGESTROMIN; ETONOGESTREL
Sub_423	CCC(CC)(CC)NC	9	4	2	2	0	0	PILSICAINIDE; VILDAGLIPTIN
Sub_424	CCC(CC)(CC)OC	9	4	8	4	4	0	DROSPIRENONE; CANRENONE; SPIRONOLACTONE
Sub_426	CCC(CC)(CN)OC	9	4	2	1	1	0	PRALSETINIB; FENSPIRIDE
Sub_427	CCC(CC)(OC)OC	9	4	3	3	0	0	RUSCOGENIN; PEPTONE; IVERMECTIN
Sub_428	CCC(CC)C(C)(C)C	9	4	84	48	36	0	ETHINYLESTRADIOL; NORELGESTROMIN; ETONOGESTREL
Sub_429	CCC(CC)C(C)C	8	3	147	92	55	0	MEQUITAZINE; GESTODENE; ETHINYLESTRADIOL
Sub_430	CCC(CC)C(C)N	8	3	39	27	12	0	HYDROXOCOBALAMIN; CYANOCOBALAMIN; MECOBALAMIN
Sub_431	CCC(CC)C(C)O	8	3	109	63	46	0	GESTODENE; ETHINYLESTRADIOL; NORELGESTROMIN
Sub_432	CCC(CC)CC	7	3	189	112	77	0	MEQUITAZINE; GESTODENE; ETHINYLESTRADIOL
Sub_433	CCC(CC)N(C)C	8	3	62	48	14	0	MEROPENEM; ERTAPENEM; DORIPENEM
Sub_434	CCC(CC)NC	7	3	114	83	31	0	RILMENIDINE; HYDROXOCOBALAMIN; CYANOCOBALAMIN
Sub_435	CCC(CC)OC	7	3	120	94	26	0	NORGESTIMATE; MUPIROCIN; AMPHOTERICIN B
Sub_437	CCC(CN)C(C)=O	8	3	2	0	2	0	DEUTETRABENAZINE; TETRABENAZINE
Sub_438	CCC(CN)C(C)N	8	3	5	5	0	0	ALCURONIUM; VINORELBINE; PERAMIVIR
Sub_439	CCC(CN)C(C)O	8	3	20	18	2	0	MEROPENEM; ERTAPENEM; DORIPENEM
Sub_440	CCC(CN)C(N)=O	8	3	16	13	3	0	THIAMYLAL; BUTALBITAL; AVACOPAN
Sub_441	CCC(CN)N(C)C	8	3	76	49	27	0	TROFINETIDE; LINACLOTIDE; DELGOCITINIB
Sub_443	CCC(CN)NC	7	3	137	83	54	0	HYDROXOCOBALAMIN; CYANOCOBALAMIN; MECOBALAMIN
Sub_444	CCC(CN)OC	7	3	42	34	8	0	GLYCOPYRRONIUM; MEPENZOLATE; CLIDINIUM
Sub_445	CCC(CN)SC	7	3	7	4	3	0	MEROPENEM; ERTAPENEM; DORIPENEM
Sub_446	CCC(CO)CO	7	3	40	28	12	0	MUPIROCIN; AMPHOTERICIN B; NYSTATIN
Sub_447	CCC(CO)N(C)C	8	3	60	54	6	0	TAZOBACTAM; CAPTOPRIL; ZOFENOPRIL
Sub_448	CCC(CO)OC	7	3	135	103	32	0	HYDROXOCOBALAMIN; CYANOCOBALAMIN; MECOBALAMIN
Sub_449	CCC(CS)(C(C)=O)C(C)(C)C	12	4	2	2	0	0	SODIUM CAMSYLATE; CAMPHORSULFONIC ACID
Sub_450	CCC(CS)OC	7	3	3	3	0	0	FURSULTIAMINE; FAROPENEM; SUGAMMADEX
Sub_451	CCC(C[N+])OC	7	3	7	3	4	0	GLYCOPYRRONIUM; MEPENZOLATE; CLIDINIUM
Sub_452	CCC(N(C)C)C(N)(O)O	10	4	5	5	0	0	DIHYDROERGOCRISTINE; DIHYDROERGOCRYPTINE; DIHYDROERGOTAMINE
Sub_454	CCC(NC)C(C)(C)O	9	4	8	8	0	0	TELITHROMYCIN; VINORELBINE; ETIMICIN
Sub_455	CCC(NC)C(C)=O	8	3	13	11	2	0	DOXYCYCLINE; TYROTHRICIN; CARFILZOMIB
Sub_456	CCC(NC)C(C)N	8	3	10	8	2	0	HYDROXOCOBALAMIN; CYANOCOBALAMIN; MECOBALAMIN
Sub_458	CCC(OC)(OC)C(C)C	10	4	2	2	0	0	RUSCOGENIN; PEPTONE
Sub_459	CCC(OC)C(C)C	8	3	48	34	14	0	NORGESTIMATE; AMPHOTERICIN B; NYSTATIN
Sub_460	CCC(OC)C(C)N	8	3	25	24	1	0	ROCURONIUM; DERMATAN SULFATE; ZANAMIVIR
Sub_461	CCC(OC)C(N)=O	8	3	7	5	2	0	DIHYDROERGOCRISTINE; FUSAFUNGINE; DIHYDROERGOCRYPTINE
Sub_462	CCC(OP)C(C)O	8	3	9	6	3	0	HYDROXOCOBALAMIN; CYANOCOBALAMIN; MECOBALAMIN
Sub_463	CCC(SC)=C(C)N	8	3	8	8	0	0	BENFOTIAMINE; FAROPENEM; MEROPENEM
Sub_464	CCC(SC)C(N)=O	8	3	2	0	2	0	SACITUZUMAB GOVITECAN; TRASTUZUMAB EMTANSINE
Sub_465	CCC(SS)=C(C)N	8	3	2	2	0	0	FURSULTIAMINE; SULBUTIAMINE
Sub_468	CCC=C(C)N	6	3	33	32	1	0	HYDROXOCOBALAMIN; CYANOCOBALAMIN; MECOBALAMIN
Sub_469	CCC=C(C)O	6	3	20	16	4	0	DOXYCYCLINE; ZANAMIVIR; NALDEMEDINE
Sub_470	CCCC(=N)N	6	3	4	2	2	0	CIBENZOLINE; IRBESARTAN; SPARSENTAN
Sub_471	CCCC(C)(C)N	7	3	15	8	7	0	HYDROXOCOBALAMIN; CYANOCOBALAMIN; MECOBALAMIN
Sub_473	CCCC(C)(F)F	7	3	4	2	2	0	FULVESTRANT; MARAVIROC; GEMCITABINE
Sub_474	CCCC(C)(O)O	7	3	14	10	4	0	AMPHOTERICIN B; NYSTATIN; RUSCOGENIN
Sub_475	CCCC(C)O	6	3	337	230	107	0	GESTODENE; ETHINYLESTRADIOL; NORELGESTROMIN
Sub_476	CCCC(C)S	6	3	9	6	3	0	MEROPENEM; ERTAPENEM; DORIPENEM
Sub_477	CCCC(C)[N+]	6	3	10	9	1	0	TIOTROPIUM; ALCURONIUM; ROCURONIUM
Sub_479	CCCCP	5	2	3	3	0	0	EFONIDIPINE; FOSINOPRIL; ALENDRONIC ACID
Sub_480	CCCN(C)N	6	3	7	7	0	0	CLOPAMIDE; RIMONABANT; GLICLAZIDE
Sub_481	CCCN(C)O	6	3	2	2	0	0	DEFEROXAMINE; AVIBACTAM
Sub_482	CCCOP	5	2	23	18	5	0	HYDROXOCOBALAMIN; CYANOCOBALAMIN; MECOBALAMIN
Sub_483	CCCOS	5	2	7	7	0	0	DERMATAN SULFATE; ENOXAPARIN; VOLIXIBAT
Sub_484	CCCO[N+]	5	2	4	3	1	0	ISOSORBIDE MONONITRATE; ISOSORBIDE DINITRATE; GLYCERYL TRINITRATE
Sub_486	CCCS(C)=O	6	3	6	5	1	0	TAZOBACTAM; FULVESTRANT; SULBACTAM
Sub_487	CCCSS	5	2	27	12	15	0	FURSULTIAMINE; SULBUTIAMINE; LINACLOTIDE
Sub_488	CCCl	3	2	28	26	2	0	ESTRAMUSTINE; ORNIDAZOLE; CLOMETHIAZOLE
Sub_489	CCN	3	2	1106	795	311	0	DEUTETRABENAZINE; CARDIOITE; BRIMONIDINE
Sub_492	CCN(C(C)=O)C(C)=O	9	4	7	2	5	0	SACITUZUMAB GOVITECAN; TRASTUZUMAB EMTANSINE; DIROXIMEL FUMARATE
Sub_493	CCN(C(C)=O)C(C)C	9	4	73	42	31	0	TROFINETIDE; ATOGEPANT; UBROGEPANT
Sub_494	CCN(C(C)=O)C(N)=O	9	4	4	4	0	0	GLIMEPIRIDE; PIPERACILLIN; CEFOPERAZONE
Sub_495	CCN(C(N)=O)C(C)C	9	4	3	3	0	0	LOPINAVIR; IMIDAPRIL; AVIBACTAM
Sub_498	CCN(C=N)CC	7	3	9	8	1	0	OLANZAPINE; PANIPENEM; PIVMECILLINAM
Sub_500	CCN(CC)C(=O)O	8	3	7	3	4	0	ESTRAMUSTINE; TELITHROMYCIN; IRINOTECAN
Sub_501	CCN(CC)C(C)(C)C	9	4	5	3	2	0	TROFINETIDE; PILSICAINIDE; OMACETAXINE
Sub_502	CCN(CC)CN	7	3	12	10	2	0	LOPINAVIR; LANDIOLOL; UPADACITINIB
Sub_503	CCN(CC)NC	7	3	5	5	0	0	CLOPAMIDE; RIMONABANT; GLICLAZIDE
Sub_504	CCN(CN)CN	7	3	2	2	0	0	MEZLOCILLIN; TAUROLIDINE
Sub_505	CCN=C(C)N	6	3	7	5	2	0	CIBENZOLINE; ANTAZOLINE; OXYMETAZOLINE
Sub_506	CCNC(=O)O	6	3	35	15	20	0	ESTRAMUSTINE; FALDAPREVIR; ASUNAPREVIR
Sub_507	CCNC(C)=N	6	3	9	6	3	0	CIBENZOLINE; ANTAZOLINE; OXYMETAZOLINE
Sub_508	CCNC(N)=O	6	3	43	35	8	0	BUTALBITAL; APRONAL; LOPINAVIR
Sub_509	CCNCN	5	2	87	57	30	0	BRIMONIDINE; THIAMYLAL; BUTALBITAL
Sub_510	CCO	3	2	1057	769	288	0	CARDIOITE; PACRITINIB; RILMENIDINE
Sub_511	CCOC(=N)N	6	3	4	3	1	0	RILMENIDINE; VARLITINIB; TUCATINIB
Sub_512	CCOC(C)(C)C	7	3	16	10	6	0	NORGESTIMATE; DROSPIRENONE; CANRENONE
Sub_513	CCOC(C)O	6	3	96	82	14	0	AMPHOTERICIN B; NYSTATIN; RUSCOGENIN
Sub_514	CCOCO	5	2	104	89	15	0	AMPHOTERICIN B; NYSTATIN; RUSCOGENIN
Sub_515	CCONC	5	2	2	2	0	0	CYCLOSERINE; TERIZIDONE
Sub_516	CCS	3	2	196	152	44	0	FURSULTIAMINE; BENFOTIAMINE; SULBUTIAMINE
Sub_518	CCSC(C)C	6	3	31	28	3	0	MEROPENEM; ERTAPENEM; DORIPENEM
Sub_520	CCSCC	5	2	89	84	5	0	CEFPROZIL; FAROPENEM; MEROPENEM
Sub_521	CCSCN	5	2	65	63	2	0	CEFPROZIL; FAROPENEM; TAZOBACTAM
Sub_522	CCSSC	5	2	28	13	15	0	FURSULTIAMINE; SULBUTIAMINE; LINACLOTIDE
Sub_524	CC[N+](CC)(CC)CC	9	4	6	4	2	0	ALCURONIUM; ROCURONIUM; CEFIDEROCOL
Sub_526	CN(C)C	4	2	605	433	172	0	DEUTETRABENAZINE; MEQUITAZINE; PIRIBEDIL
Sub_527	CN(C)CC(C)(C)N	8	3	3	2	1	0	IRBESARTAN; SPARSENTAN; HEXETIDINE
Sub_528	CN(C)CCS	6	3	30	27	3	0	TAZOBACTAM; ZOFENOPRIL; TENELIGLIPTIN
Sub_529	CN(C)CN(C)C	7	3	4	4	0	0	METHENAMINE; HEXETIDINE; IMIDAPRIL
Sub_530	CN(C)CNS	6	3	2	2	0	0	MEZLOCILLIN; TAUROLIDINE
Sub_532	CN(C)N	4	2	14	14	0	0	CLOPAMIDE; RIMONABANT; GLICLAZIDE
Sub_534	CN(C)O	4	2	3	3	0	0	DEFEROXAMINE; FILANESIB; AVIBACTAM
Sub_535	CN(C)S	4	2	16	12	4	0	AZTREONAM; MEZLOCILLIN; DARUNAVIR
Sub_537	CN(N)CCN	6	3	3	3	0	0	CILAZAPRIL; RIFAMPICIN; NITROFURANTOIN
Sub_540	CN(S)CCN	6	3	9	7	2	0	AZTREONAM; MEZLOCILLIN; VARDENAFIL
Sub_541	CN1CC(O)C1	6	3	6	6	0	0	AZELNIDIPINE; TEMOCILLIN; CEFOXITIN
Sub_542	CN=C(CN)NC	7	3	2	2	0	0	ANTAZOLINE; LOPRAZOLAM
Sub_546	CNC	3	2	969	689	280	0	DEUTETRABENAZINE; BRIMONIDINE; MEQUITAZINE
Sub_547	CNC(=C(C)C)C(C)(C)C	10	4	2	2	0	0	HYDROXOCOBALAMIN; FACTOR II (PROTHROMBIN)
Sub_549	CNC(C(C)C)C(C)(C)N	10	4	2	2	0	0	HYDROXOCOBALAMIN; FACTOR II (PROTHROMBIN)
Sub_550	CNC(C(C)C)C(C)C	9	4	10	10	0	0	RILMENIDINE; HYDROXOCOBALAMIN; FACTOR II (PROTHROMBIN)
Sub_551	CNC(C(C)N)C(C)O	9	4	2	2	0	0	ZANAMIVIR; OSELTAMIVIR
Sub_553	CNC(C(C)O)C(O)O	9	4	7	5	2	0	DERMATAN SULFATE; ENOXAPARIN; GIVOSIRAN
Sub_555	CNC(CN)C(C)C	8	3	57	27	30	0	HYDROXOCOBALAMIN; CYANOCOBALAMIN; MECOBALAMIN
Sub_558	CNC(CO)=C(C)C	8	3	36	36	0	0	CEFPROZIL; CEFDINIR; CEFIXIME
Sub_562	CNC1(C(N)=O)CC1C	9	4	5	2	3	0	ASUNAPREVIR; PARITAPREVIR; GLECAPREVIR
Sub_564	CNC1C(=O)NC1S	8	3	56	56	0	0	CEFPROZIL; CEFDINIR; CEFIXIME
Sub_565	CNC=C(C)N	6	3	2	2	0	0	LOPRAZOLAM; CAPREOMYCIN
Sub_566	CNCC(C)(C)C	7	3	28	19	9	0	HYDROXOCOBALAMIN; CYANOCOBALAMIN; MECOBALAMIN
Sub_567	CNCC(C)(C)N	7	3	14	7	7	0	HYDROXOCOBALAMIN; FACTOR II (PROTHROMBIN); TROFINETIDE
Sub_568	CNCC(C)(C)O	7	3	22	15	7	0	NALOXEGOL; NALOXONE; NALDEMEDINE
Sub_569	CNCC(C)N	6	3	214	154	60	0	HYDROXOCOBALAMIN; CYANOCOBALAMIN; MECOBALAMIN
Sub_570	CNCCS	5	2	115	91	24	0	CEFPROZIL; LINACLOTIDE; OCTREOTIDE
Sub_572	CNCNC	5	2	47	37	10	0	METHENAMINE; THIAMYLAL; BUTALBITAL
Sub_573	CNCSC	5	2	67	65	2	0	CEFPROZIL; FAROPENEM; TAZOBACTAM
Sub_574	CNN	3	2	24	21	3	0	CARBIDOPA; CLOPAMIDE; RIMONABANT
Sub_576	CNNC(C)=O	6	3	6	6	0	0	KEBUZONE; PHENYLBUTAZONE; CILAZAPRIL
Sub_577	CNO	3	2	14	11	3	0	PANOBINOSTAT; DEFEROXAMINE; BUFEXAMAC
Sub_578	CNS	3	2	52	37	15	0	DORIPENEM; AZTREONAM; ASUNAPREVIR
Sub_579	COC	3	2	476	350	126	0	CARDIOITE; PACRITINIB; RILMENIDINE
Sub_580	COC(C(C)N)C(C)O	9	4	21	20	1	0	DERMATAN SULFATE; ZANAMIVIR; TELITHROMYCIN
Sub_581	COC(C(C)O)C(C)(C)O	10	4	3	3	0	0	IVERMECTIN; FIDAXOMICIN; JOSAMYCIN
Sub_582	COC(CN)CN	7	3	3	2	1	0	LINEZOLID; MOSAPRIDE; RIVAROXABAN
Sub_583	COC(CO)CO	7	3	108	83	25	0	HYDROXOCOBALAMIN; CYANOCOBALAMIN; MECOBALAMIN
Sub_584	COC(C[N+])C(C)C	8	3	4	2	2	0	CLIDINIUM; ROCURONIUM; PANCURONIUM
Sub_586	COC(OC)C(C)N	8	3	14	12	2	0	ENOXAPARIN; GIVOSIRAN; TEICOPLANIN
Sub_588	COC1CNC1	6	3	5	5	0	0	AZELNIDIPINE; TEMOCILLIN; CEFOXITIN
Sub_590	COCC(C)(C)C	7	3	21	14	7	0	NORGESTIMATE; DROSPIRENONE; CANRENONE
Sub_591	COCC(C)(C)O	7	3	28	22	6	0	LESTAURTINIB; ARTESUNATE; DOCETAXEL
Sub_593	COCC[N+]	5	2	16	10	6	0	CARDIOITE; TIOTROPIUM; GLYCOPYRRONIUM
Sub_595	COCN(C)C	6	3	21	15	6	0	CABOTEGRAVIR; KETAZOLAM; OXAZOLAM
Sub_596	COCOC	5	2	83	74	9	0	AMPHOTERICIN B; NYSTATIN; RUSCOGENIN
Sub_598	COCOP	5	2	4	4	0	0	FOSRAVUCONAZOLE; TENOFOVIR DISOPROXIL; FOSINOPRIL
Sub_599	CON	3	2	32	29	3	0	AZTREONAM; CEFIXIME; CEFTAZIDIME
Sub_600	CONC(C)=O	6	3	2	2	0	0	CYCLOSERINE; TERIZIDONE
Sub_601	COO	3	2	4	3	1	0	ARTESUNATE; PERACETIC ACID; ARTEMETHER
Sub_603	CP(=O)(O)O	5	2	13	11	2	0	FOSFOMYCIN; EFONIDIPINE; TENOFOVIR DISOPROXIL
Sub_608	CS(=O)(=O)NCN	7	3	2	2	0	0	MEZLOCILLIN; TAUROLIDINE
Sub_609	CS(=O)(=O)O	5	2	12	10	2	0	METAMIZOLE; SODIUM CAMSYLATE; CAMPHORSULFONIC ACID
Sub_610	CS(C)(=O)=O	5	2	9	6	3	0	TAZOBACTAM; SULBACTAM; SULTAMICILLIN
Sub_611	CS(C)=O	4	2	14	8	6	0	TAZOBACTAM; FULVESTRANT; SULBACTAM
Sub_612	CS(N)(=O)=O	5	2	22	12	10	0	ASUNAPREVIR; PARITAPREVIR; MEZLOCILLIN
Sub_613	CSC	3	2	133	112	21	0	BENFOTIAMINE; CEFPROZIL; FAROPENEM
Sub_615	CSC1C(N)CN1C	8	3	57	57	0	0	CEFPROZIL; CEFDINIR; CEFIXIME
Sub_616	CSC1N(C)CC1(N)O	9	4	3	3	0	0	TEMOCILLIN; CEFOXITIN; CEFMETAZOLE
Sub_617	CSCC(C)C	6	3	11	9	2	0	FAROPENEM; MEROPENEM; ERTAPENEM
Sub_618	CSCC(C)N	6	3	69	67	2	0	CEFPROZIL; TAZOBACTAM; CEFDINIR
Sub_619	CSCC(N)=O	6	3	14	8	6	0	EPALRESTAT; CEFATHIAMIDINE; SACITUZUMAB GOVITECAN
Sub_621	CSCCN	5	2	91	81	10	0	CEFPROZIL; MEROPENEM; ERTAPENEM
Sub_622	CSCN(C)C	6	3	63	63	0	0	CEFPROZIL; FAROPENEM; TAZOBACTAM
Sub_624	CSSC(C)C	6	3	2	0	2	0	MIRVETUXIMAB SORAVTANSINE; THIOCTIC ACID
Sub_625	CSSC(N)=S	6	3	2	2	0	0	DISULFIRAM; THIRAM
Sub_627	C[N+](=O)[O-]	4	2	3	2	1	0	RANITIDINE; NIZATIDINE; BRONOPOL
Sub_628	C[N+](C)(C)C	5	2	33	27	6	0	TIOTROPIUM; GLYCOPYRRONIUM; MEPENZOLATE
Sub_630	C[O][Al]	3	2	2	1	1	1	ALDIOXA; DIHYDROXYALUMINUM SODIUM CARBONATE
Sub_633	C[S+](C)C	4	2	2	2	0	0	VITAMIN U; SUPLATAST TOSILATE
Sub_637	FCS	3	2	2	1	1	0	FLOMOXEF; FLUTICASONE
Sub_638	N#CN	3	2	3	3	0	0	PINACIDIL; CIMETIDINE; CYANAMIDE
Sub_640	N=C(N)N	4	2	57	31	26	0	BRIMONIDINE; ARGATROBAN; MITOGUAZONE
Sub_642	N=CN	3	2	87	54	33	0	BRIMONIDINE; CIBENZOLINE; ANTAZOLINE
Sub_643	NC(=O)CC(N)=O	7	3	13	11	2	0	THIAMYLAL; BUTALBITAL; KEBUZONE
Sub_644	NC(=O)CCO	6	3	82	47	35	0	LINACLOTIDE; OCTREOTIDE; FAROPENEM
Sub_645	NC(=O)CCS	6	3	96	79	17	0	CEFPROZIL; LINACLOTIDE; OCTREOTIDE
Sub_647	NC(=O)O	4	2	55	30	25	0	ESTRAMUSTINE; FALDAPREVIR; ASUNAPREVIR
Sub_648	NC(=O)S	4	2	2	0	2	0	PIOGLITAZONE; ROSIGLITAZONE
Sub_649	NC(=S)S	4	2	4	4	0	0	EPALRESTAT; SULFIRAM; DISULFIRAM
Sub_651	NC(N)=O	4	2	58	47	11	0	BUTALBITAL; APRONAL; AMINOQUINURIDE
Sub_652	NC(N)=S	4	2	4	3	1	0	THIAMYLAL; THIOPENTAL; ENZALUTAMIDE
Sub_653	NC1CC1	4	2	12	8	4	0	PAZUFLOXACIN; FALDAPREVIR; ASUNAPREVIR
Sub_654	NC=O	3	2	622	440	182	0	PRALATREXATE; HYDROXOCOBALAMIN; CYANOCOBALAMIN
Sub_655	NCCC(N)O	6	3	2	1	1	0	MITOMYCIN; CEDAZURIDINE
Sub_656	NCCCS	5	2	120	97	23	0	CEFPROZIL; LINACLOTIDE; OCTREOTIDE
Sub_657	NCCNS	5	2	17	12	5	0	DORIPENEM; AZTREONAM; ASUNAPREVIR
Sub_658	NCCOP	5	2	8	7	1	0	HYDROXOCOBALAMIN; CYANOCOBALAMIN; MECOBALAMIN
[truncated: 9,260 more rows]

## Sheet: S5_final_hyperparameters
Supplementary Table S5. Final-model hyperparameters, search space, and training configuration.
[truncated: 41 more rows]

[truncated: 8 more sheets: S6_cluster_summary, S6_cluster_metrics, S6_cluster_folds, S7_sensitivity_summary, S7_sensitivity_metrics, S7_motif_stability, S7_motif_stability_long, S8_confusion_calibration]
